# Supplementary material for: NRF3 suppresses squamous carcinogenesis, involving the unfolded protein response regulator HSPA5
Source: EMBO Mol Med. 2023 Oct 9;15(11):e17761. doi: 10.15252/emmm.202317761 (PMC10630885; doi:10.15252/emmm.202317761)
Supplement: Supplementary file 3 — Dataset EV1 [file EMMM-15-e17761-s001.xlsx]

## Sheet: Legend
	Dataset EV1: Putative interaction partners found in the BioID screen of HaCaT cells.
	Table shows the proteins that were identified in the BioID screen as putative NRF3 interactors in HaCaT cells and their respective scores of the investigated parameters.

## Sheet: HaCaT
bait	baitGene	prey	preyGene	trueCounts	ucCounts	ccCounts	sumSPC	avgSPC	FC_A	FC_B	SP
NFE2L3_PLUSPROTEOSOMEINH	NFE2L3	Q9NXR8	ING3	10|12|11	0|0|0|0|0|0	-	33	11	10.9567	10.561	1
NFE2L3_PLUSPROTEOSOMEINH	NFE2L3	Q8WYP5	AHCTF1	22|34|27	0|1|0|3|0|0	-	83	27.6667	15.8872	11.3146	1
NFE2L3_PLUSPROTEOSOMEINH	NFE2L3	Q12830	BPTF	4|7|6	0|0|0|0|0|0	-	17	5.66667	5.8413	5.79957	1
NFE2L3_MINUSPROTEOSOMEINH	NFE2L3	P13667	PDIA4	13|7|8	0|0|0|0|0|0	-	28	9.33333	8.94887	8.36178	1
NFE2L3_PLUSPROTEOSOMEINH	NFE2L3	P13667	PDIA4	7|8|8	0|0|0|0|0|0	-	23	7.66667	7.94526	7.67854	1
NFE2L3_PLUSPROTEOSOMEINH	NFE2L3	P62979	RPS27A	61|81|57	5|1|2|6|2|14	-	199	66.3333	9.67676	5.7639	1
NFE2L3_PLUSPROTEOSOMEINH	NFE2L3	Q9ULW0	TPX2	20|38|24	2|3|1|6|3|1	-	82	27.3333	6.91515	5.2284	1
NFE2L3_PLUSPROTEOSOMEINH	NFE2L3	Q13751	LAMB3	15|20|9	0|0|0|2|0|0	-	44	14.6667	11.5194	8.5027	1
NFE2L3_PLUSPROTEOSOMEINH	NFE2L3	Q96L91	EP400	24|54|24	1|0|0|0|0|0	-	102	34	24.7761	19.8362	1
NFE2L3_PLUSPROTEOSOMEINH	NFE2L3	Q16594	TAF9	17|23|20	0|0|0|0|0|0	-	60	20	18.8095	18.2629	1
NFE2L3_MINUSPROTEOSOMEINH	NFE2L3	Q9NYU2	UGGT1	15|19|8	0|0|0|0|0|0	-	42	14	12.4765	11.7525	1
NFE2L3_PLUSPROTEOSOMEINH	NFE2L3	Q9NYU2	UGGT1	25|31|27	0|0|0|0|0|0	-	83	27.6667	26.0086	24.965	1
NFE2L3_MINUSPROTEOSOMEINH	NFE2L3	P30101	PDIA3	24|32|26	0|0|0|0|0|1	-	82	27.3333	19.4333	16.7388	1
NFE2L3_PLUSPROTEOSOMEINH	NFE2L3	P30101	PDIA3	22|29|42	0|0|0|0|0|1	-	93	31	23.1376	19.651	1
NFE2L3_PLUSPROTEOSOMEINH	NFE2L3	O15525	MAFG	26|42|47	0|0|2|2|0|1	-	115	38.3333	18.2866	12.5144	1
NFE2L3_PLUSPROTEOSOMEINH	NFE2L3	Q8IWI9	MGA	34|40|44	0|0|0|0|0|0	-	118	39.3333	36.1409	34.9908	1
NFE2L3_MINUSPROTEOSOMEINH	NFE2L3	Q9Y4L1	HYOU1	11|18|7	0|0|0|0|0|0	-	36	12	10.6747	10.112	1
NFE2L3_PLUSPROTEOSOMEINH	NFE2L3	Q9Y4L1	HYOU1	4|13|10	0|0|0|0|0|0	-	27	9	8.10195	7.99645	1
NFE2L3_PLUSPROTEOSOMEINH	NFE2L3	Q9Y5Z7	HCFC2	6|17|10	0|0|0|0|0|0	-	33	11	9.9682	9.76299	1
NFE2L3_PLUSPROTEOSOMEINH	NFE2L3	P49792	RANBP2	5|7|9	0|0|0|0|0|0	-	21	7	6.9865	6.91923	1
NFE2L3_PLUSPROTEOSOMEINH	NFE2L3	Q9ULX9	MAFF	15|20|35	0|0|0|0|0|0	-	70	23.3333	20.514	20.0401	1
NFE2L3_PLUSPROTEOSOMEINH	NFE2L3	O14641	DVL2	8|8|7	0|0|0|0|0|0	-	23	7.66667	8.19911	7.70633	1
NFE2L3_PLUSPROTEOSOMEINH	NFE2L3	P46013	MKI67	19|31|34	2|5|4|4|6|1	-	84	28	5.41441	4.25326	1
NFE2L3_PLUSPROTEOSOMEINH	NFE2L3	Q5T3J3	LRIF1	5|9|10	0|0|0|0|0|0	-	24	8	7.66577	7.65509	1
NFE2L3_PLUSPROTEOSOMEINH	NFE2L3	Q14134	TRIM29	9|6|11	0|0|0|0|0|0	-	26	8.66667	9.11071	8.39597	1
NFE2L3_PLUSPROTEOSOMEINH	NFE2L3	Q92997	DVL3	15|19|23	0|0|0|0|0|0	-	57	19	17.6117	17.2693	1
NFE2L3_MINUSPROTEOSOMEINH	NFE2L3	O60675	MAFK	6|14|7	1|0|0|0|0|0	-	27	9	6.64718	5.46952	1
NFE2L3_PLUSPROTEOSOMEINH	NFE2L3	O60675	MAFK	33|77|98	1|0|0|0|0|0	-	208	69.3333	46.1926	38.884	1
NFE2L3_PLUSPROTEOSOMEINH	NFE2L3	Q5W0B1	OBI1	28|60|55	0|0|0|0|0|0	-	143	47.6667	40.2964	40.2537	1
NFE2L3_PLUSPROTEOSOMEINH	NFE2L3	Q8NG31	KNL1	23|38|41	0|0|0|0|0|0	-	102	34	29.7724	29.6296	1
NFE2L3_PLUSPROTEOSOMEINH	NFE2L3	Q7Z589	EMSY	11|18|27	0|0|0|0|0|0	-	56	18.6667	16.3681	16.1936	1
NFE2L3_MINUSPROTEOSOMEINH	NFE2L3	P04843	RPN1	8|11|7	0|0|0|0|2|0	-	26	8.66667	6.33817	5.17475	1
NFE2L3_PLUSPROTEOSOMEINH	NFE2L3	Q5VWN6	TASOR2	11|11|9	0|0|0|0|0|0	-	31	10.3333	10.7595	10.005	1
NFE2L3_MINUSPROTEOSOMEINH	NFE2L3	Q9Y4A8	NFE2L3	17|24|17	8|0|1|3|0|0	-	58	19.3333	4.99502	2.91821	1
NFE2L3_PLUSPROTEOSOMEINH	NFE2L3	Q9Y4A8	NFE2L3	70|193|208	8|0|1|3|0|0	-	471	157	37.5563	21.8871	1
NFE2L3_PLUSPROTEOSOMEINH	NFE2L3	P21333	FLNA	10|20|20	0|0|0|1|0|0	-	50	16.6667	12.9841	11.5685	1
NFE2L3_PLUSPROTEOSOMEINH	NFE2L3	P51610	HCFC1	196|429|452	12|1|3|6|0|2	-	1077	359	53.1653	32.8029	1
NFE2L3_PLUSPROTEOSOMEINH	NFE2L3	Q09666	AHNAK	324|490|549	31|74|63|34|47|49	-	1363	454.333	7.47896	5.68063	1
NFE2L3_MINUSPROTEOSOMEINH	NFE2L3	P14625	HSP90B1	13|13|8	0|0|0|0|0|0	-	34	11.3333	10.385	10.0087	1
NFE2L3_PLUSPROTEOSOMEINH	NFE2L3	P14625	HSP90B1	6|10|9	0|0|0|0|0|0	-	25	8.33333	8.14784	8.07971	1
NFE2L3_MINUSPROTEOSOMEINH	NFE2L3	P07237	P4HB	17|9|12	0|0|0|0|0|1	-	38	12.6667	9.89465	8.00324	1
NFE2L3_PLUSPROTEOSOMEINH	NFE2L3	P07237	P4HB	10|15|16	0|0|0|0|0|1	-	41	13.6667	10.7459	9.19525	1
NFE2L3_PLUSPROTEOSOMEINH	NFE2L3	Q6P4R8	NFRKB	6|6|9	0|0|0|0|0|0	-	21	7	7.23497	7.00247	1
NFE2L3_PLUSPROTEOSOMEINH	NFE2L3	Q9HCK8	CHD8	4|7|8	0|0|0|0|0|0	-	19	6.33333	6.28697	6.27528	1
NFE2L3_PLUSPROTEOSOMEINH	NFE2L3	Q9ULM3	YEATS2	5|11|9	0|0|0|0|0|0	-	25	8.33333	7.89937	7.87233	1
NFE2L3_PLUSPROTEOSOMEINH	NFE2L3	Q9Y230	RUVBL2	11|30|18	0|0|0|0|0|0	-	59	19.6667	17.1012	16.7469	1
NFE2L3_PLUSPROTEOSOMEINH	NFE2L3	Q6MZP7	LIN54	9|14|10	0|0|0|0|0|0	-	33	11	10.7136	10.4107	1
NFE2L3_PLUSPROTEOSOMEINH	NFE2L3	P04637	TP53	14|15|12	0|0|0|0|0|0	-	41	13.6667	13.771	12.8813	1
NFE2L3_PLUSPROTEOSOMEINH	NFE2L3	O75376	NCOR1	17|15|12	0|0|0|0|0|0	-	44	14.6667	15.201	13.7039	1
NFE2L3_MINUSPROTEOSOMEINH	NFE2L3	P11021	HSPA5	59|50|60	3|5|4|2|12|7	-	169	56.3333	7.38669	5.45712	1
NFE2L3_PLUSPROTEOSOMEINH	NFE2L3	P11021	HSPA5	61|83|77	3|5|4|2|12|7	-	221	73.6667	10.3126	7.5572	1
NFE2L3_PLUSPROTEOSOMEINH	NFE2L3	Q9NQW6	ANLN	5|5|6	0|0|0|0|0|0	-	16	5.33333	5.86155	5.65305	0.99
NFE2L3_PLUSPROTEOSOMEINH	NFE2L3	P06748	NPM1	4|9|9	0|0|0|1|1|0	-	22	7.33333	5.4796	4.5143	0.99
NFE2L3_PLUSPROTEOSOMEINH	NFE2L3	Q15648	MED1	3|4|6	0|0|0|0|0|0	-	13	4.33333	4.67996	4.62776	0.99
NFE2L3_PLUSPROTEOSOMEINH	NFE2L3	Q12789	GTF3C1	3|4|7	0|0|0|0|0|0	-	14	4.66667	4.90279	4.82502	0.99
NFE2L3_MINUSPROTEOSOMEINH	NFE2L3	P51610	HCFC1	20|19|17	12|1|3|6|0|2	-	56	18.6667	2.97159	1.8048	0.99
NFE2L3_MINUSPROTEOSOMEINH	NFE2L3	Q15084	PDIA6	7|6|6	0|0|0|0|1|0	-	19	6.33333	5.51058	4.85402	0.99
NFE2L3_PLUSPROTEOSOMEINH	NFE2L3	Q15084	PDIA6	5|7|7	0|0|0|0|1|0	-	19	6.33333	5.77622	5.09861	0.99
NFE2L3_MINUSPROTEOSOMEINH	NFE2L3	Q07065	CKAP4	4|6|3	0|0|0|0|0|0	-	13	4.33333	4.50192	4.40523	0.98
NFE2L3_PLUSPROTEOSOMEINH	NFE2L3	A6NHR9	SMCHD1	2|5|4	0|0|0|0|0|0	-	11	3.66667	3.98581	3.97341	0.98
NFE2L3_PLUSPROTEOSOMEINH	NFE2L3	Q9P2E9	RRBP1	4|4|3	0|0|0|0|0|0	-	11	3.66667	4.48814	4.22674	0.98
NFE2L3_PLUSPROTEOSOMEINH	NFE2L3	Q08379	GOLGA2	4|3|5	0|0|0|0|0|0	-	12	4	4.70559	4.46682	0.98
NFE2L3_PLUSPROTEOSOMEINH	NFE2L3	Q99848	EBNA1BP2	10|13|16	0|0|7|0|0|8	-	39	13	3.26089	1.84927	0.98
NFE2L3_PLUSPROTEOSOMEINH	NFE2L3	Q9BTC0	DIDO1	2|7|3	0|0|0|0|0|0	-	12	4	4.21941	4.06566	0.97
NFE2L3_PLUSPROTEOSOMEINH	NFE2L3	Q8IVF2	AHNAK2	4|4|6	0|0|0|0|0|0	-	14	4.66667	5.15664	5.01197	0.97
NFE2L3_PLUSPROTEOSOMEINH	NFE2L3	P16144	ITGB4	4|15|7	0|1|0|3|0|0	-	26	8.66667	4.96171	3.46222	0.96
NFE2L3_PLUSPROTEOSOMEINH	NFE2L3	P23284	PPIB	5|18|14	1|1|1|1|1|1	-	37	12.3333	5.22898	4.79439	0.96
NFE2L3_PLUSPROTEOSOMEINH	NFE2L3	Q9H2P0	ADNP	2|7|3	0|0|0|0|0|0	-	12	4	4.21941	4.06566	0.96
NFE2L3_PLUSPROTEOSOMEINH	NFE2L3	Q9H2F5	EPC1	3|5|2	0|0|0|0|0|0	-	10	3.33333	4.01683	3.79571	0.94
NFE2L3_PLUSPROTEOSOMEINH	NFE2L3	P55854	SUMO3	2|2|5	0|0|0|0|0|0	-	9	3	3.52399	3.41184	0.94
NFE2L3_PLUSPROTEOSOMEINH	NFE2L3	Q96L73	NSD1	2|11|9	0|0|0|0|0|0	-	22	7.33333	6.4693	6.13638	0.94
NFE2L3_MINUSPROTEOSOMEINH	NFE2L3	P27824	CANX	16|18|13	0|6|2|4|4|2	-	47	15.6667	3.57759	2.59152	0.93
NFE2L3_MINUSPROTEOSOMEINH	NFE2L3	P49257	LMAN1	6|4|3	0|0|1|0|0|1	-	13	4.33333	3.41692	2.55093	0.92
NFE2L3_PLUSPROTEOSOMEINH	NFE2L3	Q9P2N5	RBM27	3|3|2	0|0|0|0|0|0	-	8	2.66667	3.56039	3.35479	0.92
NFE2L3_PLUSPROTEOSOMEINH	NFE2L3	Q15233	NONO	16|19|31	3|8|2|6|8|2	-	66	22	3.5083	2.56255	0.92
NFE2L3_PLUSPROTEOSOMEINH	NFE2L3	Q14247	CTTN	2|9|7	0|2|0|0|0|0	-	18	6	4.13392	3.18579	0.91
NFE2L3_PLUSPROTEOSOMEINH	NFE2L3	Q14697	GANAB	2|5|2	0|0|0|0|0|0	-	9	3	3.54014	3.41719	0.91
NFE2L3_PLUSPROTEOSOMEINH	NFE2L3	Q9P2N6	KANSL3	2|7|2	0|0|0|0|0|0	-	11	3.66667	3.99658	3.73863	0.9
NFE2L3_PLUSPROTEOSOMEINH	NFE2L3	Q86VM9	ZC3H18	3|4|2	0|0|0|0|0|0	-	9	3	3.78861	3.58879	0.9
NFE2L3_PLUSPROTEOSOMEINH	NFE2L3	P04843	RPN1	5|5|3	0|0|0|0|2|0	-	13	4.33333	4.10601	3.11698	0.89
NFE2L3_MINUSPROTEOSOMEINH	NFE2L3	P50454	SERPINH1	14|18|14	1|8|7|4|5|5	-	46	15.3333	2.22528	1.62889	0.89
NFE2L3_PLUSPROTEOSOMEINH	NFE2L3	O60437	PPL	2|4|4	0|0|0|0|1|0	-	10	3.33333	3.31834	2.97041	0.89
NFE2L3_MINUSPROTEOSOMEINH	NFE2L3	Q13751	LAMB3	6|3|4	0|0|0|2|0|0	-	13	4.33333	3.6709	2.85337	0.88
NFE2L3_PLUSPROTEOSOMEINH	NFE2L3	P18850	ATF6	2|3|2	0|0|0|0|0|0	-	7	2.33333	3.0837	3.02025	0.88
NFE2L3_PLUSPROTEOSOMEINH	NFE2L3	P35658	NUP214	2|2|3	0|0|0|0|0|0	-	7	2.33333	3.07832	3.01797	0.87
NFE2L3_MINUSPROTEOSOMEINH	NFE2L3	P23284	PPIB	4|7|11	1|1|1|1|1|1	-	22	7.33333	3.32862	3.00358	0.86
NFE2L3_PLUSPROTEOSOMEINH	NFE2L3	P04075	ALDOA	7|3|4	0|0|0|0|2|1	-	14	4.66667	4.07289	2.61648	0.85
NFE2L3_PLUSPROTEOSOMEINH	NFE2L3	P38398	BRCA1	2|2|3	0|0|0|0|0|0	-	7	2.33333	3.07832	3.01797	0.85
NFE2L3_PLUSPROTEOSOMEINH	NFE2L3	P27694	RPA1	1|4|3	0|0|0|0|0|0	-	8	2.66667	3.05807	3.01127	0.85
NFE2L3_PLUSPROTEOSOMEINH	NFE2L3	P07910	HNRNPC	2|2|2	0|0|0|0|0|0	-	6	2	2.85549	2.77521	0.84
NFE2L3_PLUSPROTEOSOMEINH	NFE2L3	P17275	JUNB	1|3|3	0|0|0|0|0|0	-	7	2.33333	2.82985	2.81493	0.84
NFE2L3_PLUSPROTEOSOMEINH	NFE2L3	Q7Z478	DHX29	1|5|3	0|0|0|0|0|0	-	9	3	3.28629	3.18489	0.82
NFE2L3_PLUSPROTEOSOMEINH	NFE2L3	P32519	ELF1	1|5|7	0|0|0|0|0|0	-	13	4.33333	4.17763	3.93754	0.82
NFE2L3_PLUSPROTEOSOMEINH	NFE2L3	O15294	OGT	1|3|5	0|0|0|0|0|0	-	9	3	3.27552	3.18231	0.81
NFE2L3_PLUSPROTEOSOMEINH	NFE2L3	O75925	PIAS1	1|3|2	0|0|0|0|0|0	-	6	2	2.60702	2.5885	0.8
NFE2L3_PLUSPROTEOSOMEINH	NFE2L3	Q13501	SQSTM1	3|3|2	0|1|0|0|0|0	-	8	2.66667	3.03437	2.4911	0.8
NFE2L3_PLUSPROTEOSOMEINH	NFE2L3	P17676	CEBPB	1|2|3	0|0|0|0|0|0	-	6	2	2.60163	2.58654	0.79
NFE2L3_PLUSPROTEOSOMEINH	NFE2L3	P33993	MCM7	2|2|2	0|0|0|0|0|0	-	6	2	2.85549	2.77521	0.78
NFE2L3_PLUSPROTEOSOMEINH	NFE2L3	P30533	LRPAP1	1|2|2	0|0|0|0|0|0	-	5	1.66667	2.3788	2.37849	0.78
NFE2L3_PLUSPROTEOSOMEINH	NFE2L3	P52272	HNRNPM	1|3|2	0|0|0|0|0|0	-	6	2	2.60702	2.5885	0.77
NFE2L3_PLUSPROTEOSOMEINH	NFE2L3	P48552	NRIP1	1|6|2	0|0|0|0|0|0	-	9	3	3.29167	3.07261	0.77
NFE2L3_PLUSPROTEOSOMEINH	NFE2L3	Q8N1G0	ZNF687	1|3|3	0|0|0|0|0|0	-	7	2.33333	2.82985	2.81493	0.77
NFE2L3_PLUSPROTEOSOMEINH	NFE2L3	Q13185	CBX3	1|2|2	0|0|0|0|0|0	-	5	1.66667	2.3788	2.37849	0.76
NFE2L3_PLUSPROTEOSOMEINH	NFE2L3	Q12768	WASHC5	1|2|3	0|0|0|0|0|0	-	6	2	2.60163	2.58654	0.75
NFE2L3_PLUSPROTEOSOMEINH	NFE2L3	Q13573	SNW1	2|7|1	0|0|0|0|0|0	-	10	3.33333	3.77374	3.34144	0.74
NFE2L3_PLUSPROTEOSOMEINH	NFE2L3	Q96JM7	L3MBTL3	3|4|1	0|0|0|0|0|0	-	8	2.66667	3.56578	3.20753	0.74
NFE2L3_PLUSPROTEOSOMEINH	NFE2L3	Q03164	KMT2A	4|6|9	0|3|0|2|1|1	-	19	6.33333	2.96678	2.09498	0.73
NFE2L3_PLUSPROTEOSOMEINH	NFE2L3	Q12834	CDC20	3|6|3	0|1|1|1|0|1	-	12	4	2.65703	2.07682	0.73
NFE2L3_PLUSPROTEOSOMEINH	NFE2L3	Q96Q89	KIF20B	1|3|2	0|0|0|0|0|0	-	6	2	2.60702	2.5885	0.73
NFE2L3_MINUSPROTEOSOMEINH	NFE2L3	P82912	MRPS11	5|4|3	0|2|1|2|0|0	-	12	4	2.40806	1.61202	0.72
NFE2L3_MINUSPROTEOSOMEINH	NFE2L3	Q13085	ACACA	1423|1691|1903	1167|1511|1370|1570|1740|1202	-	5017	1672.33	0.94003	0.882434	0.7
NFE2L3_PLUSPROTEOSOMEINH	NFE2L3	O60264	SMARCA5	2|3|1	0|0|0|0|0|0	-	6	2	2.86087	2.69938	0.7
NFE2L3_PLUSPROTEOSOMEINH	NFE2L3	Q99708	RBBP8	2|8|1	0|0|0|0|0|0	-	11	3.66667	4.00196	3.46822	0.7
NFE2L3_MINUSPROTEOSOMEINH	NFE2L3	Q9P2R7	SUCLA2	6|6|5	1|4|1|1|2|0	-	17	5.66667	2.26906	1.67071	0.7
NFE2L3_PLUSPROTEOSOMEINH	NFE2L3	P49257	LMAN1	3|2|2	0|0|1|0|0|1	-	7	2.33333	2.43359	1.77316	0.7
NFE2L3_PLUSPROTEOSOMEINH	NFE2L3	Q9Y265	RUVBL1	2|2|1	0|0|0|0|0|0	-	5	1.66667	2.63265	2.48038	0.7
NFE2L3_MINUSPROTEOSOMEINH	NFE2L3	Q12931	TRAP1	6|4|1	0|1|0|0|0|0	-	11	3.66667	3.55837	2.67747	0.69
NFE2L3_PLUSPROTEOSOMEINH	NFE2L3	Q07065	CKAP4	2|1|2	0|0|0|0|0|0	-	5	1.66667	2.62727	2.47699	0.69
NFE2L3_MINUSPROTEOSOMEINH	NFE2L3	Q5BKZ1	ZNF326	6|7|2	0|3|0|1|2|0	-	15	5	2.67446	1.65337	0.67
NFE2L3_MINUSPROTEOSOMEINH	NFE2L3	P11498	PC	1433|1638|1848	1033|1356|1094|1578|1683|1226	-	4919	1639.67	0.998897	0.962218	0.67
NFE2L3_PLUSPROTEOSOMEINH	NFE2L3	Q13148	TARDBP	3|5|1	0|1|0|0|1|0	-	9	3	2.90566	2.10522	0.66
NFE2L3_PLUSPROTEOSOMEINH	NFE2L3	Q8TE85	GRHL3	1|1|2	0|0|0|0|0|0	-	4	1.33333	2.15058	2.1229	0.66
NFE2L3_PLUSPROTEOSOMEINH	NFE2L3	Q15652	JMJD1C	1|3|3	0|0|0|0|0|0	-	7	2.33333	2.82985	2.81493	0.66
NFE2L3_PLUSPROTEOSOMEINH	NFE2L3	P13747	HLA-E	2|1|1	0|0|0|0|0|0	-	4	1.33333	2.40443	2.21384	0.65
NFE2L3_MINUSPROTEOSOMEINH	NFE2L3	Q9H0A0	NAT10	4|4|3	0|1|0|1|3|0	-	11	3.66667	2.35358	1.63946	0.65
NFE2L3_MINUSPROTEOSOMEINH	NFE2L3	P04844	RPN2	2|3|1	0|0|0|0|0|0	-	6	2	2.62512	2.54168	0.65
NFE2L3_PLUSPROTEOSOMEINH	NFE2L3	Q52LR7	EPC2	1|4|1	0|0|0|0|0|0	-	6	2	2.6124	2.47487	0.65
NFE2L3_PLUSPROTEOSOMEINH	NFE2L3	Q9NZM1	MYOF	2|3|1	0|0|0|0|1|0	-	6	2	2.52644	2.13433	0.65
NFE2L3_PLUSPROTEOSOMEINH	NFE2L3	Q92993	KAT5	1|3|1	0|0|0|0|0|0	-	5	1.66667	2.38418	2.3135	0.65
NFE2L3_PLUSPROTEOSOMEINH	NFE2L3	Q5JRA6	MIA3	1|2|2	0|0|0|0|0|0	-	5	1.66667	2.3788	2.37849	0.64
NFE2L3_PLUSPROTEOSOMEINH	NFE2L3	O94776	MTA2	1|1|2	0|0|0|0|0|0	-	4	1.33333	2.15058	2.1229	0.64
NFE2L3_PLUSPROTEOSOMEINH	NFE2L3	P62195	PSMC5	1|1|2	0|0|0|0|0|0	-	4	1.33333	2.15058	2.1229	0.64
NFE2L3_MINUSPROTEOSOMEINH	NFE2L3	P32119	PRDX2	3|10|8	0|0|0|6|5|1	-	21	7	2.38215	1.39846	0.64
NFE2L3_MINUSPROTEOSOMEINH	NFE2L3	P60842	EIF4A1	11|14|6	3|7|1|1|9|1	-	31	10.3333	2.07618	1.26326	0.62
NFE2L3_PLUSPROTEOSOMEINH	NFE2L3	Q92769	HDAC2	1|2|1	0|0|0|0|0|0	-	4	1.33333	2.15596	2.1258	0.62
NFE2L3_PLUSPROTEOSOMEINH	NFE2L3	Q9H0A0	NAT10	2|5|4	0|1|0|1|3|0	-	11	3.66667	2.3317	1.64271	0.61
NFE2L3_PLUSPROTEOSOMEINH	NFE2L3	Q13753	LAMC2	2|3|2	0|0|0|4|0|0	-	7	2.33333	1.98216	1.43041	0.61
NFE2L3_PLUSPROTEOSOMEINH	NFE2L3	P0DMV8	HSPA1A	20|56|52	9|12|11|17|18|14	-	128	42.6667	2.42609	2.20424	0.6
NFE2L3_PLUSPROTEOSOMEINH	NFE2L3	Q7Z333	SETX	1|2|3	0|0|0|0|0|0	-	6	2	2.60163	2.58654	0.6
NFE2L3_PLUSPROTEOSOMEINH	NFE2L3	Q8N201	INTS1	3|5|1	0|0|0|0|0|0	-	9	3	3.79399	3.39246	0.6
NFE2L3_PLUSPROTEOSOMEINH	NFE2L3	P50213	IDH3A	1|1|2	0|0|0|0|1|0	-	4	1.33333	1.89918	1.67853	0.6
NFE2L3_MINUSPROTEOSOMEINH	NFE2L3	P22735	TGM1	2|7|3	0|0|0|0|4|1	-	12	4	2.38037	1.59432	0.59
NFE2L3_PLUSPROTEOSOMEINH	NFE2L3	O43290	SART1	0|5|3	0|0|0|0|0|0	-	8	2.66667	2.8096	2.36894	0.58
NFE2L3_MINUSPROTEOSOMEINH	NFE2L3	Q14697	GANAB	4|5|0	0|0|0|0|0|0	-	9	3	3.50753	2.82898	0.58
NFE2L3_MINUSPROTEOSOMEINH	NFE2L3	O75436	VPS26A	2|3|1	0|1|0|0|2|0	-	6	2	1.82541	1.3547	0.56
NFE2L3_MINUSPROTEOSOMEINH	NFE2L3	P05089	ARG1	2|9|1	0|0|0|1|2|0	-	12	4	2.89329	1.8739	0.56
NFE2L3_PLUSPROTEOSOMEINH	NFE2L3	P11142	HSPA8	13|21|19	3|8|2|4|11|2	-	53	17.6667	2.80523	2.01066	0.55
NFE2L3_MINUSPROTEOSOMEINH	NFE2L3	Q96P63	SERPINB12	3|6|1	1|0|1|2|1|0	-	10	3.33333	2.03052	1.41473	0.55
NFE2L3_PLUSPROTEOSOMEINH	NFE2L3	Q9HAW4	CLSPN	1|3|1	0|0|0|0|0|0	-	5	1.66667	2.38418	2.3135	0.55
NFE2L3_MINUSPROTEOSOMEINH	NFE2L3	Q15517	CDSN	2|4|4	0|0|0|4|2|0	-	10	3.33333	1.98822	1.35843	0.55
NFE2L3_MINUSPROTEOSOMEINH	NFE2L3	O43852	CALU	1|1|2	0|0|0|0|0|0	-	4	1.33333	2.0704	2.04497	0.55
NFE2L3_MINUSPROTEOSOMEINH	NFE2L3	P16144	ITGB4	4|2|3	0|1|0|3|0|0	-	9	3	2.22903	1.55846	0.55
NFE2L3_MINUSPROTEOSOMEINH	NFE2L3	Q9UL25	RAB21	3|1|3	0|1|0|1|2|0	-	7	2.33333	1.88801	1.30384	0.54
NFE2L3_MINUSPROTEOSOMEINH	NFE2L3	P62820	RAB1A	3|3|2	0|1|0|1|1|2	-	8	2.66667	1.76199	1.3278	0.54
NFE2L3_MINUSPROTEOSOMEINH	NFE2L3	P11166	SLC2A1	1|2|2	0|1|1|0|0|0	-	5	1.66667	1.70388	1.3426	0.54
NFE2L3_MINUSPROTEOSOMEINH	NFE2L3	P22570	FDXR	5|3|0	0|2|1|0|0|0	-	8	2.66667	2.19531	1.28885	0.53
NFE2L3_PLUSPROTEOSOMEINH	NFE2L3	P51532	SMARCA4	1|3|1	0|0|0|0|0|0	-	5	1.66667	2.38418	2.3135	0.53
NFE2L3_MINUSPROTEOSOMEINH	NFE2L3	Q13148	TARDBP	2|1|2	0|1|0|0|1|0	-	5	1.66667	1.83659	1.45129	0.53
NFE2L3_PLUSPROTEOSOMEINH	NFE2L3	O75152	ZC3H11A	0|4|2	0|0|0|0|0|0	-	6	2	2.35854	2.05964	0.53
NFE2L3_PLUSPROTEOSOMEINH	NFE2L3	Q9H582	ZNF644	1|1|2	0|0|0|0|0|0	-	4	1.33333	2.15058	2.1229	0.53
NFE2L3_MINUSPROTEOSOMEINH	NFE2L3	Q96T37	RBM15	7|6|2	0|4|1|3|1|1	-	15	5	2.00369	1.31256	0.52
NFE2L3_MINUSPROTEOSOMEINH	NFE2L3	P30533	LRPAP1	2|1|1	0|0|0|0|0|0	-	4	1.33333	2.14641	2.07573	0.52
NFE2L3_MINUSPROTEOSOMEINH	NFE2L3	P31943	HNRNPH1	2|3|0	0|2|0|0|0|0	-	5	1.66667	1.7624	1.24431	0.51
NFE2L3_PLUSPROTEOSOMEINH	NFE2L3	Q8WV24	PHLDA1	0|3|2	0|1|0|0|0|0	-	5	1.66667	1.81559	1.42967	0.51
NFE2L3_MINUSPROTEOSOMEINH	NFE2L3	P53618	COPB1	2|5|1	0|3|0|1|0|0	-	8	2.66667	1.87091	1.24259	0.5
NFE2L3_PLUSPROTEOSOMEINH	NFE2L3	P27824	CANX	6|14|16	0|6|2|4|4|2	-	36	12	2.74871	2.016	0.5
NFE2L3_MINUSPROTEOSOMEINH	NFE2L3	P07910	HNRNPC	0|2|2	0|0|0|0|0|0	-	4	1.33333	1.98206	1.82864	0.49
NFE2L3_PLUSPROTEOSOMEINH	NFE2L3	Q5THK1	PRR14L	0|3|3	0|0|0|0|0|0	-	6	2	2.35316	2.09376	0.49
NFE2L3_MINUSPROTEOSOMEINH	NFE2L3	Q6Y1H2	HACD2	2|2|0	0|0|1|0|0|0	-	4	1.33333	1.80513	1.41688	0.49
NFE2L3_MINUSPROTEOSOMEINH	NFE2L3	O75663	TIPRL	2|2|0	0|0|0|0|0|0	-	4	1.33333	2.13409	1.93329	0.49
NFE2L3_PLUSPROTEOSOMEINH	NFE2L3	O75400	PRPF40A	0|2|3	0|0|0|0|0|0	-	5	1.66667	2.12494	1.92389	0.48
NFE2L3_PLUSPROTEOSOMEINH	NFE2L3	P27797	CALR	1|3|0	0|0|0|0|0|0	-	4	1.33333	2.16134	1.95057	0.47
NFE2L3_PLUSPROTEOSOMEINH	NFE2L3	P31943	HNRNPH1	1|4|0	0|2|0|0|0|0	-	5	1.66667	1.77437	1.23219	0.47
NFE2L3_MINUSPROTEOSOMEINH	NFE2L3	Q14739	LBR	1|1|2	0|0|0|0|1|0	-	4	1.33333	1.82837	1.61691	0.46
NFE2L3_MINUSPROTEOSOMEINH	NFE2L3	P04040	CAT	1|8|1	0|0|0|0|2|0	-	10	3.33333	2.76278	1.87203	0.46
NFE2L3_PLUSPROTEOSOMEINH	NFE2L3	P62873	GNB1	1|2|4	0|2|0|2|0|0	-	7	2.33333	1.73859	1.22963	0.46
NFE2L3_PLUSPROTEOSOMEINH	NFE2L3	Q76L83	ASXL2	2|3|0	0|0|0|0|0|0	-	5	1.66667	2.63803	2.27591	0.46
NFE2L3_MINUSPROTEOSOMEINH	NFE2L3	P11216	PYGB	2|3|0	0|2|0|0|1|0	-	5	1.66667	1.60467	1.07608	0.46
NFE2L3_PLUSPROTEOSOMEINH	NFE2L3	P46776	RPL27A	1|0|4	0|2|0|0|0|0	-	5	1.66667	1.75838	1.22506	0.46
NFE2L3_PLUSPROTEOSOMEINH	NFE2L3	Q8IXB1	DNAJC10	2|2|0	0|0|0|0|0|0	-	4	1.33333	2.40981	2.09126	0.46
NFE2L3_MINUSPROTEOSOMEINH	NFE2L3	P22695	UQCRC2	2|1|1	0|2|0|0|0|0	-	4	1.33333	1.59382	1.22577	0.46
NFE2L3_MINUSPROTEOSOMEINH	NFE2L3	P18085	ARF4	2|2|1	0|1|0|0|2|0	-	5	1.66667	1.65897	1.24293	0.45
NFE2L3_PLUSPROTEOSOMEINH	NFE2L3	Q13123	IK	1|2|0	0|0|0|0|0|0	-	3	1	1.93313	1.79231	0.45
NFE2L3_MINUSPROTEOSOMEINH	NFE2L3	P27797	CALR	2|2|0	0|0|0|0|0|0	-	4	1.33333	2.13409	1.93329	0.44
NFE2L3_MINUSPROTEOSOMEINH	NFE2L3	P08123	COL1A2	7|2|0	0|0|0|1|0|0	-	9	3	3.31234	2.09548	0.44
NFE2L3_MINUSPROTEOSOMEINH	NFE2L3	Q9C075	KRT23	1|5|0	0|0|0|0|0|0	-	6	2	2.52446	2.08798	0.43
NFE2L3_PLUSPROTEOSOMEINH	NFE2L3	Q15847	ADIRF	0|1|4	0|0|0|0|0|0	-	5	1.66667	2.11956	1.83605	0.43
NFE2L3_PLUSPROTEOSOMEINH	NFE2L3	Q6W2J9	BCOR	3|2|1	0|0|0|1|1|0	-	6	2	2.44579	1.78601	0.43
NFE2L3_PLUSPROTEOSOMEINH	NFE2L3	P86790	CCZ1B	0|3|1	0|0|0|0|0|0	-	4	1.33333	1.90749	1.7208	0.42
NFE2L3_MINUSPROTEOSOMEINH	NFE2L3	Q14019	COTL1	1|2|2	1|0|0|1|1|0	-	5	1.66667	1.55363	1.16422	0.42
NFE2L3_MINUSPROTEOSOMEINH	NFE2L3	P09758	TACSTD2	1|4|0	0|0|0|0|0|0	-	5	1.66667	2.28511	1.97288	0.42
NFE2L3_MINUSPROTEOSOMEINH	NFE2L3	O00116	AGPS	1|3|0	0|1|0|0|0|0	-	4	1.33333	1.74351	1.36815	0.41
NFE2L3_MINUSPROTEOSOMEINH	NFE2L3	Q15424	SAFB	1|3|1	0|1|0|1|1|0	-	5	1.66667	1.59029	1.17634	0.41
NFE2L3_PLUSPROTEOSOMEINH	NFE2L3	Q6PJT7	ZC3H14	0|1|3	0|0|0|0|0|0	-	4	1.33333	1.89673	1.71716	0.41
NFE2L3_PLUSPROTEOSOMEINH	NFE2L3	Q5UIP0	RIF1	2|4|0	0|0|0|0|0|0	-	6	2	2.86625	2.43466	0.41
NFE2L3_MINUSPROTEOSOMEINH	NFE2L3	P07339	CTSD	1|4|0	0|0|0|0|2|0	-	5	1.66667	1.80678	1.2899	0.4
NFE2L3_PLUSPROTEOSOMEINH	NFE2L3	Q13547	HDAC1	0|1|2	0|0|0|0|0|0	-	3	1	1.67389	1.57903	0.4
NFE2L3_MINUSPROTEOSOMEINH	NFE2L3	Q15717	ELAVL1	2|4|4	0|3|1|1|3|0	-	10	3.33333	1.61705	1.12152	0.4
NFE2L3_PLUSPROTEOSOMEINH	NFE2L3	P24928	POLR2A	1|2|1	0|0|0|0|0|0	-	4	1.33333	2.15596	2.1258	0.39
NFE2L3_PLUSPROTEOSOMEINH	NFE2L3	O15417	TNRC18	2|3|0	0|0|0|0|0|0	-	5	1.66667	2.63803	2.27591	0.39
NFE2L3_MINUSPROTEOSOMEINH	NFE2L3	P17987	TCP1	4|2|0	1|2|0|0|1|0	-	6	2	1.64623	0.958769	0.39
NFE2L3_MINUSPROTEOSOMEINH	NFE2L3	P47755	CAPZA2	0|2|1	0|1|0|0|0|0	-	3	1	1.47473	1.20519	0.39
NFE2L3_MINUSPROTEOSOMEINH	NFE2L3	Q9NZ08	ERAP1	1|1|3	0|0|1|1|0|0	-	5	1.66667	1.7576	1.35924	0.39
NFE2L3_MINUSPROTEOSOMEINH	NFE2L3	P39656	DDOST	1|3|0	0|0|0|0|0|0	-	4	1.33333	2.04575	1.8425	0.38
NFE2L3_PLUSPROTEOSOMEINH	NFE2L3	Q8TD16	BICD2	0|4|1	0|0|0|0|0|0	-	5	1.66667	2.13571	1.84083	0.38
NFE2L3_PLUSPROTEOSOMEINH	NFE2L3	Q5JTV8	TOR1AIP1	0|1|2	0|0|0|0|0|0	-	3	1	1.67389	1.57903	0.38
NFE2L3_PLUSPROTEOSOMEINH	NFE2L3	Q92841	DDX17	1|3|2	0|0|1|2|1|0	-	6	2	1.63709	1.1847	0.37
NFE2L3_MINUSPROTEOSOMEINH	NFE2L3	Q7Z794	KRT77	15|25|11	1|4|5|4|3|27	-	51	17	1.66261	0.982383	0.37
NFE2L3_PLUSPROTEOSOMEINH	NFE2L3	Q7L590	MCM10	1|2|0	0|0|0|0|0|0	-	3	1	1.93313	1.79231	0.37
NFE2L3_PLUSPROTEOSOMEINH	NFE2L3	Q9NQ55	PPAN	2|3|1	1|0|1|1|0|1	-	6	2	1.65987	1.24439	0.37
NFE2L3_PLUSPROTEOSOMEINH	NFE2L3	Q9Y5Q9	GTF3C3	1|2|0	0|0|0|0|0|0	-	3	1	1.93313	1.79231	0.37
NFE2L3_MINUSPROTEOSOMEINH	NFE2L3	Q13867	BLMH	0|5|1	1|0|0|1|0|1	-	6	2	1.58854	0.962561	0.36
NFE2L3_MINUSPROTEOSOMEINH	NFE2L3	P02452	COL1A1	4|2|0	0|0|0|0|0|0	-	6	2	2.78947	2.29042	0.36
NFE2L3_PLUSPROTEOSOMEINH	NFE2L3	P14866	HNRNPL	0|1|8	0|1|0|1|0|0	-	9	3	2.29439	1.35616	0.36
NFE2L3_PLUSPROTEOSOMEINH	NFE2L3	P07384	CAPN1	0|2|1	0|0|0|0|0|0	-	3	1	1.67927	1.58119	0.36
NFE2L3_PLUSPROTEOSOMEINH	NFE2L3	Q92667	AKAP1	0|3|1	0|0|0|0|0|0	-	4	1.33333	1.90749	1.7208	0.36
NFE2L3_MINUSPROTEOSOMEINH	NFE2L3	P13804	ETFA	1|3|2	0|1|0|1|2|0	-	6	2	1.6164	1.16246	0.36
NFE2L3_PLUSPROTEOSOMEINH	NFE2L3	Q9NVI7	ATAD3A	2|0|1	0|0|0|0|0|0	-	3	1	2.17621	1.86056	0.36
NFE2L3_MINUSPROTEOSOMEINH	NFE2L3	Q14247	CTTN	3|1|0	0|2|0|0|0|0	-	4	1.33333	1.65026	1.11794	0.35
NFE2L3_MINUSPROTEOSOMEINH	NFE2L3	P31944	CASP14	0|8|1	0|0|0|1|2|2	-	9	3	1.78125	0.891842	0.35
NFE2L3_MINUSPROTEOSOMEINH	NFE2L3	O96008	TOMM40	2|0|2	0|0|0|1|2|0	-	4	1.33333	1.53792	1.0804	0.35
NFE2L3_MINUSPROTEOSOMEINH	NFE2L3	Q02413	DSG1	8|55|25	2|1|2|38|14|3	-	88	29.3333	2.38846	1.17475	0.35
NFE2L3_MINUSPROTEOSOMEINH	NFE2L3	O14880	MGST3	2|2|1	1|0|1|0|2|0	-	5	1.66667	1.43517	1.00313	0.34
NFE2L3_PLUSPROTEOSOMEINH	NFE2L3	P63092	GNAS	2|1|0	0|2|0|0|0|0	-	3	1	1.61995	1.10223	0.34
NFE2L3_MINUSPROTEOSOMEINH	NFE2L3	Q14574	DSC3	0|5|1	0|0|0|0|0|0	-	6	2	2.44845	2.00467	0.34
NFE2L3_MINUSPROTEOSOMEINH	NFE2L3	P20930	FLG	3|61|4	1|0|0|3|43|2	-	68	22.6667	2.28501	0.63918	0.33
NFE2L3_MINUSPROTEOSOMEINH	NFE2L3	Q8WWK9	CKAP2	0|1|2	0|0|0|1|0|0	-	3	1	1.53013	1.27377	0.33
NFE2L3_MINUSPROTEOSOMEINH	NFE2L3	P04406	GAPDH	2|18|2	1|0|1|2|5|6	-	22	7.33333	1.86944	0.916896	0.33
NFE2L3_MINUSPROTEOSOMEINH	NFE2L3	P06733	ENO1	0|15|0	0|0|0|0|8|0	-	15	5	2.22942	0.729573	0.33
NFE2L3_MINUSPROTEOSOMEINH	NFE2L3	P27482	CALML3	0|16|0	0|0|0|0|1|0	-	16	5.33333	4.26509	1.83445	0.33
NFE2L3_MINUSPROTEOSOMEINH	NFE2L3	P04792	HSPB1	0|26|2	1|2|1|2|14|4	-	28	9.33333	1.67118	0.53199	0.33
NFE2L3_PLUSPROTEOSOMEINH	NFE2L3	P47914	RPL29	0|0|10	1|0|0|1|0|2	-	10	3.33333	1.86791	0.803287	0.33
NFE2L3_MINUSPROTEOSOMEINH	NFE2L3	Q9NZT1	CALML5	2|46|0	0|0|0|1|7|5	-	48	16	4.22107	0.931002	0.33
NFE2L3_MINUSPROTEOSOMEINH	NFE2L3	Q5D862	FLG2	11|43|16	4|6|8|17|20|8	-	70	23.3333	1.74173	1.21442	0.33
NFE2L3_MINUSPROTEOSOMEINH	NFE2L3	Q01469	FABP5	1|17|0	0|1|0|0|9|2	-	18	6	1.97053	0.663262	0.33
NFE2L3_MINUSPROTEOSOMEINH	NFE2L3	Q9BSC4	NOL10	2|2|1	0|3|0|0|1|0	-	5	1.66667	1.44379	1.01176	0.33
NFE2L3_MINUSPROTEOSOMEINH	NFE2L3	P14923	JUP	10|27|10	4|6|1|14|19|9	-	47	15.6667	1.43667	0.93024	0.33
NFE2L3_MINUSPROTEOSOMEINH	NFE2L3	P61978	HNRNPK	1|2|0	0|0|0|0|2|0	-	3	1	1.42827	1.10527	0.32
NFE2L3_MINUSPROTEOSOMEINH	NFE2L3	P63104	YWHAZ	0|6|0	0|0|0|0|3|1	-	6	2	1.53784	0.804535	0.32
NFE2L3_MINUSPROTEOSOMEINH	NFE2L3	P05023	ATP1A1	6|6|3	0|7|1|1|4|1	-	15	5	1.5863	1.01369	0.32
NFE2L3_MINUSPROTEOSOMEINH	NFE2L3	P08779	KRT16	6|107|2	8|13|10|3|56|59	-	115	38.3333	1.1332	0.260516	0.32
NFE2L3_MINUSPROTEOSOMEINH	NFE2L3	P09211	GSTP1	0|7|0	0|0|0|0|4|0	-	7	2.33333	1.74927	0.883832	0.32
NFE2L3_PLUSPROTEOSOMEINH	NFE2L3	P12236	SLC25A6	4|0|0	0|1|0|0|0|0	-	4	1.33333	2.4773	1.40127	0.32
NFE2L3_MINUSPROTEOSOMEINH	NFE2L3	P04075	ALDOA	0|5|0	0|0|0|0|2|1	-	5	1.66667	1.51319	0.873092	0.31
NFE2L3_MINUSPROTEOSOMEINH	NFE2L3	P62873	GNB1	2|2|1	0|2|0|2|0|0	-	5	1.66667	1.46855	1.03683	0.31
NFE2L3_MINUSPROTEOSOMEINH	NFE2L3	P05198	EIF2S1	2|2|1	0|1|1|0|2|0	-	5	1.66667	1.47239	1.04076	0.31
NFE2L3_PLUSPROTEOSOMEINH	NFE2L3	P50454	SERPINH1	7|16|16	1|8|7|4|5|5	-	39	13	1.91588	1.40899	0.31
NFE2L3_MINUSPROTEOSOMEINH	NFE2L3	O15427	SLC16A3	0|1|2	0|0|0|1|1|0	-	3	1	1.37081	1.05516	0.3
NFE2L3_PLUSPROTEOSOMEINH	NFE2L3	P11498	PC	699|1667|1705	1033|1356|1094|1578|1683|1226	-	4071	1357	0.823483	0.794404	0.3
NFE2L3_PLUSPROTEOSOMEINH	NFE2L3	Q07955	SRSF1	0|6|0	0|0|0|1|4|0	-	6	2	1.42009	0.736975	0.3
NFE2L3_PLUSPROTEOSOMEINH	NFE2L3	Q7Z6E9	RBBP6	0|4|1	1|0|0|2|1|0	-	5	1.66667	1.31378	0.817698	0.3
NFE2L3_MINUSPROTEOSOMEINH	NFE2L3	P07476	IVL	0|4|0	0|0|0|0|1|1	-	4	1.33333	1.48359	0.958235	0.3
NFE2L3_MINUSPROTEOSOMEINH	NFE2L3	Q8WVV4	POF1B	0|5|0	0|0|0|1|3|0	-	5	1.66667	1.43015	0.802056	0.3
NFE2L3_PLUSPROTEOSOMEINH	NFE2L3	Q9H9B1	EHMT1	0|3|1	0|0|0|0|0|0	-	4	1.33333	1.90749	1.7208	0.3
NFE2L3_MINUSPROTEOSOMEINH	NFE2L3	P08238	HSP90AB1	18|16|12	0|9|3|3|14|7	-	46	15.3333	2.05628	1.27268	0.3
NFE2L3_MINUSPROTEOSOMEINH	NFE2L3	Q5T749	KPRP	0|4|0	1|0|0|0|1|0	-	4	1.33333	1.45236	0.926168	0.3
NFE2L3_PLUSPROTEOSOMEINH	NFE2L3	Q15424	SAFB	0|2|2	0|1|0|1|1|0	-	4	1.33333	1.31665	0.936388	0.29
NFE2L3_MINUSPROTEOSOMEINH	NFE2L3	Q9Y5A9	YTHDF2	2|1|1	0|1|0|1|1|0	-	4	1.33333	1.48576	1.09867	0.29
NFE2L3_PLUSPROTEOSOMEINH	NFE2L3	Q13045	FLII	0|1|2	0|0|0|0|0|0	-	3	1	1.67389	1.57903	0.29
NFE2L3_MINUSPROTEOSOMEINH	NFE2L3	P04083	ANXA1	0|6|0	0|0|0|0|5|3	-	6	2	1.09593	0.506253	0.29
NFE2L3_PLUSPROTEOSOMEINH	NFE2L3	Q9Y2K7	KDM2A	0|1|2	0|0|0|0|0|0	-	3	1	1.67389	1.57903	0.29
NFE2L3_MINUSPROTEOSOMEINH	NFE2L3	Q5T750	XP32	3|1|1	1|0|1|0|1|2	-	5	1.66667	1.29942	0.897885	0.29
NFE2L3_MINUSPROTEOSOMEINH	NFE2L3	O43707	ACTN4	0|3|0	0|0|0|0|0|1	-	3	1	1.44739	1.06734	0.29
NFE2L3_MINUSPROTEOSOMEINH	NFE2L3	Q06136	KDSR	1|2|2	1|1|0|1|0|1	-	5	1.66667	1.34705	1.06783	0.29
NFE2L3_PLUSPROTEOSOMEINH	NFE2L3	Q12931	TRAP1	0|3|0	0|1|0|0|0|0	-	3	1	1.43576	1.07733	0.28
NFE2L3_MINUSPROTEOSOMEINH	NFE2L3	Q9H4L4	SENP3	2|1|0	0|0|0|0|0|0	-	3	1	1.89473	1.72085	0.28
NFE2L3_MINUSPROTEOSOMEINH	NFE2L3	Q08188	TGM3	5|10|4	2|0|0|7|10|0	-	19	6.33333	1.62026	0.897787	0.28
NFE2L3_MINUSPROTEOSOMEINH	NFE2L3	O15525	MAFG	1|2|3	0|0|2|2|0|1	-	6	2	1.40019	0.94329	0.28
NFE2L3_MINUSPROTEOSOMEINH	NFE2L3	Q8TCJ2	STT3B	2|0|1	0|1|0|1|1|0	-	3	1	1.32007	0.917319	0.28
NFE2L3_MINUSPROTEOSOMEINH	NFE2L3	Q9Y305	ACOT9	3|9|13	1|5|4|5|7|4	-	25	8.33333	1.43022	1.12299	0.28
NFE2L3_PLUSPROTEOSOMEINH	NFE2L3	P08123	COL1A2	0|3|0	0|0|0|1|0|0	-	3	1	1.47915	1.13537	0.28
NFE2L3_MINUSPROTEOSOMEINH	NFE2L3	P62249	RPS16	4|1|3	1|3|0|0|3|0	-	8	2.66667	1.54985	0.926323	0.28
NFE2L3_MINUSPROTEOSOMEINH	NFE2L3	P49327	FASN	0|5|2	1|1|1|2|2|0	-	7	2.33333	1.27752	0.897711	0.28
NFE2L3_MINUSPROTEOSOMEINH	NFE2L3	Q08554	DSC1	4|10|4	1|2|0|5|4|1	-	18	6	1.9208	1.31677	0.28
NFE2L3_PLUSPROTEOSOMEINH	NFE2L3	P36578	RPL4	0|0|4	1|1|0|0|0|1	-	4	1.33333	1.20029	0.717204	0.28
NFE2L3_MINUSPROTEOSOMEINH	NFE2L3	P29401	TKT	0|4|0	0|0|0|0|0|0	-	4	1.33333	1.95742	1.57032	0.27
NFE2L3_MINUSPROTEOSOMEINH	NFE2L3	P14735	IDE	0|3|0	0|0|0|0|1|0	-	3	1	1.51723	1.15956	0.27
NFE2L3_MINUSPROTEOSOMEINH	NFE2L3	P39023	RPL3	7|6|2	0|5|0|1|7|1	-	15	5	1.67771	0.951048	0.27
NFE2L3_MINUSPROTEOSOMEINH	NFE2L3	P0DP23	CALM1	0|5|0	0|0|0|0|0|0	-	5	1.66667	2.19677	1.66194	0.27
NFE2L3_PLUSPROTEOSOMEINH	NFE2L3	P68032	ACTC1	2|3|5	0|0|4|0|1|4	-	10	3.33333	1.43799	0.880157	0.27
NFE2L3_MINUSPROTEOSOMEINH	NFE2L3	P30086	PEBP1	0|3|0	0|0|0|0|0|0	-	3	1	1.71806	1.46655	0.27
NFE2L3_MINUSPROTEOSOMEINH	NFE2L3	P06748	NPM1	0|2|1	0|0|0|1|1|0	-	3	1	1.36111	1.05214	0.27
NFE2L3_MINUSPROTEOSOMEINH	NFE2L3	P42357	HAL	1|2|0	0|0|0|0|0|0	-	3	1	1.8064	1.69049	0.27
NFE2L3_MINUSPROTEOSOMEINH	NFE2L3	Q9Y6N5	SQOR	5|3|3	0|3|1|3|3|0	-	11	3.66667	1.63402	1.07275	0.27
NFE2L3_MINUSPROTEOSOMEINH	NFE2L3	O15226	NKRF	4|3|0	1|3|0|1|2|0	-	7	2.33333	1.41592	0.832025	0.27
NFE2L3_MINUSPROTEOSOMEINH	NFE2L3	O00154	ACOT7	0|3|1	1|1|0|1|0|0	-	4	1.33333	1.28938	0.860681	0.27
NFE2L3_PLUSPROTEOSOMEINH	NFE2L3	O60563	CCNT1	0|2|4	0|2|0|2|1|0	-	6	2	1.33628	0.818291	0.27
NFE2L3_MINUSPROTEOSOMEINH	NFE2L3	P47929	LGALS7B;LGALS7	0|18|0	0|0|0|0|23|5	-	18	6	1.06603	0.268533	0.27
NFE2L3_PLUSPROTEOSOMEINH	NFE2L3	P61313	RPL15	6|2|19	1|3|7|5|5|10	-	27	9	1.37077	0.78049	0.26
NFE2L3_MINUSPROTEOSOMEINH	NFE2L3	Q12797	ASPH	2|1|0	0|0|0|0|0|0	-	3	1	1.89473	1.72085	0.26
NFE2L3_MINUSPROTEOSOMEINH	NFE2L3	P27635	RPL10	0|4|0	1|1|1|0|0|1	-	4	1.33333	1.11345	0.723902	0.26
NFE2L3_PLUSPROTEOSOMEINH	NFE2L3	P02452	COL1A1	0|7|0	0|0|0|0|0|0	-	7	2.33333	2.59753	1.79593	0.26
NFE2L3_PLUSPROTEOSOMEINH	NFE2L3	O00571	DDX3X	0|4|2	1|1|0|1|1|1	-	6	2	1.27693	0.957309	0.26
NFE2L3_MINUSPROTEOSOMEINH	NFE2L3	P07384	CAPN1	0|4|0	0|0|0|0|0|0	-	4	1.33333	1.95742	1.57032	0.26
NFE2L3_PLUSPROTEOSOMEINH	NFE2L3	P11166	SLC2A1	0|0|3	0|1|1|0|0|0	-	3	1	1.23084	0.843358	0.26
NFE2L3_PLUSPROTEOSOMEINH	NFE2L3	P63241	EIF5A	0|0|2	0|0|0|0|1|0	-	2	0.666667	1.27668	1.04926	0.26
NFE2L3_MINUSPROTEOSOMEINH	NFE2L3	P46779	RPL28	3|1|0	0|2|0|0|1|1	-	4	1.33333	1.33391	0.811747	0.26
NFE2L3_MINUSPROTEOSOMEINH	NFE2L3	P13639	EEF2	3|10|2	1|1|1|2|7|1	-	15	5	1.64728	1.12728	0.25
NFE2L3_MINUSPROTEOSOMEINH	NFE2L3	Q16186	ADRM1	3|1|1	1|1|0|1|2|0	-	5	1.66667	1.38032	0.989857	0.25
NFE2L3_MINUSPROTEOSOMEINH	NFE2L3	Q9Y446	PKP3	3|5|2	0|2|2|1|3|1	-	10	3.33333	1.51308	1.1099	0.25
NFE2L3_PLUSPROTEOSOMEINH	NFE2L3	Q15020	SART3	0|3|0	0|0|1|1|0|0	-	3	1	1.27513	0.883406	0.25
NFE2L3_PLUSPROTEOSOMEINH	NFE2L3	O00515	LAD1	3|6|5	0|4|1|2|2|2	-	14	4.66667	1.75969	1.32655	0.24
NFE2L3_MINUSPROTEOSOMEINH	NFE2L3	P25786	PSMA1	0|3|0	0|0|0|1|1|1	-	3	1	1.17812	0.76517	0.24
NFE2L3_MINUSPROTEOSOMEINH	NFE2L3	P60174	TPI1	0|3|0	0|0|0|0|3|0	-	3	1	1.22972	0.817369	0.24
NFE2L3_PLUSPROTEOSOMEINH	NFE2L3	Q9Y4K1	CRYBG1	0|2|1	0|0|0|0|0|0	-	3	1	1.67927	1.58119	0.24
NFE2L3_MINUSPROTEOSOMEINH	NFE2L3	Q9ULX9	MAFF	0|0|2	0|0|0|0|0|0	-	2	0.666667	1.50336	1.35903	0.24
NFE2L3_PLUSPROTEOSOMEINH	NFE2L3	Q13415	ORC1	2|1|0	0|0|1|0|1|1	-	3	1	1.45283	0.931767	0.24
NFE2L3_MINUSPROTEOSOMEINH	NFE2L3	Q8N1N4	KRT78	4|16|11	1|2|6|11|8|3	-	31	10.3333	1.53502	0.993492	0.24
NFE2L3_PLUSPROTEOSOMEINH	NFE2L3	O95400	CD2BP2	0|3|0	0|0|0|0|0|0	-	3	1	1.68465	1.45085	0.23
NFE2L3_MINUSPROTEOSOMEINH	NFE2L3	P83731	RPL24	1|4|0	1|0|0|1|2|1	-	5	1.66667	1.26524	0.845183	0.23
NFE2L3_PLUSPROTEOSOMEINH	NFE2L3	P08195	SLC3A2	0|4|0	0|1|2|1|0|0	-	4	1.33333	1.14082	0.65946	0.23
NFE2L3_MINUSPROTEOSOMEINH	NFE2L3	P51148	RAB5C	1|2|1	0|1|0|1|2|0	-	4	1.33333	1.30503	0.946636	0.23
NFE2L3_MINUSPROTEOSOMEINH	NFE2L3	Q13753	LAMC2	1|1|2	0|0|0|4|0|0	-	4	1.33333	1.33082	0.96851	0.23
NFE2L3_MINUSPROTEOSOMEINH	NFE2L3	P60900	PSMA6	0|2|0	0|0|0|0|0|0	-	2	0.666667	1.47871	1.34555	0.23
NFE2L3_MINUSPROTEOSOMEINH	NFE2L3	Q06830	PRDX1	5|6|0	1|6|0|1|5|0	-	11	3.66667	1.33317	0.652542	0.22
NFE2L3_PLUSPROTEOSOMEINH	NFE2L3	O95229	ZWINT	0|2|0	0|0|0|0|0|0	-	2	0.666667	1.45644	1.33313	0.22
NFE2L3_MINUSPROTEOSOMEINH	NFE2L3	Q15054	POLD3	2|0|1	0|1|1|0|1|0	-	3	1	1.28166	0.877115	0.22
NFE2L3_PLUSPROTEOSOMEINH	NFE2L3	P04908	H2AC4;H2AC8	1|0|7	0|3|1|0|3|3	-	8	2.66667	1.14137	0.606284	0.21
NFE2L3_MINUSPROTEOSOMEINH	NFE2L3	Q14956	GPNMB	0|1|2	0|0|0|1|2|0	-	3	1	1.24153	0.9006	0.21
NFE2L3_MINUSPROTEOSOMEINH	NFE2L3	Q8NE71	ABCF1	0|2|1	0|0|0|0|0|0	-	3	1	1.73039	1.62304	0.21
NFE2L3_PLUSPROTEOSOMEINH	NFE2L3	Q86V15	CASZ1	0|2|1	0|0|0|0|0|0	-	3	1	1.67927	1.58119	0.21
NFE2L3_PLUSPROTEOSOMEINH	NFE2L3	P49848	TAF6	0|0|2	0|0|0|0|0|0	-	2	0.666667	1.44567	1.32705	0.21
NFE2L3_MINUSPROTEOSOMEINH	NFE2L3	P51991	HNRNPA3	2|0|0	0|0|1|2|0|0	-	2	0.666667	1.13374	0.748258	0.21
NFE2L3_PLUSPROTEOSOMEINH	NFE2L3	O43852	CALU	0|2|0	0|0|0|0|0|0	-	2	0.666667	1.45644	1.33313	0.21
NFE2L3_MINUSPROTEOSOMEINH	NFE2L3	Q3ZCQ8	TIMM50	2|1|1	0|1|1|1|0|1	-	4	1.33333	1.27646	0.995464	0.21
NFE2L3_MINUSPROTEOSOMEINH	NFE2L3	Q9P035	HACD3	4|4|1	0|4|0|3|3|0	-	9	3	1.40382	0.803124	0.21
NFE2L3_PLUSPROTEOSOMEINH	NFE2L3	P61978	HNRNPK	0|2|0	0|0|0|0|2|0	-	2	0.666667	1.15157	0.871622	0.2
NFE2L3_PLUSPROTEOSOMEINH	NFE2L3	Q9Y5A9	YTHDF2	0|2|1	0|1|0|1|1|0	-	3	1	1.1624	0.836909	0.2
NFE2L3_MINUSPROTEOSOMEINH	NFE2L3	Q92643	PIGK	0|2|0	0|0|0|0|0|0	-	2	0.666667	1.47871	1.34555	0.2
NFE2L3_MINUSPROTEOSOMEINH	NFE2L3	P18621	RPL17	5|4|2	2|3|1|1|2|3	-	11	3.66667	1.32329	0.959218	0.2
NFE2L3_MINUSPROTEOSOMEINH	NFE2L3	P63092	GNAS	0|2|0	0|2|0|0|0|0	-	2	0.666667	1.09802	0.794576	0.2
NFE2L3_MINUSPROTEOSOMEINH	NFE2L3	Q7Z6E9	RBBP6	0|3|1	1|0|0|2|1|0	-	4	1.33333	1.21169	0.785786	0.19
NFE2L3_PLUSPROTEOSOMEINH	NFE2L3	O60814	H2BC12	2|5|9	1|3|3|0|4|6	-	16	5.33333	1.29649	0.913509	0.19
NFE2L3_MINUSPROTEOSOMEINH	NFE2L3	Q96FQ6	S100A16	1|2|1	0|1|0|1|2|0	-	4	1.33333	1.30503	0.946636	0.19
NFE2L3_PLUSPROTEOSOMEINH	NFE2L3	P82912	MRPS11	1|2|1	0|2|1|2|0|0	-	4	1.33333	1.19324	0.813356	0.19
NFE2L3_PLUSPROTEOSOMEINH	NFE2L3	P04150	NR3C1	0|2|0	0|0|0|0|0|0	-	2	0.666667	1.45644	1.33313	0.19
NFE2L3_PLUSPROTEOSOMEINH	NFE2L3	Q15365	PCBP1	1|2|2	0|2|1|0|2|0	-	5	1.66667	1.32621	0.919267	0.18
NFE2L3_MINUSPROTEOSOMEINH	NFE2L3	Q96EE3	SEH1L	3|6|10	1|4|2|5|4|3	-	19	6.33333	1.46262	1.1511	0.18
NFE2L3_PLUSPROTEOSOMEINH	NFE2L3	P0DN76	U2AF1L5	0|1|2	0|0|0|3|1|1	-	3	1	0.964123	0.638674	0.17
NFE2L3_MINUSPROTEOSOMEINH	NFE2L3	P22626	HNRNPA2B1	5|3|2	1|0|1|4|2|3	-	10	3.33333	1.38888	0.957891	0.17
NFE2L3_PLUSPROTEOSOMEINH	NFE2L3	P36956	SREBF1	0|0|2	0|0|0|0|0|0	-	2	0.666667	1.44567	1.32705	0.17
NFE2L3_PLUSPROTEOSOMEINH	NFE2L3	Q9UGU0	TCF20	0|2|1	0|0|0|0|0|0	-	3	1	1.67927	1.58119	0.17
NFE2L3_MINUSPROTEOSOMEINH	NFE2L3	Q99714	HSD17B10	5|2|1	1|4|0|1|3|0	-	8	2.66667	1.37793	0.812696	0.17
NFE2L3_MINUSPROTEOSOMEINH	NFE2L3	P08195	SLC3A2	1|1|2	0|1|2|1|0|0	-	4	1.33333	1.23477	0.868904	0.17
NFE2L3_PLUSPROTEOSOMEINH	NFE2L3	P16422	EPCAM	0|2|0	0|1|0|1|1|0	-	2	0.666667	1.00815	0.705616	0.16
NFE2L3_PLUSPROTEOSOMEINH	NFE2L3	O14880	MGST3	0|1|2	1|0|1|0|2|0	-	3	1	1.00694	0.679238	0.16
NFE2L3_MINUSPROTEOSOMEINH	NFE2L3	P50416	CPT1A	3|4|1	0|3|0|3|3|0	-	8	2.66667	1.36769	0.816261	0.16
NFE2L3_PLUSPROTEOSOMEINH	NFE2L3	O15534	PER1	0|0|2	0|0|0|0|0|0	-	2	0.666667	1.44567	1.32705	0.16
NFE2L3_MINUSPROTEOSOMEINH	NFE2L3	Q7L014	DDX46	0|2|0	0|0|0|2|0|0	-	2	0.666667	1.15717	0.864899	0.16
NFE2L3_PLUSPROTEOSOMEINH	NFE2L3	P55265	ADAR	0|2|0	0|0|0|0|0|0	-	2	0.666667	1.45644	1.33313	0.16
NFE2L3_MINUSPROTEOSOMEINH	NFE2L3	P25705	ATP5F1A	14|15|6	3|10|6|4|11|4	-	35	11.6667	1.47769	1.03159	0.15
NFE2L3_PLUSPROTEOSOMEINH	NFE2L3	P22570	FDXR	0|2|0	0|2|1|0|0|0	-	2	0.666667	0.952577	0.647818	0.15
NFE2L3_MINUSPROTEOSOMEINH	NFE2L3	Q9NQ55	PPAN	0|3|0	1|0|1|1|0|1	-	3	1	0.996814	0.676064	0.15
NFE2L3_MINUSPROTEOSOMEINH	NFE2L3	Q12834	CDC20	2|1|0	0|1|1|1|0|1	-	3	1	1.12679	0.825272	0.14
NFE2L3_PLUSPROTEOSOMEINH	NFE2L3	Q16186	ADRM1	1|1|2	1|1|0|1|2|0	-	4	1.33333	1.19983	0.92022	0.14
NFE2L3_MINUSPROTEOSOMEINH	NFE2L3	P27708	CAD	2|2|1	1|2|0|1|1|0	-	5	1.66667	1.30128	0.970833	0.14
NFE2L3_MINUSPROTEOSOMEINH	NFE2L3	Q9H307	PNN	2|0|0	1|0|0|1|0|2	-	2	0.666667	0.957791	0.58486	0.14
NFE2L3_MINUSPROTEOSOMEINH	NFE2L3	O75152	ZC3H11A	0|2|0	0|0|0|0|0|0	-	2	0.666667	1.47871	1.34555	0.14
NFE2L3_MINUSPROTEOSOMEINH	NFE2L3	Q8IXB1	DNAJC10	0|2|0	0|0|0|0|0|0	-	2	0.666667	1.47871	1.34555	0.14
NFE2L3_MINUSPROTEOSOMEINH	NFE2L3	P68366	TUBA4A	1|3|0	1|1|0|1|2|1	-	4	1.33333	1.03351	0.78933	0.13
NFE2L3_MINUSPROTEOSOMEINH	NFE2L3	Q8WYP5	AHCTF1	1|2|2	0|1|0|3|0|0	-	5	1.66667	1.45254	1.05372	0.13
NFE2L3_PLUSPROTEOSOMEINH	NFE2L3	P27635	RPL10	0|0|2	1|1|1|0|0|1	-	2	0.666667	0.82235	0.611757	0.13
NFE2L3_PLUSPROTEOSOMEINH	NFE2L3	Q13085	ACACA	676|1683|1861	1167|1511|1370|1570|1740|1202	-	4220	1406.67	0.780716	0.730838	0.13
NFE2L3_PLUSPROTEOSOMEINH	NFE2L3	Q9Y6N5	SQOR	0|1|5	0|3|1|3|3|0	-	6	2	0.930923	0.52925	0.13
NFE2L3_PLUSPROTEOSOMEINH	NFE2L3	P18583	SON	1|3|0	1|3|0|0|1|0	-	4	1.33333	1.15715	0.713023	0.13
NFE2L3_MINUSPROTEOSOMEINH	NFE2L3	O60563	CCNT1	2|2|1	0|2|0|2|1|0	-	5	1.66667	1.3579	0.927638	0.13
NFE2L3_PLUSPROTEOSOMEINH	NFE2L3	O82803	O82803	0|0|4	2|0|0|1|2|2	-	4	1.33333	0.856412	0.491569	0.12
NFE2L3_PLUSPROTEOSOMEINH	NFE2L3	Q00839	HNRNPU	2|6|4	0|2|2|4|3|1	-	12	4	1.47807	1.14693	0.12
NFE2L3_PLUSPROTEOSOMEINH	NFE2L3	P07355	ANXA2	23|21|42	4|10|12|4|15|22	-	86	28.6667	2.09976	1.4082	0.11
NFE2L3_MINUSPROTEOSOMEINH	NFE2L3	Q92841	DDX17	0|0|2	0|0|1|2|1|0	-	2	0.666667	0.94404	0.621998	0.11
NFE2L3_MINUSPROTEOSOMEINH	NFE2L3	P53985	SLC16A1	1|2|1	1|2|0|1|1|0	-	4	1.33333	1.12255	0.848907	0.11
NFE2L3_PLUSPROTEOSOMEINH	NFE2L3	Q9GZR7	DDX24	1|2|1	0|1|1|1|1|1	-	4	1.33333	1.18858	1.01947	0.11
NFE2L3_PLUSPROTEOSOMEINH	NFE2L3	Q08170	SRSF4	0|2|0	1|0|0|1|1|1	-	2	0.666667	0.870193	0.640117	0.1
NFE2L3_MINUSPROTEOSOMEINH	NFE2L3	P31949	S100A11	0|2|0	0|0|0|1|2|1	-	2	0.666667	0.929605	0.616837	0.1
NFE2L3_MINUSPROTEOSOMEINH	NFE2L3	Q9Y5Q8	GTF3C5	2|0|0	1|3|0|0|1|0	-	2	0.666667	0.886265	0.525218	0.1
NFE2L3_PLUSPROTEOSOMEINH	NFE2L3	P62805	H4C4;H4C14;H4C12;H4C5;H4C2;H4C6;H4C11;H4-16;H4C13;H4C8;H4C3;H4C1;H4C9;H4C15	3|2|3	0|0|1|1|4|4	-	8	2.66667	1.368	0.855275	0.09
NFE2L3_MINUSPROTEOSOMEINH	NFE2L3	Q99959	PKP2	1|2|1	0|2|0|1|1|1	-	4	1.33333	1.14019	0.869444	0.09
NFE2L3_PLUSPROTEOSOMEINH	NFE2L3	P22626	HNRNPA2B1	1|2|5	1|0|1|4|2|3	-	8	2.66667	1.0965	0.777069	0.09
NFE2L3_MINUSPROTEOSOMEINH	NFE2L3	P53597	SUCLG1	5|3|2	1|4|2|1|1|3	-	10	3.33333	1.24287	0.850566	0.09
NFE2L3_MINUSPROTEOSOMEINH	NFE2L3	Q9BSJ8	ESYT1	0|2|0	0|0|0|0|0|0	-	2	0.666667	1.47871	1.34555	0.09
NFE2L3_PLUSPROTEOSOMEINH	NFE2L3	P83731	RPL24	0|2|1	1|0|0|1|2|1	-	3	1	0.929796	0.677382	0.09
NFE2L3_PLUSPROTEOSOMEINH	NFE2L3	P49327	FASN	0|2|3	1|1|1|2|2|0	-	5	1.66667	1.00538	0.76467	0.09
NFE2L3_PLUSPROTEOSOMEINH	NFE2L3	Q9Y5Q8	GTF3C5	0|1|2	1|3|0|0|1|0	-	3	1	0.896176	0.57721	0.09
NFE2L3_MINUSPROTEOSOMEINH	NFE2L3	Q01650	SLC7A5	5|4|3	2|5|4|2|1|0	-	12	4	1.26601	0.833816	0.08
NFE2L3_MINUSPROTEOSOMEINH	NFE2L3	Q5XXA6	ANO1	3|2|1	0|4|0|1|1|1	-	6	2	1.26106	0.844255	0.08
NFE2L3_PLUSPROTEOSOMEINH	NFE2L3	Q68DQ2	CRYBG3	0|2|0	0|0|0|0|0|0	-	2	0.666667	1.45644	1.33313	0.08
NFE2L3_PLUSPROTEOSOMEINH	NFE2L3	P62244	RPS15A	3|4|9	5|3|4|5|4|1	-	16	5.33333	1.12907	0.862742	0.08
NFE2L3_MINUSPROTEOSOMEINH	NFE2L3	O15269	SPTLC1	5|3|5	0|6|3|1|2|3	-	13	4.33333	1.29941	0.843389	0.08
NFE2L3_PLUSPROTEOSOMEINH	NFE2L3	Q9P035	HACD3	0|4|3	0|4|0|3|3|0	-	7	2.33333	1.02953	0.557906	0.08
NFE2L3_MINUSPROTEOSOMEINH	NFE2L3	O00483	NDUFA4	1|2|2	1|1|1|1|2|1	-	5	1.66667	1.06851	0.984218	0.07
NFE2L3_PLUSPROTEOSOMEINH	NFE2L3	P61204	ARF3	1|5|0	1|2|1|0|5|1	-	6	2	1.00948	0.640079	0.07
NFE2L3_MINUSPROTEOSOMEINH	NFE2L3	O00571	DDX3X	2|1|0	1|1|0|1|1|1	-	3	1	1.02582	0.799843	0.07
NFE2L3_MINUSPROTEOSOMEINH	NFE2L3	Q02218	OGDH	2|6|1	4|3|3|2|2|1	-	9	3	0.913963	0.622517	0.07
NFE2L3_MINUSPROTEOSOMEINH	NFE2L3	O82803	O82803	0|3|0	2|0|0|1|2|2	-	3	1	0.777949	0.467196	0.07
NFE2L3_PLUSPROTEOSOMEINH	NFE2L3	P62249	RPS16	0|3|0	1|3|0|0|3|0	-	3	1	0.789969	0.444347	0.07
NFE2L3_MINUSPROTEOSOMEINH	NFE2L3	P00338	LDHA	0|7|1	0|1|0|2|9|2	-	8	2.66667	0.970356	0.468386	0.07
NFE2L3_MINUSPROTEOSOMEINH	NFE2L3	Q15050	RRS1	1|3|1	1|1|2|1|1|1	-	5	1.66667	1.03885	0.877163	0.07
NFE2L3_MINUSPROTEOSOMEINH	NFE2L3	P46977	STT3A	6|6|2	1|6|5|1|4|1	-	14	4.66667	1.21967	0.757017	0.06
NFE2L3_MINUSPROTEOSOMEINH	NFE2L3	P18077	RPL35A	2|1|1	1|1|1|1|2|1	-	4	1.33333	0.99295	0.889247	0.06
NFE2L3_MINUSPROTEOSOMEINH	NFE2L3	Q12789	GTF3C1	2|0|0	0|0|0|0|0|0	-	2	0.666667	1.65538	1.4368	0.06
NFE2L3_PLUSPROTEOSOMEINH	NFE2L3	P60842	EIF4A1	3|11|8	3|7|1|1|9|1	-	22	7.33333	1.47465	0.92825	0.06
NFE2L3_MINUSPROTEOSOMEINH	NFE2L3	P62826	RAN	4|5|3	0|3|3|2|3|1	-	12	4	1.45542	1.06852	0.06
NFE2L3_MINUSPROTEOSOMEINH	NFE2L3	P18583	SON	1|2|1	1|3|0|0|1|0	-	4	1.33333	1.10186	0.74539	0.06
NFE2L3_MINUSPROTEOSOMEINH	NFE2L3	P46087	NOP2	3|3|3	2|4|0|1|3|0	-	9	3	1.2992	0.850692	0.06
NFE2L3_MINUSPROTEOSOMEINH	NFE2L3	Q8IVT2	MISP	9|12|6	2|7|5|2|8|2	-	27	9	1.58206	1.09411	0.06
NFE2L3_MINUSPROTEOSOMEINH	NFE2L3	P42696	RBM34	0|3|0	0|3|0|1|4|0	-	3	1	0.785047	0.434279	0.05
NFE2L3_MINUSPROTEOSOMEINH	NFE2L3	P61204	ARF3	2|4|1	1|2|1|0|5|1	-	7	2.33333	1.10461	0.789332	0.05
NFE2L3_PLUSPROTEOSOMEINH	NFE2L3	Q9P2R7	SUCLA2	2|2|1	1|4|1|1|2|0	-	5	1.66667	1.05529	0.741056	0.05
NFE2L3_PLUSPROTEOSOMEINH	NFE2L3	O15226	NKRF	1|2|2	1|3|0|1|2|0	-	5	1.66667	1.11205	0.79273	0.05
NFE2L3_MINUSPROTEOSOMEINH	NFE2L3	Q9H9J4	USP42	4|4|2	1|4|1|2|2|0	-	10	3.33333	1.43206	1.04627	0.05
NFE2L3_MINUSPROTEOSOMEINH	NFE2L3	P22087	FBL	6|5|5	1|5|2|3|4|1	-	16	5.33333	1.51437	1.15162	0.05
NFE2L3_MINUSPROTEOSOMEINH	NFE2L3	Q9BQL6	FERMT1	3|5|3	2|4|0|2|2|2	-	11	3.66667	1.29402	0.975173	0.05
NFE2L3_MINUSPROTEOSOMEINH	NFE2L3	Q15233	NONO	9|12|8	3|8|2|6|8|2	-	29	9.66667	1.55982	1.15575	0.05
NFE2L3_PLUSPROTEOSOMEINH	NFE2L3	P84098	RPL19	0|2|2	1|0|1|1|1|3	-	4	1.33333	0.852985	0.606433	0.04
NFE2L3_MINUSPROTEOSOMEINH	NFE2L3	P36952	SERPINB5	16|22|15	4|13|6|8|12|4	-	53	17.6667	1.76561	1.38718	0.04
NFE2L3_PLUSPROTEOSOMEINH	NFE2L3	Q96T37	RBM15	1|4|1	0|4|1|3|1|1	-	6	2	1.00022	0.688525	0.04
NFE2L3_PLUSPROTEOSOMEINH	NFE2L3	O15269	SPTLC1	0|6|1	0|6|3|1|2|3	-	7	2.33333	0.729866	0.385715	0.04
NFE2L3_MINUSPROTEOSOMEINH	NFE2L3	P60866	RPS20	3|5|4	1|2|4|2|2|2	-	12	4	1.30518	1.07121	0.04
NFE2L3_PLUSPROTEOSOMEINH	NFE2L3	P60866	RPS20	1|6|0	1|2|4|2|2|2	-	7	2.33333	0.887254	0.593789	0.04
NFE2L3_MINUSPROTEOSOMEINH	NFE2L3	P62829	RPL23	7|3|2	0|3|4|2|3|8	-	12	4	1.02154	0.611138	0.04
NFE2L3_MINUSPROTEOSOMEINH	NFE2L3	O00515	LAD1	3|3|1	0|4|1|2|2|2	-	7	2.33333	1.05749	0.75764	0.03
NFE2L3_MINUSPROTEOSOMEINH	NFE2L3	P04259	KRT6B	0|10|0	1|0|2|1|7|13	-	10	3.33333	0.668481	0.238613	0.03
NFE2L3_PLUSPROTEOSOMEINH	NFE2L3	Q5BKZ1	ZNF326	0|2|0	0|3|0|1|2|0	-	2	0.666667	0.757085	0.46818	0.03
NFE2L3_MINUSPROTEOSOMEINH	NFE2L3	P81605	DCD	1|1|3	2|1|1|3|2|1	-	5	1.66667	0.87464	0.692281	0.03
NFE2L3_MINUSPROTEOSOMEINH	NFE2L3	P23396	RPS3	10|11|6	4|11|1|4|7|3	-	27	9	1.40471	0.966371	0.03
NFE2L3_MINUSPROTEOSOMEINH	NFE2L3	P10599	TXN	0|2|0	0|0|0|1|1|4	-	2	0.666667	0.732273	0.442807	0.03
NFE2L3_MINUSPROTEOSOMEINH	NFE2L3	P07437	TUBB	15|13|9	3|13|5|6|10|2	-	37	12.3333	1.53796	1.08502	0.02
NFE2L3_PLUSPROTEOSOMEINH	NFE2L3	P42696	RBM34	0|2|1	0|3|0|1|4|0	-	3	1	0.767322	0.468227	0.02
NFE2L3_MINUSPROTEOSOMEINH	NFE2L3	Q6UW01	CBLN3	3|2|1	3|1|2|1|4|0	-	6	2	0.951296	0.628762	0.02
NFE2L3_PLUSPROTEOSOMEINH	NFE2L3	Q5XXA6	ANO1	1|2|0	0|4|0|1|1|1	-	3	1	0.898404	0.589824	0.02
NFE2L3_PLUSPROTEOSOMEINH	NFE2L3	Q15050	RRS1	0|0|2	1|1|2|1|1|1	-	2	0.666667	0.653703	0.523758	0.02
NFE2L3_MINUSPROTEOSOMEINH	NFE2L3	O00148	DDX39A	6|5|4	2|5|6|2|3|1	-	15	5	1.21555	0.870048	0.01
NFE2L3_MINUSPROTEOSOMEINH	NFE2L3	O76021	RSL1D1	8|5|5	2|7|3|4|3|3	-	18	6	1.29159	1.02324	0.01
NFE2L3_MINUSPROTEOSOMEINH	NFE2L3	Q9ULW0	TPX2	4|5|5	2|3|1|6|3|1	-	14	4.66667	1.34222	1.04269	0.01
NFE2L3_MINUSPROTEOSOMEINH	NFE2L3	Q02878	RPL6	7|11|7	6|6|0|3|11|3	-	25	8.33333	1.33334	0.887328	0.01
NFE2L3_MINUSPROTEOSOMEINH	NFE2L3	P11142	HSPA8	6|16|5	3|8|2|4|11|2	-	27	9	1.39267	0.932226	0.01
NFE2L3_MINUSPROTEOSOMEINH	NFE2L3	Q8TCT9	HM13	0|2|0	0|0|6|0|1|0	-	2	0.666667	0.664359	0.389841	0.01
NFE2L3_PLUSPROTEOSOMEINH	NFE2L3	P07437	TUBB	1|17|13	3|13|5|6|10|2	-	31	10.3333	1.12408	0.66921	0.01
NFE2L3_PLUSPROTEOSOMEINH	NFE2L3	Q01650	SLC7A5	2|4|1	2|5|4|2|1|0	-	7	2.33333	0.898852	0.571484	0.01
NFE2L3_MINUSPROTEOSOMEINH	NFE2L3	P04908	H2AC4;H2AC8	2|1|0	0|3|1|0|3|3	-	3	1	0.712188	0.434952	0.01
NFE2L3_MINUSPROTEOSOMEINH	NFE2L3	P50747	HLCS	2|3|1	1|3|1|1|3|1	-	6	2	0.994088	0.778436	0.01
NFE2L3_PLUSPROTEOSOMEINH	NFE2L3	P50747	HLCS	1|3|0	1|3|1|1|3|1	-	4	1.33333	0.818463	0.597396	0.01
NFE2L3_PLUSPROTEOSOMEINH	NFE2L3	Q9Y446	PKP3	2|1|1	0|2|2|1|3|1	-	4	1.33333	0.987758	0.68826	0.01
NFE2L3_MINUSPROTEOSOMEINH	NFE2L3	P62701	RPS4X	4|4|2	0|4|1|4|4|2	-	10	3.33333	1.13093	0.797126	0.01
NFE2L3_MINUSPROTEOSOMEINH	NFE2L3	P46013	MKI67	9|7|3	2|5|4|4|6|1	-	19	6.33333	1.39801	1.00118	0.01
NFE2L3_PLUSPROTEOSOMEINH	NFE2L3	P18621	RPL17	1|1|4	2|3|1|1|2|3	-	6	2	0.838106	0.613477	0.01
NFE2L3_PLUSPROTEOSOMEINH	NFE2L3	Q5SSJ5	HP1BP3	2|1|0	2|2|0|0|4|3	-	3	1	0.760673	0.461725	0.01
NFE2L3_MINUSPROTEOSOMEINH	NFE2L3	P62917	RPL8	4|5|2	1|4|2|4|3|0	-	11	3.66667	1.24326	0.895664	0.01
NFE2L3_PLUSPROTEOSOMEINH	NFE2L3	P50416	CPT1A	1|2|2	0|3|0|3|3|0	-	5	1.66667	1.0192	0.64845	0.01
NFE2L3_MINUSPROTEOSOMEINH	NFE2L3	Q01130	SRSF2	2|0|0	2|1|1|2|2|1	-	2	0.666667	0.65795	0.487592	0.01
NFE2L3_PLUSPROTEOSOMEINH	NFE2L3	Q01130	SRSF2	0|2|2	2|1|1|2|2|1	-	4	1.33333	0.756016	0.600372	0.01
NFE2L3_PLUSPROTEOSOMEINH	NFE2L3	P02662	P02662	0|1|4	0|2|8|0|3|0	-	5	1.66667	0.662014	0.339797	0.01
NFE2L3_MINUSPROTEOSOMEINH	NFE2L3	P42677	RPS27	5|1|2	0|5|6|1|4|2	-	8	2.66667	0.844738	0.492323	0.01
NFE2L3_PLUSPROTEOSOMEINH	NFE2L3	P62826	RAN	2|4|0	0|3|3|2|3|1	-	6	2	0.978659	0.61986	0.01
NFE2L3_MINUSPROTEOSOMEINH	NFE2L3	Q6KB66	KRT80	4|11|3	1|1|1|8|12|1	-	18	6	1.27834	0.766122	0.01
NFE2L3_PLUSPROTEOSOMEINH	NFE2L3	Q9H9J4	USP42	0|3|2	1|4|1|2|2|0	-	5	1.66667	0.80889	0.554526	0.01
NFE2L3_MINUSPROTEOSOMEINH	NFE2L3	Q9NWH9	SLTM	0|0|3	1|1|2|4|1|2	-	3	1	0.623387	0.413423	0.01
NFE2L3_MINUSPROTEOSOMEINH	NFE2L3	P14618	PKM	4|12|4	2|6|1|0|10|4	-	20	6.66667	1.31003	0.796786	0.01
NFE2L3_PLUSPROTEOSOMEINH	NFE2L3	P46087	NOP2	0|2|2	2|4|0|1|3|0	-	4	1.33333	0.715018	0.437625	0.01
NFE2L3_MINUSPROTEOSOMEINH	NFE2L3	Q00839	HNRNPU	3|3|1	0|2|2|4|3|1	-	7	2.33333	1.0357	0.76931	0.01
NFE2L3_MINUSPROTEOSOMEINH	NFE2L3	Q8NC51	SERBP1	0|2|1	0|2|1|2|1|2	-	3	1	0.748049	0.54152	0.01
NFE2L3_PLUSPROTEOSOMEINH	NFE2L3	Q8NC51	SERBP1	1|2|2	0|2|1|2|1|2	-	5	1.66667	1.02836	0.793572	0.01
NFE2L3_PLUSPROTEOSOMEINH	NFE2L3	Q02543	RPL18A	5|1|4	3|2|1|2|4|5	-	10	3.33333	1.14947	0.707665	0.01
NFE2L3_MINUSPROTEOSOMEINH	NFE2L3	P46777	RPL5	3|5|2	0|4|3|2|2|3	-	10	3.33333	1.10151	0.77572	0.01
NFE2L3_PLUSPROTEOSOMEINH	NFE2L3	P68366	TUBA4A	0|1|0	1|1|0|1|2|1	-	1	0.333333	0.620494	0.509746	0
NFE2L3_MINUSPROTEOSOMEINH	NFE2L3	Q9H0E9	BRD8	0|0|0	0|0|0|0|0|0	-	0	0	0	0	0
NFE2L3_PLUSPROTEOSOMEINH	NFE2L3	Q9H0E9	BRD8	0|1|1	0|0|0|0|0|0	-	2	0.666667	1.45105	1.41128	0
NFE2L3_MINUSPROTEOSOMEINH	NFE2L3	Q99941	ATF6B	0|0|0	0|0|0|0|0|0	-	0	0	0	0	0
NFE2L3_PLUSPROTEOSOMEINH	NFE2L3	Q99941	ATF6B	0|1|0	0|0|0|0|0|0	-	1	0.333333	1.22822	1.18988	0
NFE2L3_PLUSPROTEOSOMEINH	NFE2L3	P20930	FLG	0|3|11	1|0|0|3|43|2	-	14	4.66667	0.537251	0.210791	0
NFE2L3_PLUSPROTEOSOMEINH	NFE2L3	O00148	DDX39A	0|4|1	2|5|6|2|3|1	-	5	1.66667	0.502175	0.31838	0
NFE2L3_MINUSPROTEOSOMEINH	NFE2L3	O75616	ERAL1	0|1|0	0|0|0|0|0|0	-	1	0.333333	1.23935	1.1977	0
NFE2L3_PLUSPROTEOSOMEINH	NFE2L3	O75616	ERAL1	0|0|0	0|0|0|0|0|0	-	0	0	0	0	0
NFE2L3_MINUSPROTEOSOMEINH	NFE2L3	P84085	ARF5	0|1|0	0|0|0|0|0|0	-	1	0.333333	1.23935	1.1977	0
NFE2L3_PLUSPROTEOSOMEINH	NFE2L3	P84085	ARF5	0|0|0	0|0|0|0|0|0	-	0	0	0	0	0
NFE2L3_MINUSPROTEOSOMEINH	NFE2L3	P35527	KRT9	278|579|508	240|169|214|440|412|324	-	1365	455	1.2062	0.998335	0
NFE2L3_PLUSPROTEOSOMEINH	NFE2L3	P35527	KRT9	121|407|399	240|169|214|440|412|324	-	927	309	0.809017	0.665651	0
NFE2L3_MINUSPROTEOSOMEINH	NFE2L3	P62753	RPS6	11|8|10	5|11|14|9|11|15	-	29	9.66667	0.750099	0.566714	0
NFE2L3_PLUSPROTEOSOMEINH	NFE2L3	P62753	RPS6	4|8|7	5|11|14|9|11|15	-	19	6.33333	0.522331	0.404222	0
NFE2L3_MINUSPROTEOSOMEINH	NFE2L3	P62750	RPL23A	0|1|0	0|1|0|1|1|0	-	1	0.333333	0.857887	0.63393	0
NFE2L3_PLUSPROTEOSOMEINH	NFE2L3	P62750	RPL23A	0|1|0	0|1|0|1|1|0	-	1	0.333333	0.850178	0.629794	0
NFE2L3_PLUSPROTEOSOMEINH	NFE2L3	O00116	AGPS	0|0|0	0|1|0|0|0|0	-	0	0	0	0	0
NFE2L3_MINUSPROTEOSOMEINH	NFE2L3	Q03164	KMT2A	1|0|1	0|3|0|2|1|1	-	2	0.666667	0.745931	0.510273	0
NFE2L3_MINUSPROTEOSOMEINH	NFE2L3	P00761	P00761	198|204|210	202|194|155|219|215|247	-	612	204	0.792407	0.67173	0
NFE2L3_PLUSPROTEOSOMEINH	NFE2L3	P00761	P00761	104|213|238	202|194|155|219|215|247	-	555	185	0.719854	0.614219	0
NFE2L3_MINUSPROTEOSOMEINH	NFE2L3	Q9NXR8	ING3	0|0|0	0|0|0|0|0|0	-	0	0	0	0	0
NFE2L3_MINUSPROTEOSOMEINH	NFE2L3	P24928	POLR2A	0|0|0	0|0|0|0|0|0	-	0	0	0	0	0
NFE2L3_MINUSPROTEOSOMEINH	NFE2L3	Q13835	PKP1	7|7|4	4|8|2|7|12|6	-	18	6	0.819097	0.626275	0
NFE2L3_PLUSPROTEOSOMEINH	NFE2L3	Q13835	PKP1	6|8|4	4|8|2|7|12|6	-	18	6	0.9015	0.664407	0
NFE2L3_MINUSPROTEOSOMEINH	NFE2L3	P02545	LMNA	23|22|19	4|18|18|9|17|11	-	64	21.3333	1.34477	0.997587	0
NFE2L3_PLUSPROTEOSOMEINH	NFE2L3	P02545	LMNA	5|24|9	4|18|18|9|17|11	-	38	12.6667	0.786272	0.545825	0
NFE2L3_MINUSPROTEOSOMEINH	NFE2L3	P38398	BRCA1	0|0|0	0|0|0|0|0|0	-	0	0	0	0	0
NFE2L3_MINUSPROTEOSOMEINH	NFE2L3	Q12830	BPTF	0|0|0	0|0|0|0|0|0	-	0	0	0	0	0
NFE2L3_MINUSPROTEOSOMEINH	NFE2L3	Q99735	MGST2	0|1|0	0|0|0|0|0|0	-	1	0.333333	1.23935	1.1977	0
NFE2L3_PLUSPROTEOSOMEINH	NFE2L3	Q99735	MGST2	0|0|0	0|0|0|0|0|0	-	0	0	0	0	0
NFE2L3_MINUSPROTEOSOMEINH	NFE2L3	P13747	HLA-E	0|0|0	0|0|0|0|0|0	-	0	0	0	0	0
NFE2L3_PLUSPROTEOSOMEINH	NFE2L3	Q9H4L4	SENP3	0|1|1	0|0|0|0|0|0	-	2	0.666667	1.45105	1.41128	0
NFE2L3_MINUSPROTEOSOMEINH	NFE2L3	P02769	P02769	6|23|7	19|60|89|23|26|16	-	36	12	0.247525	0.146154	0
NFE2L3_PLUSPROTEOSOMEINH	NFE2L3	P02769	P02769	36|9|45	19|60|89|23|26|16	-	90	30	0.731527	0.363496	0
NFE2L3_PLUSPROTEOSOMEINH	NFE2L3	P04259	KRT6B	0|1|0	1|0|2|1|7|13	-	1	0.333333	0.241942	0.140908	0
NFE2L3_MINUSPROTEOSOMEINH	NFE2L3	Q15758	SLC1A5	5|4|3	3|5|2|5|6|1	-	12	4	0.955553	0.737693	0
NFE2L3_PLUSPROTEOSOMEINH	NFE2L3	Q15758	SLC1A5	1|7|4	3|5|2|5|6|1	-	12	4	0.870924	0.652339	0
NFE2L3_MINUSPROTEOSOMEINH	NFE2L3	P78346	RPP30	1|1|0	0|1|0|1|1|0	-	2	0.666667	1.08472	0.796441	0
NFE2L3_PLUSPROTEOSOMEINH	NFE2L3	P78346	RPP30	0|0|0	0|1|0|1|1|0	-	0	0	0	0	0
NFE2L3_MINUSPROTEOSOMEINH	NFE2L3	Q9NQW6	ANLN	0|0|0	0|0|0|0|0|0	-	0	0	0	0	0
NFE2L3_MINUSPROTEOSOMEINH	NFE2L3	P62979	RPS27A	1|2|2	5|1|2|6|2|14	-	5	1.66667	0.364822	0.228435	0
NFE2L3_MINUSPROTEOSOMEINH	NFE2L3	Q15005	SPCS2	0|1|0	0|0|0|0|0|1	-	1	0.333333	1.0441	0.871673	0
NFE2L3_PLUSPROTEOSOMEINH	NFE2L3	Q15005	SPCS2	0|0|0	0|0|0|0|0|1	-	0	0	0	0	0
NFE2L3_PLUSPROTEOSOMEINH	NFE2L3	O15427	SLC16A3	0|1|1	0|0|0|1|1|0	-	2	0.666667	1.14139	0.914865	0
NFE2L3_MINUSPROTEOSOMEINH	NFE2L3	Q9NWB6	ARGLU1	6|4|5	8|6|15|6|7|13	-	15	5	0.484839	0.340694	0
NFE2L3_PLUSPROTEOSOMEINH	NFE2L3	Q9NWB6	ARGLU1	2|6|8	8|6|15|6|7|13	-	16	5.33333	0.477675	0.338553	0
NFE2L3_MINUSPROTEOSOMEINH	NFE2L3	P07355	ANXA2	13|10|6	4|10|12|4|15|22	-	29	9.66667	0.736777	0.486118	0
NFE2L3_PLUSPROTEOSOMEINH	NFE2L3	O76021	RSL1D1	2|6|4	2|7|3|4|3|3	-	12	4	0.895685	0.736449	0
NFE2L3_MINUSPROTEOSOMEINH	NFE2L3	P52272	HNRNPM	0|0|0	0|0|0|0|0|0	-	0	0	0	0	0
NFE2L3_MINUSPROTEOSOMEINH	NFE2L3	Q96JQ0	DCHS1	0|0|0	0|0|0|0|0|0	-	0	0	0	0	0
NFE2L3_PLUSPROTEOSOMEINH	NFE2L3	Q96JQ0	DCHS1	0|0|1	0|0|0|0|0|0	-	1	0.333333	1.22284	1.18607	0
NFE2L3_PLUSPROTEOSOMEINH	NFE2L3	Q08188	TGM3	0|0|1	2|0|0|7|10|0	-	1	0.333333	0.328102	0.183772	0
NFE2L3_PLUSPROTEOSOMEINH	NFE2L3	P39656	DDOST	1|0|0	0|0|0|0|0|0	-	1	0.333333	1.47669	1.34443	0
NFE2L3_PLUSPROTEOSOMEINH	NFE2L3	P25786	PSMA1	1|1|0	0|0|0|1|1|1	-	2	0.666667	1.16909	0.834652	0
NFE2L3_MINUSPROTEOSOMEINH	NFE2L3	Q15366	PCBP2	6|7|7	3|6|7|3|6|1	-	20	6.66667	1.19467	0.885472	0
NFE2L3_PLUSPROTEOSOMEINH	NFE2L3	Q15366	PCBP2	5|5|8	3|6|7|3|6|1	-	18	6	1.17674	0.847197	0
NFE2L3_MINUSPROTEOSOMEINH	NFE2L3	Q15365	PCBP1	1|0|1	0|2|1|0|2|0	-	2	0.666667	0.880515	0.58571	0
NFE2L3_MINUSPROTEOSOMEINH	NFE2L3	Q5JRA6	MIA3	0|1|1	0|0|0|0|0|0	-	2	0.666667	1.49103	1.44469	0
NFE2L3_MINUSPROTEOSOMEINH	NFE2L3	P61313	RPL15	4|4|3	1|3|7|5|5|10	-	11	3.66667	0.644984	0.456819	0
NFE2L3_PLUSPROTEOSOMEINH	NFE2L3	P29401	TKT	0|0|0	0|0|0|0|0|0	-	0	0	0	0	0
NFE2L3_PLUSPROTEOSOMEINH	NFE2L3	P46977	STT3A	2|4|3	1|6|5|1|4|1	-	9	3	0.878834	0.589365	0
NFE2L3_PLUSPROTEOSOMEINH	NFE2L3	P14735	IDE	0|0|0	0|0|0|0|1|0	-	0	0	0	0	0
NFE2L3_PLUSPROTEOSOMEINH	NFE2L3	P18085	ARF4	0|0|1	0|1|0|0|2|0	-	1	0.333333	0.850315	0.632166	0
NFE2L3_PLUSPROTEOSOMEINH	NFE2L3	P39023	RPL3	0|3|1	0|5|0|1|7|1	-	4	1.33333	0.611509	0.346882	0
NFE2L3_MINUSPROTEOSOMEINH	NFE2L3	P17275	JUNB	0|0|0	0|0|0|0|0|0	-	0	0	0	0	0
NFE2L3_PLUSPROTEOSOMEINH	NFE2L3	P0DP23	CALM1	0|0|0	0|0|0|0|0|0	-	0	0	0	0	0
NFE2L3_MINUSPROTEOSOMEINH	NFE2L3	P09651	HNRNPA1	1|0|1	0|1|0|1|1|0	-	2	0.666667	1.09325	0.802114	0
NFE2L3_PLUSPROTEOSOMEINH	NFE2L3	P09651	HNRNPA1	0|0|1	0|1|0|1|1|0	-	1	0.333333	0.846453	0.627775	0
NFE2L3_PLUSPROTEOSOMEINH	NFE2L3	Q12797	ASPH	0|0|1	0|0|0|0|0|0	-	1	0.333333	1.22284	1.18607	0
NFE2L3_MINUSPROTEOSOMEINH	NFE2L3	P62805	H4C4;H4C14;H4C12;H4C5;H4C2;H4C6;H4C11;H4-16;H4C13;H4C8;H4C3;H4C1;H4C9;H4C15	0|2|1	0|0|1|1|4|4	-	3	1	0.665869	0.414092	0
NFE2L3_PLUSPROTEOSOMEINH	NFE2L3	Q02878	RPL6	0|1|3	6|6|0|3|11|3	-	4	1.33333	0.328932	0.200206	0
NFE2L3_MINUSPROTEOSOMEINH	NFE2L3	O94776	MTA2	0|0|0	0|0|0|0|0|0	-	0	0	0	0	0
NFE2L3_MINUSPROTEOSOMEINH	NFE2L3	P68104	EEF1A1	41|47|39	17|40|27|35|45|25	-	127	42.3333	1.10902	0.961795	0
NFE2L3_PLUSPROTEOSOMEINH	NFE2L3	P68104	EEF1A1	13|42|45	17|40|27|35|45|25	-	100	33.3333	0.837529	0.717189	0
NFE2L3_PLUSPROTEOSOMEINH	NFE2L3	P31944	CASP14	0|0|0	0|0|0|1|2|2	-	0	0	0	0	0
NFE2L3_MINUSPROTEOSOMEINH	NFE2L3	Q9NX24	NHP2	3|4|3	5|6|1|4|6|1	-	10	3.33333	0.764133	0.539734	0
NFE2L3_PLUSPROTEOSOMEINH	NFE2L3	Q9NX24	NHP2	2|2|3	5|6|1|4|6|1	-	7	2.33333	0.636513	0.442355	0
NFE2L3_MINUSPROTEOSOMEINH	NFE2L3	P62195	PSMC5	0|0|0	0|0|0|0|0|0	-	0	0	0	0	0
NFE2L3_MINUSPROTEOSOMEINH	NFE2L3	O43934	MFSD11	0|0|0	0|0|0|0|0|0	-	0	0	0	0	0
NFE2L3_PLUSPROTEOSOMEINH	NFE2L3	O43934	MFSD11	0|0|1	0|0|0|0|0|0	-	1	0.333333	1.22284	1.18607	0
NFE2L3_MINUSPROTEOSOMEINH	NFE2L3	Q5THK1	PRR14L	0|0|0	0|0|0|0|0|0	-	0	0	0	0	0
NFE2L3_MINUSPROTEOSOMEINH	NFE2L3	P08651	NFIC	0|0|0	0|0|0|0|0|0	-	0	0	0	0	0
NFE2L3_PLUSPROTEOSOMEINH	NFE2L3	P08651	NFIC	0|1|1	0|0|0|0|0|0	-	2	0.666667	1.45105	1.41128	0
NFE2L3_PLUSPROTEOSOMEINH	NFE2L3	P60174	TPI1	0|0|0	0|0|0|0|3|0	-	0	0	0	0	0
NFE2L3_MINUSPROTEOSOMEINH	NFE2L3	O75223	GGCT	0|0|1	0|0|0|1|0|0	-	1	0.333333	1.09899	0.943938	0
NFE2L3_PLUSPROTEOSOMEINH	NFE2L3	O75223	GGCT	0|0|0	0|0|0|1|0|0	-	0	0	0	0	0
NFE2L3_MINUSPROTEOSOMEINH	NFE2L3	Q9NR30	DDX21	25|19|23	5|24|16|30|16|11	-	67	22.3333	1.11616	0.809672	0
NFE2L3_PLUSPROTEOSOMEINH	NFE2L3	Q9NR30	DDX21	16|26|17	5|24|16|30|16|11	-	59	19.6667	1.04874	0.753849	0
NFE2L3_MINUSPROTEOSOMEINH	NFE2L3	Q13151	HNRNPA0	1|1|2	4|1|4|2|2|3	-	4	1.33333	0.535341	0.385629	0
NFE2L3_PLUSPROTEOSOMEINH	NFE2L3	Q13151	HNRNPA0	3|1|2	4|1|4|2|2|3	-	6	2	0.802588	0.518837	0
NFE2L3_MINUSPROTEOSOMEINH	NFE2L3	P34897	SHMT2	1|1|0	0|0|0|0|0|0	-	2	0.666667	1.56704	1.50473	0
NFE2L3_PLUSPROTEOSOMEINH	NFE2L3	P34897	SHMT2	0|0|0	0|0|0|0|0|0	-	0	0	0	0	0
NFE2L3_MINUSPROTEOSOMEINH	NFE2L3	P49736	MCM2	0|1|0	0|0|0|0|2|0	-	1	0.333333	0.979926	0.78307	0
NFE2L3_PLUSPROTEOSOMEINH	NFE2L3	P49736	MCM2	0|0|1	0|0|0|0|2|0	-	1	0.333333	0.966865	0.775468	0
NFE2L3_MINUSPROTEOSOMEINH	NFE2L3	P40616	ARL1	1|1|1	1|1|0|0|0|0	-	3	1	1.30963	1.02114	0
NFE2L3_PLUSPROTEOSOMEINH	NFE2L3	P40616	ARL1	0|0|0	1|1|0|0|0|0	-	0	0	0	0	0
NFE2L3_MINUSPROTEOSOMEINH	NFE2L3	Q96L91	EP400	0|0|0	1|0|0|0|0|0	-	0	0	0	0	0
NFE2L3_PLUSPROTEOSOMEINH	NFE2L3	P18077	RPL35A	1|1|1	1|1|1|1|2|1	-	3	1	0.891792	0.812836	0
NFE2L3_MINUSPROTEOSOMEINH	NFE2L3	P62266	RPS23	2|5|2	2|1|5|3|2|6	-	9	3	0.77694	0.547438	0
NFE2L3_PLUSPROTEOSOMEINH	NFE2L3	P62266	RPS23	4|2|1	2|1|5|3|2|6	-	7	2.33333	0.830316	0.503354	0
NFE2L3_MINUSPROTEOSOMEINH	NFE2L3	P62263	RPS14	7|6|6	2|5|1|6|5|7	-	19	6.33333	1.18086	0.874654	0
NFE2L3_PLUSPROTEOSOMEINH	NFE2L3	P62263	RPS14	0|6|5	2|5|1|6|5|7	-	11	3.66667	0.659216	0.400309	0
NFE2L3_MINUSPROTEOSOMEINH	NFE2L3	P68032	ACTC1	0|0|0	0|0|4|0|1|4	-	0	0	0	0	0
NFE2L3_MINUSPROTEOSOMEINH	NFE2L3	P07814	EPRS1	0|1|0	0|0|0|0|0|0	-	1	0.333333	1.23935	1.1977	0
NFE2L3_PLUSPROTEOSOMEINH	NFE2L3	P07814	EPRS1	0|0|0	0|0|0|0|0|0	-	0	0	0	0	0
NFE2L3_MINUSPROTEOSOMEINH	NFE2L3	Q9NVI1	FANCI	0|0|0	0|0|0|0|0|0	-	0	0	0	0	0
NFE2L3_PLUSPROTEOSOMEINH	NFE2L3	Q9NVI1	FANCI	1|1|1	0|0|0|0|0|0	-	3	1	1.92774	1.89737	0
NFE2L3_PLUSPROTEOSOMEINH	NFE2L3	P30086	PEBP1	0|0|0	0|0|0|0|0|0	-	0	0	0	0	0
NFE2L3_MINUSPROTEOSOMEINH	NFE2L3	Q92522	H1-10	3|6|4	5|2|15|5|3|15	-	13	4.33333	0.488834	0.308082	0
NFE2L3_PLUSPROTEOSOMEINH	NFE2L3	Q92522	H1-10	12|7|9	5|2|15|5|3|15	-	28	9.33333	1.14019	0.635049	0
NFE2L3_MINUSPROTEOSOMEINH	NFE2L3	O43242	PSMD3	0|0|0	0|0|0|0|0|0	-	0	0	0	0	0
NFE2L3_PLUSPROTEOSOMEINH	NFE2L3	O43242	PSMD3	1|0|1	0|0|0|0|0|0	-	2	0.666667	1.69953	1.59459	0
NFE2L3_PLUSPROTEOSOMEINH	NFE2L3	Q14739	LBR	0|0|1	0|0|0|0|1|0	-	1	0.333333	1.07989	0.937793	0
NFE2L3_MINUSPROTEOSOMEINH	NFE2L3	Q13123	IK	0|0|0	0|0|0|0|0|0	-	0	0	0	0	0
NFE2L3_PLUSPROTEOSOMEINH	NFE2L3	P04040	CAT	0|0|0	0|0|0|0|2|0	-	0	0	0	0	0
NFE2L3_MINUSPROTEOSOMEINH	NFE2L3	Q02978	SLC25A11	1|0|0	0|1|0|1|0|0	-	1	0.333333	1.01174	0.773344	0
NFE2L3_PLUSPROTEOSOMEINH	NFE2L3	Q02978	SLC25A11	0|1|0	0|1|0|1|0|0	-	1	0.333333	0.935936	0.732426	0
NFE2L3_MINUSPROTEOSOMEINH	NFE2L3	Q96Q89	KIF20B	1|0|0	0|0|0|0|0|0	-	1	0.333333	1.32769	1.25636	0
NFE2L3_MINUSPROTEOSOMEINH	NFE2L3	Q14103	HNRNPD	1|1|0	0|2|0|0|2|0	-	2	0.666667	0.972442	0.676921	0
NFE2L3_PLUSPROTEOSOMEINH	NFE2L3	Q14103	HNRNPD	0|0|0	0|2|0|0|2|0	-	0	0	0	0	0
NFE2L3_MINUSPROTEOSOMEINH	NFE2L3	Q86YN6	PPARGC1B	0|0|0	0|0|0|0|0|0	-	0	0	0	0	0
NFE2L3_PLUSPROTEOSOMEINH	NFE2L3	Q86YN6	PPARGC1B	1|1|0	0|0|0|0|0|0	-	2	0.666667	1.70491	1.59972	0
NFE2L3_MINUSPROTEOSOMEINH	NFE2L3	P0DMV8	HSPA1A	13|14|9	9|12|11|17|18|14	-	36	12	0.756019	0.673366	0
NFE2L3_MINUSPROTEOSOMEINH	NFE2L3	Q07955	SRSF1	0|0|0	0|0|0|1|4|0	-	0	0	0	0	0
NFE2L3_MINUSPROTEOSOMEINH	NFE2L3	Q15361	TTF1	10|14|12	8|14|5|6|10|0	-	36	12	1.29562	0.890515	0
NFE2L3_PLUSPROTEOSOMEINH	NFE2L3	Q15361	TTF1	1|7|3	8|14|5|6|10|0	-	11	3.66667	0.455404	0.29165	0
NFE2L3_MINUSPROTEOSOMEINH	NFE2L3	Q9P003	CNIH4	0|0|1	0|0|0|0|0|0	-	1	0.333333	1.25168	1.20623	0
NFE2L3_PLUSPROTEOSOMEINH	NFE2L3	Q9P003	CNIH4	0|0|1	0|0|0|0|0|0	-	1	0.333333	1.22284	1.18607	0
NFE2L3_MINUSPROTEOSOMEINH	NFE2L3	P05109	S100A8	0|5|1	0|0|0|1|35|13	-	6	2	0.29848	0.130122	0
NFE2L3_PLUSPROTEOSOMEINH	NFE2L3	P05109	S100A8	0|0|0	0|0|0|1|35|13	-	0	0	0	0	0
NFE2L3_MINUSPROTEOSOMEINH	NFE2L3	Q3B726	POLR1F	0|1|0	1|0|0|0|0|0	-	1	0.333333	1.01973	0.837106	0
NFE2L3_PLUSPROTEOSOMEINH	NFE2L3	Q3B726	POLR1F	1|0|0	1|0|0|0|0|0	-	1	0.333333	1.215	0.939666	0
NFE2L3_MINUSPROTEOSOMEINH	NFE2L3	Q7Z333	SETX	0|0|0	0|0|0|0|0|0	-	0	0	0	0	0
NFE2L3_MINUSPROTEOSOMEINH	NFE2L3	P0DN76	U2AF1L5	0|0|0	0|0|0|3|1|1	-	0	0	0	0	0
NFE2L3_MINUSPROTEOSOMEINH	NFE2L3	O75362	ZNF217	0|0|0	0|0|0|0|0|0	-	0	0	0	0	0
NFE2L3_PLUSPROTEOSOMEINH	NFE2L3	O75362	ZNF217	0|1|0	0|0|0|0|0|0	-	1	0.333333	1.22822	1.18988	0
NFE2L3_MINUSPROTEOSOMEINH	NFE2L3	Q9BU76	MMTAG2	7|3|7	10|6|16|8|8|14	-	17	5.66667	0.485252	0.328915	0
NFE2L3_PLUSPROTEOSOMEINH	NFE2L3	Q9BU76	MMTAG2	17|18|18	10|6|16|8|8|14	-	53	17.6667	1.4475	1.00032	0
NFE2L3_MINUSPROTEOSOMEINH	NFE2L3	P02538	KRT6A	35|97|68	57|45|67|55|108|120	-	200	66.6667	0.679844	0.512784	0
NFE2L3_PLUSPROTEOSOMEINH	NFE2L3	P02538	KRT6A	43|78|77	57|45|67|55|108|120	-	198	66	0.726923	0.568476	0
NFE2L3_MINUSPROTEOSOMEINH	NFE2L3	Q9H2F5	EPC1	0|0|0	0|0|0|0|0|0	-	0	0	0	0	0
NFE2L3_MINUSPROTEOSOMEINH	NFE2L3	P60709	ACTB	29|48|28	20|31|70|29|54|85	-	105	35	0.574907	0.392693	0
NFE2L3_PLUSPROTEOSOMEINH	NFE2L3	P60709	ACTB	71|42|53	20|31|70|29|54|85	-	166	55.3333	1.11343	0.662264	0
NFE2L3_PLUSPROTEOSOMEINH	NFE2L3	Q13867	BLMH	0|0|0	1|0|0|1|0|1	-	0	0	0	0	0
NFE2L3_MINUSPROTEOSOMEINH	NFE2L3	P02533	KRT14	109|189|169	90|97|137|168|195|148	-	467	155.667	0.895635	0.784549	0
NFE2L3_PLUSPROTEOSOMEINH	NFE2L3	P02533	KRT14	85|199|186	90|97|137|168|195|148	-	470	156.667	0.923635	0.812014	0
NFE2L3_PLUSPROTEOSOMEINH	NFE2L3	P13639	EEF2	1|1|3	1|1|1|2|7|1	-	5	1.66667	0.801169	0.601248	0
NFE2L3_MINUSPROTEOSOMEINH	NFE2L3	O60264	SMARCA5	0|0|0	0|0|0|0|0|0	-	0	0	0	0	0
NFE2L3_PLUSPROTEOSOMEINH	NFE2L3	Q8TCT9	HM13	1|0|0	0|0|6|0|1|0	-	1	0.333333	0.663451	0.389517	0
NFE2L3_MINUSPROTEOSOMEINH	NFE2L3	P04264	KRT1	398|681|674	406|269|421|708|544|406	-	1753	584.333	1.013	0.876432	0
NFE2L3_PLUSPROTEOSOMEINH	NFE2L3	P04264	KRT1	216|488|527	406|269|421|708|544|406	-	1231	410.333	0.726418	0.631662	0
NFE2L3_MINUSPROTEOSOMEINH	NFE2L3	P38919	EIF4A3	0|0|0	0|0|0|1|0|0	-	0	0	0	0	0
NFE2L3_PLUSPROTEOSOMEINH	NFE2L3	P38919	EIF4A3	0|1|0	0|0|0|1|0|0	-	1	0.333333	1.07839	0.931147	0
NFE2L3_MINUSPROTEOSOMEINH	NFE2L3	Q15648	MED1	0|0|0	0|0|0|0|0|0	-	0	0	0	0	0
NFE2L3_MINUSPROTEOSOMEINH	NFE2L3	Q01780	EXOSC10	0|0|0	0|0|0|0|0|0	-	0	0	0	0	0
NFE2L3_PLUSPROTEOSOMEINH	NFE2L3	Q01780	EXOSC10	1|1|0	0|0|0|0|0|0	-	2	0.666667	1.70491	1.59972	0
NFE2L3_MINUSPROTEOSOMEINH	NFE2L3	P49411	TUFM	42|36|40	11|41|37|29|37|25	-	118	39.3333	1.08518	0.85317	0
NFE2L3_PLUSPROTEOSOMEINH	NFE2L3	P49411	TUFM	20|47|40	11|41|37|29|37|25	-	107	35.6667	0.978979	0.781653	0
NFE2L3_MINUSPROTEOSOMEINH	NFE2L3	Q13427	PPIG	1|1|1	0|1|0|0|0|0	-	3	1	1.55002	1.34776	0
NFE2L3_PLUSPROTEOSOMEINH	NFE2L3	Q13427	PPIG	0|0|0	0|1|0|0|0|0	-	0	0	0	0	0
NFE2L3_MINUSPROTEOSOMEINH	NFE2L3	O15417	TNRC18	0|0|0	0|0|0|0|0|0	-	0	0	0	0	0
NFE2L3_PLUSPROTEOSOMEINH	NFE2L3	P53985	SLC16A1	0|1|1	1|2|0|1|1|0	-	2	0.666667	0.791458	0.587533	0
NFE2L3_MINUSPROTEOSOMEINH	NFE2L3	Q16594	TAF9	0|0|0	0|0|0|0|0|0	-	0	0	0	0	0
NFE2L3_MINUSPROTEOSOMEINH	NFE2L3	P28715	ERCC5	0|0|0	0|0|0|0|0|0	-	0	0	0	0	0
NFE2L3_PLUSPROTEOSOMEINH	NFE2L3	P28715	ERCC5	0|1|1	0|0|0|0|0|0	-	2	0.666667	1.45105	1.41128	0
NFE2L3_PLUSPROTEOSOMEINH	NFE2L3	Q7Z794	KRT77	0|2|2	1|4|5|4|3|27	-	4	1.33333	0.215608	0.123649	0
NFE2L3_MINUSPROTEOSOMEINH	NFE2L3	Q66PJ3	ARL6IP4	2|3|1	1|2|1|2|4|2	-	6	2	0.897265	0.726106	0
NFE2L3_PLUSPROTEOSOMEINH	NFE2L3	Q66PJ3	ARL6IP4	1|1|2	1|2|1|2|4|2	-	4	1.33333	0.735067	0.60647	0
NFE2L3_MINUSPROTEOSOMEINH	NFE2L3	O15294	OGT	0|0|0	0|0|0|0|0|0	-	0	0	0	0	0
NFE2L3_MINUSPROTEOSOMEINH	NFE2L3	Q8NI27	THOC2	0|0|0	0|0|0|0|0|0	-	0	0	0	0	0
NFE2L3_PLUSPROTEOSOMEINH	NFE2L3	Q8NI27	THOC2	1|1|0	0|0|0|0|0|0	-	2	0.666667	1.70491	1.59972	0
NFE2L3_MINUSPROTEOSOMEINH	NFE2L3	P23528	CFL1	1|1|1	0|2|2|1|1|5	-	3	1	0.623378	0.422846	0
NFE2L3_PLUSPROTEOSOMEINH	NFE2L3	P23528	CFL1	1|2|2	0|2|2|1|1|5	-	5	1.66667	0.815347	0.55411	0
NFE2L3_MINUSPROTEOSOMEINH	NFE2L3	Q9Y4K1	CRYBG1	0|0|0	0|0|0|0|0|0	-	0	0	0	0	0
NFE2L3_MINUSPROTEOSOMEINH	NFE2L3	O14734	ACOT8	0|1|0	0|1|0|0|0|0	-	1	0.333333	1.05625	0.889349	0
NFE2L3_PLUSPROTEOSOMEINH	NFE2L3	O14734	ACOT8	0|0|0	0|1|0|0|0|0	-	0	0	0	0	0
NFE2L3_MINUSPROTEOSOMEINH	NFE2L3	Q9BQ52	ELAC2	0|0|0	0|0|0|0|0|0	-	0	0	0	0	0
NFE2L3_PLUSPROTEOSOMEINH	NFE2L3	Q9BQ52	ELAC2	1|0|0	0|0|0|0|0|0	-	1	0.333333	1.47669	1.34443	0
NFE2L3_PLUSPROTEOSOMEINH	NFE2L3	P27708	CAD	0|1|0	1|2|0|1|1|0	-	1	0.333333	0.669915	0.495362	0
NFE2L3_MINUSPROTEOSOMEINH	NFE2L3	Q96MU7	YTHDC1	0|0|0	0|0|0|0|1|1	-	0	0	0	0	0
NFE2L3_PLUSPROTEOSOMEINH	NFE2L3	Q96MU7	YTHDC1	0|1|0	0|0|0|0|1|1	-	1	0.333333	0.930905	0.726085	0
NFE2L3_MINUSPROTEOSOMEINH	NFE2L3	Q8IWI9	MGA	0|0|0	0|0|0|0|0|0	-	0	0	0	0	0
NFE2L3_PLUSPROTEOSOMEINH	NFE2L3	P17987	TCP1	1|0|0	1|2|0|0|1|0	-	1	0.333333	0.871481	0.562779	0
NFE2L3_MINUSPROTEOSOMEINH	NFE2L3	P12035	KRT3	3|2|1	5|5|0|2|6|0	-	6	2	0.675701	0.396161	0
NFE2L3_PLUSPROTEOSOMEINH	NFE2L3	P12035	KRT3	0|2|0	5|5|0|2|6|0	-	2	0.666667	0.36268	0.205864	0
NFE2L3_MINUSPROTEOSOMEINH	NFE2L3	Q7Z478	DHX29	0|0|0	0|0|0|0|0|0	-	0	0	0	0	0
NFE2L3_MINUSPROTEOSOMEINH	NFE2L3	Q02539	H1-1	36|41|47	28|48|67|34|54|34	-	124	41.3333	0.75209	0.608939	0
NFE2L3_PLUSPROTEOSOMEINH	NFE2L3	Q02539	H1-1	39|43|61	28|48|67|34|54|34	-	143	47.6667	0.938982	0.738862	0
NFE2L3_PLUSPROTEOSOMEINH	NFE2L3	Q8WWK9	CKAP2	0|0|0	0|0|0|1|0|0	-	0	0	0	0	0
NFE2L3_MINUSPROTEOSOMEINH	NFE2L3	Q7L590	MCM10	0|0|0	0|0|0|0|0|0	-	0	0	0	0	0
NFE2L3_MINUSPROTEOSOMEINH	NFE2L3	Q8WY36	BBX	0|0|0	1|0|1|0|0|0	-	0	0	0	0	0
NFE2L3_PLUSPROTEOSOMEINH	NFE2L3	Q8WY36	BBX	1|0|1	1|0|1|0|0|0	-	2	0.666667	1.21602	0.88824	0
NFE2L3_MINUSPROTEOSOMEINH	NFE2L3	P00403	MT-CO2	1|1|0	0|0|0|0|0|0	-	2	0.666667	1.56704	1.50473	0
NFE2L3_PLUSPROTEOSOMEINH	NFE2L3	P00403	MT-CO2	0|1|0	0|0|0|0|0|0	-	1	0.333333	1.22822	1.18988	0
NFE2L3_MINUSPROTEOSOMEINH	NFE2L3	Q13283	G3BP1	0|0|0	0|0|0|0|0|0	-	0	0	0	0	0
NFE2L3_PLUSPROTEOSOMEINH	NFE2L3	Q13283	G3BP1	0|1|0	0|0|0|0|0|0	-	1	0.333333	1.22822	1.18988	0
NFE2L3_PLUSPROTEOSOMEINH	NFE2L3	Q99959	PKP2	0|0|0	0|2|0|1|1|1	-	0	0	0	0	0
NFE2L3_MINUSPROTEOSOMEINH	NFE2L3	P84098	RPL19	0|1|1	1|0|1|1|1|3	-	2	0.666667	0.668641	0.495218	0
NFE2L3_PLUSPROTEOSOMEINH	NFE2L3	Q92643	PIGK	0|0|0	0|0|0|0|0|0	-	0	0	0	0	0
NFE2L3_MINUSPROTEOSOMEINH	NFE2L3	Q13045	FLII	0|0|0	0|0|0|0|0|0	-	0	0	0	0	0
NFE2L3_MINUSPROTEOSOMEINH	NFE2L3	P06702	S100A9	0|3|0	0|0|0|0|74|11	-	3	1	0.133674	0.0593619	0
NFE2L3_PLUSPROTEOSOMEINH	NFE2L3	P06702	S100A9	0|0|0	0|0|0|0|74|11	-	0	0	0	0	0
NFE2L3_MINUSPROTEOSOMEINH	NFE2L3	P48552	NRIP1	0|0|0	0|0|0|0|0|0	-	0	0	0	0	0
NFE2L3_MINUSPROTEOSOMEINH	NFE2L3	Q14498	RBM39	5|7|9	3|4|3|5|7|2	-	21	7	1.34774	1.15922	0
NFE2L3_PLUSPROTEOSOMEINH	NFE2L3	Q14498	RBM39	2|5|5	3|4|3|5|7|2	-	12	4	0.862156	0.746283	0
NFE2L3_MINUSPROTEOSOMEINH	NFE2L3	P18850	ATF6	0|0|0	0|0|0|0|0|0	-	0	0	0	0	0
NFE2L3_MINUSPROTEOSOMEINH	NFE2L3	P16422	EPCAM	1|0|1	0|1|0|1|1|0	-	2	0.666667	1.09325	0.802114	0
NFE2L3_MINUSPROTEOSOMEINH	NFE2L3	P57088	TMEM33	0|0|0	0|0|0|0|0|0	-	0	0	0	0	0
NFE2L3_PLUSPROTEOSOMEINH	NFE2L3	P57088	TMEM33	1|0|0	0|0|0|0|0|0	-	1	0.333333	1.47669	1.34443	0
NFE2L3_PLUSPROTEOSOMEINH	NFE2L3	O00483	NDUFA4	0|0|0	1|1|1|1|2|1	-	0	0	0	0	0
NFE2L3_MINUSPROTEOSOMEINH	NFE2L3	Q9UQ84	EXO1	0|0|0	0|0|0|0|0|0	-	0	0	0	0	0
NFE2L3_PLUSPROTEOSOMEINH	NFE2L3	Q9UQ84	EXO1	0|1|0	0|0|0|0|0|0	-	1	0.333333	1.22822	1.18988	0
NFE2L3_MINUSPROTEOSOMEINH	NFE2L3	P05141	SLC25A5	14|13|14	2|14|24|7|10|18	-	41	13.6667	0.879731	0.566519	0
NFE2L3_PLUSPROTEOSOMEINH	NFE2L3	P05141	SLC25A5	7|8|6	2|14|24|7|10|18	-	21	7	0.539782	0.332644	0
NFE2L3_PLUSPROTEOSOMEINH	NFE2L3	O96008	TOMM40	0|1|1	0|0|0|1|2|0	-	2	0.666667	1.03375	0.780855	0
NFE2L3_MINUSPROTEOSOMEINH	NFE2L3	O43290	SART1	0|0|0	0|0|0|0|0|0	-	0	0	0	0	0
NFE2L3_MINUSPROTEOSOMEINH	NFE2L3	Q99708	RBBP8	0|0|0	0|0|0|0|0|0	-	0	0	0	0	0
NFE2L3_PLUSPROTEOSOMEINH	NFE2L3	P25705	ATP5F1A	6|2|5	3|10|6|4|11|4	-	13	4.33333	0.750836	0.482892	0
NFE2L3_MINUSPROTEOSOMEINH	NFE2L3	Q9Y5Z7	HCFC2	0|0|0	0|0|0|0|0|0	-	0	0	0	0	0
NFE2L3_PLUSPROTEOSOMEINH	NFE2L3	Q96EE3	SEH1L	2|6|1	1|4|2|5|4|3	-	9	3	0.873617	0.654164	0
NFE2L3_PLUSPROTEOSOMEINH	NFE2L3	Q6UW01	CBLN3	0|2|1	3|1|2|1|4|0	-	3	1	0.588727	0.387529	0
NFE2L3_MINUSPROTEOSOMEINH	NFE2L3	Q75V66	ANO5	0|1|0	0|2|1|0|0|0	-	1	0.333333	0.810596	0.582003	0
NFE2L3_PLUSPROTEOSOMEINH	NFE2L3	Q75V66	ANO5	0|0|0	0|2|1|0|0|0	-	0	0	0	0	0
NFE2L3_MINUSPROTEOSOMEINH	NFE2L3	P49792	RANBP2	0|0|1	0|0|0|0|0|0	-	1	0.333333	1.25168	1.20623	0
NFE2L3_MINUSPROTEOSOMEINH	NFE2L3	Q9Y2Z0	SUGT1	0|0|0	0|0|0|0|0|0	-	0	0	0	0	0
NFE2L3_PLUSPROTEOSOMEINH	NFE2L3	Q9Y2Z0	SUGT1	0|1|0	0|0|0|0|0|0	-	1	0.333333	1.22822	1.18988	0
NFE2L3_MINUSPROTEOSOMEINH	NFE2L3	O43593	HR	0|0|0	0|0|0|0|0|0	-	0	0	0	0	0
NFE2L3_PLUSPROTEOSOMEINH	NFE2L3	O43593	HR	0|1|0	0|0|0|0|0|0	-	1	0.333333	1.22822	1.18988	0
NFE2L3_MINUSPROTEOSOMEINH	NFE2L3	P29508	SERPINB3	0|1|0	0|0|0|0|14|0	-	1	0.333333	0.434373	0.254482	0
NFE2L3_PLUSPROTEOSOMEINH	NFE2L3	P29508	SERPINB3	0|0|0	0|0|0|0|14|0	-	0	0	0	0	0
NFE2L3_MINUSPROTEOSOMEINH	NFE2L3	Q8IYB3	SRRM1	1|1|0	0|2|0|1|2|0	-	2	0.666667	0.895256	0.601707	0
NFE2L3_PLUSPROTEOSOMEINH	NFE2L3	Q8IYB3	SRRM1	0|0|0	0|2|0|1|2|0	-	0	0	0	0	0
NFE2L3_MINUSPROTEOSOMEINH	NFE2L3	O14867	BACH1	0|0|0	0|0|0|0|0|0	-	0	0	0	0	0
NFE2L3_PLUSPROTEOSOMEINH	NFE2L3	O14867	BACH1	0|1|1	0|0|0|0|0|0	-	2	0.666667	1.45105	1.41128	0
NFE2L3_MINUSPROTEOSOMEINH	NFE2L3	O60814	H2BC12	2|4|0	1|3|3|0|4|6	-	6	2	0.664211	0.418094	0
NFE2L3_MINUSPROTEOSOMEINH	NFE2L3	P14866	HNRNPL	0|0|0	0|1|0|1|0|0	-	0	0	0	0	0
NFE2L3_MINUSPROTEOSOMEINH	NFE2L3	Q16787	LAMA3	0|1|0	1|0|1|8|0|0	-	1	0.333333	0.493949	0.298071	0
NFE2L3_PLUSPROTEOSOMEINH	NFE2L3	Q16787	LAMA3	1|2|0	1|0|1|8|0|0	-	3	1	0.770454	0.446054	0
NFE2L3_MINUSPROTEOSOMEINH	NFE2L3	Q69YH5	CDCA2	0|0|0	0|0|0|0|0|0	-	0	0	0	0	0
NFE2L3_PLUSPROTEOSOMEINH	NFE2L3	Q69YH5	CDCA2	0|1|1	0|0|0|0|0|0	-	2	0.666667	1.45105	1.41128	0
NFE2L3_MINUSPROTEOSOMEINH	NFE2L3	Q9HCM1	RESF1	0|0|0	0|0|0|0|0|0	-	0	0	0	0	0
NFE2L3_PLUSPROTEOSOMEINH	NFE2L3	Q9HCM1	RESF1	0|1|0	0|0|0|0|0|0	-	1	0.333333	1.22822	1.18988	0
NFE2L3_PLUSPROTEOSOMEINH	NFE2L3	P63104	YWHAZ	0|0|0	0|0|0|0|3|1	-	0	0	0	0	0
NFE2L3_MINUSPROTEOSOMEINH	NFE2L3	O95232	LUC7L3	0|1|0	0|0|0|1|1|0	-	1	0.333333	0.974868	0.776409	0
NFE2L3_PLUSPROTEOSOMEINH	NFE2L3	O95232	LUC7L3	0|0|0	0|0|0|1|1|0	-	0	0	0	0	0
NFE2L3_MINUSPROTEOSOMEINH	NFE2L3	Q96RQ3	MCCC1	1131|1302|1405	940|1180|793|1328|1350|780	-	3838	1279.33	0.976702	0.873395	0
NFE2L3_PLUSPROTEOSOMEINH	NFE2L3	Q96RQ3	MCCC1	430|1237|1145	940|1180|793|1328|1350|780	-	2812	937.333	0.700293	0.622429	0
NFE2L3_PLUSPROTEOSOMEINH	NFE2L3	P07476	IVL	0|0|1	0|0|0|0|1|1	-	1	0.333333	0.926826	0.723758	0
NFE2L3_MINUSPROTEOSOMEINH	NFE2L3	P07477	PRSS1	6|7|9	3|9|6|9|13|11	-	22	7.33333	0.740424	0.588271	0
NFE2L3_PLUSPROTEOSOMEINH	NFE2L3	P07477	PRSS1	3|5|6	3|9|6|9|13|11	-	14	4.66667	0.526173	0.41919	0
NFE2L3_MINUSPROTEOSOMEINH	NFE2L3	P09543	CNP	0|1|0	0|0|0|0|0|0	-	1	0.333333	1.23935	1.1977	0
NFE2L3_PLUSPROTEOSOMEINH	NFE2L3	P09543	CNP	0|1|0	0|0|0|0|0|0	-	1	0.333333	1.22822	1.18988	0
NFE2L3_MINUSPROTEOSOMEINH	NFE2L3	Q08170	SRSF4	0|1|0	1|0|0|1|1|1	-	1	0.333333	0.740491	0.575085	0
NFE2L3_MINUSPROTEOSOMEINH	NFE2L3	P32519	ELF1	0|0|0	0|0|0|0|0|0	-	0	0	0	0	0
NFE2L3_MINUSPROTEOSOMEINH	NFE2L3	Q92733	PRCC	0|0|0	0|0|0|0|0|0	-	0	0	0	0	0
NFE2L3_PLUSPROTEOSOMEINH	NFE2L3	Q92733	PRCC	0|1|1	0|0|0|0|0|0	-	2	0.666667	1.45105	1.41128	0
NFE2L3_MINUSPROTEOSOMEINH	NFE2L3	P36956	SREBF1	0|0|0	0|0|0|0|0|0	-	0	0	0	0	0
NFE2L3_PLUSPROTEOSOMEINH	NFE2L3	P36952	SERPINB5	3|9|8	4|13|6|8|12|4	-	20	6.66667	0.723933	0.570172	0
NFE2L3_MINUSPROTEOSOMEINH	NFE2L3	Q13415	ORC1	0|1|0	0|0|1|0|1|1	-	1	0.333333	0.825348	0.597883	0
NFE2L3_MINUSPROTEOSOMEINH	NFE2L3	Q7Z2W4	ZC3HAV1	0|0|0	0|0|0|0|0|1	-	0	0	0	0	0
NFE2L3_PLUSPROTEOSOMEINH	NFE2L3	Q7Z2W4	ZC3HAV1	0|1|0	0|0|0|0|0|1	-	1	0.333333	1.03472	0.865986	0
NFE2L3_PLUSPROTEOSOMEINH	NFE2L3	P04406	GAPDH	1|0|2	1|0|1|2|5|6	-	3	1	0.555694	0.348221	0
NFE2L3_MINUSPROTEOSOMEINH	NFE2L3	Q9Y4P3	TBL2	0|1|1	0|0|0|1|0|0	-	2	0.666667	1.30915	1.13055	0
NFE2L3_PLUSPROTEOSOMEINH	NFE2L3	Q9Y4P3	TBL2	0|0|0	0|0|0|1|0|0	-	0	0	0	0	0
NFE2L3_MINUSPROTEOSOMEINH	NFE2L3	O15235	MRPS12	1|1|0	0|1|0|0|0|0	-	2	0.666667	1.33552	1.11734	0
NFE2L3_PLUSPROTEOSOMEINH	NFE2L3	O15235	MRPS12	0|0|0	0|1|0|0|0|0	-	0	0	0	0	0
NFE2L3_PLUSPROTEOSOMEINH	NFE2L3	P81605	DCD	1|1|1	2|1|1|3|2|1	-	3	1	0.726109	0.588406	0
NFE2L3_PLUSPROTEOSOMEINH	NFE2L3	P53597	SUCLG1	2|2|1	1|4|2|1|1|3	-	5	1.66667	0.847712	0.585294	0
NFE2L3_PLUSPROTEOSOMEINH	NFE2L3	Q06830	PRDX1	0|1|1	1|6|0|1|5|0	-	2	0.666667	0.474775	0.291904	0
NFE2L3_MINUSPROTEOSOMEINH	NFE2L3	P17096	HMGA1	0|0|1	0|2|3|0|0|0	-	1	0.333333	0.661071	0.432833	0
NFE2L3_PLUSPROTEOSOMEINH	NFE2L3	P17096	HMGA1	0|0|0	0|2|3|0|0|0	-	0	0	0	0	0
NFE2L3_MINUSPROTEOSOMEINH	NFE2L3	P55036	PSMD4	0|0|0	0|0|0|0|0|0	-	0	0	0	0	0
NFE2L3_PLUSPROTEOSOMEINH	NFE2L3	P55036	PSMD4	1|0|1	0|0|0|0|0|0	-	2	0.666667	1.69953	1.59459	0
NFE2L3_MINUSPROTEOSOMEINH	NFE2L3	O14640	DVL1	0|0|0	0|0|0|0|0|0	-	0	0	0	0	0
NFE2L3_PLUSPROTEOSOMEINH	NFE2L3	O14640	DVL1	1|1|1	0|0|0|0|0|0	-	3	1	1.92774	1.89737	0
NFE2L3_MINUSPROTEOSOMEINH	NFE2L3	O14641	DVL2	0|0|0	0|0|0|0|0|0	-	0	0	0	0	0
NFE2L3_PLUSPROTEOSOMEINH	NFE2L3	Q14956	GPNMB	0|0|0	0|0|0|1|2|0	-	0	0	0	0	0
NFE2L3_MINUSPROTEOSOMEINH	NFE2L3	P49748	ACADVL	1|1|1	0|0|0|0|1|0	-	3	1	1.60612	1.43511	0
NFE2L3_PLUSPROTEOSOMEINH	NFE2L3	P49748	ACADVL	0|0|0	0|0|0|0|1|0	-	0	0	0	0	0
NFE2L3_MINUSPROTEOSOMEINH	NFE2L3	Q04695	KRT17	15|36|33	16|13|30|28|38|49	-	84	28	0.754949	0.550846	0
NFE2L3_PLUSPROTEOSOMEINH	NFE2L3	Q04695	KRT17	20|24|18	16|13|30|28|38|49	-	62	20.6667	0.661879	0.468131	0
NFE2L3_PLUSPROTEOSOMEINH	NFE2L3	Q96P63	SERPINB12	0|0|0	1|0|1|2|1|0	-	0	0	0	0	0
NFE2L3_MINUSPROTEOSOMEINH	NFE2L3	P38646	HSPA9	16|14|15	5|8|11|12|12|7	-	45	15	1.33252	1.14231	0
NFE2L3_PLUSPROTEOSOMEINH	NFE2L3	P38646	HSPA9	9|11|12	5|8|11|12|12|7	-	32	10.6667	1.04402	0.887161	0
NFE2L3_PLUSPROTEOSOMEINH	NFE2L3	Q9BSJ8	ESYT1	0|1|1	0|0|0|0|0|0	-	2	0.666667	1.45105	1.41128	0
NFE2L3_MINUSPROTEOSOMEINH	NFE2L3	Q9UBX3	SLC25A10	0|1|0	0|2|0|0|0|0	-	1	0.333333	0.920283	0.707264	0
NFE2L3_PLUSPROTEOSOMEINH	NFE2L3	Q9UBX3	SLC25A10	0|1|0	0|2|0|0|0|0	-	1	0.333333	0.912014	0.70265	0
NFE2L3_MINUSPROTEOSOMEINH	NFE2L3	P35658	NUP214	0|0|0	0|0|0|0|0|0	-	0	0	0	0	0
NFE2L3_PLUSPROTEOSOMEINH	NFE2L3	P62701	RPS4X	2|3|4	0|4|1|4|4|2	-	9	3	1.05832	0.770604	0
NFE2L3_PLUSPROTEOSOMEINH	NFE2L3	P05198	EIF2S1	0|1|1	0|1|1|0|2|0	-	2	0.666667	0.895529	0.629849	0
NFE2L3_MINUSPROTEOSOMEINH	NFE2L3	Q9GZR7	DDX24	1|1|0	0|1|1|1|1|1	-	2	0.666667	0.863908	0.721626	0
NFE2L3_MINUSPROTEOSOMEINH	NFE2L3	Q13573	SNW1	0|0|0	0|0|0|0|0|0	-	0	0	0	0	0
NFE2L3_MINUSPROTEOSOMEINH	NFE2L3	P68431	H3C12;H3C2;H3C8;H3C7;H3C6;H3C11;H3C10;H3C4;H3C1;H3C3	2|5|4	2|4|9|4|4|9	-	11	3.66667	0.590711	0.420323	0
NFE2L3_PLUSPROTEOSOMEINH	NFE2L3	P68431	H3C12;H3C2;H3C8;H3C7;H3C6;H3C11;H3C10;H3C4;H3C1;H3C3	4|7|9	2|4|9|4|4|9	-	20	6.66667	0.996515	0.718268	0
NFE2L3_MINUSPROTEOSOMEINH	NFE2L3	Q9HCC0	MCCC2	18|23|24	10|18|22|18|18|9	-	65	21.6667	1.0946	0.909705	0
NFE2L3_PLUSPROTEOSOMEINH	NFE2L3	Q9HCC0	MCCC2	8|11|7	10|18|22|18|18|9	-	26	8.66667	0.527231	0.416935	0
NFE2L3_PLUSPROTEOSOMEINH	NFE2L3	Q8NE71	ABCF1	0|0|0	0|0|0|0|0|0	-	0	0	0	0	0
NFE2L3_MINUSPROTEOSOMEINH	NFE2L3	Q9BTC0	DIDO1	0|0|0	0|0|0|0|0|0	-	0	0	0	0	0
NFE2L3_PLUSPROTEOSOMEINH	NFE2L3	P47755	CAPZA2	0|1|1	0|1|0|0|0|0	-	2	0.666667	1.23667	1.04795	0
NFE2L3_PLUSPROTEOSOMEINH	NFE2L3	P07339	CTSD	0|0|0	0|0|0|0|2|0	-	0	0	0	0	0
NFE2L3_PLUSPROTEOSOMEINH	NFE2L3	P05023	ATP1A1	1|4|3	0|7|1|1|4|1	-	8	2.66667	0.940613	0.619608	0
NFE2L3_MINUSPROTEOSOMEINH	NFE2L3	P37108	SRP14	0|1|0	0|1|0|0|0|0	-	1	0.333333	1.05625	0.889349	0
NFE2L3_PLUSPROTEOSOMEINH	NFE2L3	P37108	SRP14	0|0|0	0|1|0|0|0|0	-	0	0	0	0	0
NFE2L3_MINUSPROTEOSOMEINH	NFE2L3	Q5T3J3	LRIF1	0|0|0	0|0|0|0|0|0	-	0	0	0	0	0
NFE2L3_PLUSPROTEOSOMEINH	NFE2L3	P06733	ENO1	0|0|0	0|0|0|0|8|0	-	0	0	0	0	0
NFE2L3_MINUSPROTEOSOMEINH	NFE2L3	P86790	CCZ1B	0|0|0	0|0|0|0|0|0	-	0	0	0	0	0
NFE2L3_PLUSPROTEOSOMEINH	NFE2L3	Q96FQ6	S100A16	0|1|1	0|1|0|1|2|0	-	2	0.666667	0.920118	0.655171	0
NFE2L3_MINUSPROTEOSOMEINH	NFE2L3	Q8NCN4	RNF169	0|0|0	0|0|0|0|0|0	-	0	0	0	0	0
NFE2L3_PLUSPROTEOSOMEINH	NFE2L3	Q8NCN4	RNF169	1|1|0	0|0|0|0|0|0	-	2	0.666667	1.70491	1.59972	0
NFE2L3_MINUSPROTEOSOMEINH	NFE2L3	Q14134	TRIM29	0|1|0	0|0|0|0|0|0	-	1	0.333333	1.23935	1.1977	0
NFE2L3_MINUSPROTEOSOMEINH	NFE2L3	Q68DQ2	CRYBG3	0|0|0	0|0|0|0|0|0	-	0	0	0	0	0
NFE2L3_MINUSPROTEOSOMEINH	NFE2L3	P62280	RPS11	7|5|8	3|9|11|5|7|3	-	20	6.66667	0.879732	0.634987	0
NFE2L3_PLUSPROTEOSOMEINH	NFE2L3	P62280	RPS11	6|7|7	3|9|11|5|7|3	-	20	6.66667	0.949187	0.681723	0
NFE2L3_MINUSPROTEOSOMEINH	NFE2L3	P25398	RPS12	0|1|0	0|0|1|0|0|0	-	1	0.333333	1.04832	0.877776	0
NFE2L3_PLUSPROTEOSOMEINH	NFE2L3	P25398	RPS12	1|1|0	0|0|1|0|0|0	-	2	0.666667	1.44211	1.17241	0
NFE2L3_PLUSPROTEOSOMEINH	NFE2L3	Q8WVV4	POF1B	0|1|0	0|0|0|1|3|0	-	1	0.333333	0.799596	0.574241	0
NFE2L3_MINUSPROTEOSOMEINH	NFE2L3	P52732	KIF11	0|0|0	0|0|0|0|1|0	-	0	0	0	0	0
NFE2L3_PLUSPROTEOSOMEINH	NFE2L3	P52732	KIF11	1|1|0	0|0|0|0|1|0	-	2	0.666667	1.50561	1.26485	0
NFE2L3_MINUSPROTEOSOMEINH	NFE2L3	P46781	RPS9	1|1|0	0|1|1|1|1|0	-	2	0.666667	0.963213	0.756511	0
NFE2L3_PLUSPROTEOSOMEINH	NFE2L3	P46781	RPS9	1|1|1	0|1|1|1|1|0	-	3	1	1.18492	0.953913	0
NFE2L3_MINUSPROTEOSOMEINH	NFE2L3	P26373	RPL13	0|0|0	0|0|0|1|0|2	-	0	0	0	0	0
NFE2L3_PLUSPROTEOSOMEINH	NFE2L3	P26373	RPL13	0|0|1	0|0|0|1|0|2	-	1	0.333333	0.808245	0.585451	0
NFE2L3_MINUSPROTEOSOMEINH	NFE2L3	P42704	LRPPRC	0|1|0	0|2|0|0|1|0	-	1	0.333333	0.837922	0.611642	0
NFE2L3_PLUSPROTEOSOMEINH	NFE2L3	P42704	LRPPRC	0|0|0	0|2|0|0|1|0	-	0	0	0	0	0
NFE2L3_MINUSPROTEOSOMEINH	NFE2L3	O95400	CD2BP2	0|0|0	0|0|0|0|0|0	-	0	0	0	0	0
NFE2L3_MINUSPROTEOSOMEINH	NFE2L3	Q96ST2	IWS1	0|0|0	0|0|0|0|0|0	-	0	0	0	0	0
NFE2L3_PLUSPROTEOSOMEINH	NFE2L3	Q96ST2	IWS1	0|1|0	0|0|0|0|0|0	-	1	0.333333	1.22822	1.18988	0
NFE2L3_MINUSPROTEOSOMEINH	NFE2L3	P51153	RAB13	1|1|1	0|1|1|1|1|1	-	3	1	1.00266	0.870444	0
NFE2L3_PLUSPROTEOSOMEINH	NFE2L3	P51153	RAB13	1|1|1	0|1|1|1|1|1	-	3	1	1.06276	0.909926	0
NFE2L3_MINUSPROTEOSOMEINH	NFE2L3	Q8TD16	BICD2	0|0|0	0|0|0|0|0|0	-	0	0	0	0	0
NFE2L3_MINUSPROTEOSOMEINH	NFE2L3	P11182	DBT	3|6|8	7|7|9|11|5|4	-	17	5.66667	0.654581	0.5105	0
NFE2L3_PLUSPROTEOSOMEINH	NFE2L3	P11182	DBT	3|9|11	7|7|9|11|5|4	-	23	7.66667	0.835631	0.658313	0
NFE2L3_PLUSPROTEOSOMEINH	NFE2L3	Q02218	OGDH	2|2|2	4|3|3|2|2|1	-	6	2	0.780636	0.571435	0
NFE2L3_MINUSPROTEOSOMEINH	NFE2L3	Q9H4G0	EPB41L1	15|15|11	4|20|8|8|11|4	-	41	13.6667	1.21501	0.871407	0
NFE2L3_PLUSPROTEOSOMEINH	NFE2L3	Q9H4G0	EPB41L1	1|5|5	4|20|8|8|11|4	-	11	3.66667	0.369425	0.261628	0
NFE2L3_MINUSPROTEOSOMEINH	NFE2L3	O00763	ACACB	65|65|50	26|66|35|34|61|38	-	180	60	1.13802	0.909032	0
NFE2L3_PLUSPROTEOSOMEINH	NFE2L3	O00763	ACACB	16|29|41	26|66|35|34|61|38	-	86	28.6667	0.550075	0.445875	0
NFE2L3_MINUSPROTEOSOMEINH	NFE2L3	P61619	SEC61A1	1|1|1	0|1|0|1|1|0	-	3	1	1.25893	0.960688	0
NFE2L3_PLUSPROTEOSOMEINH	NFE2L3	P61619	SEC61A1	0|1|0	0|1|0|1|1|0	-	1	0.333333	0.850178	0.629794	0
NFE2L3_MINUSPROTEOSOMEINH	NFE2L3	Q13185	CBX3	0|0|0	0|0|0|0|0|0	-	0	0	0	0	0
NFE2L3_MINUSPROTEOSOMEINH	NFE2L3	Q86V15	CASZ1	0|0|0	0|0|0|0|0|0	-	0	0	0	0	0
NFE2L3_PLUSPROTEOSOMEINH	NFE2L3	Q9UL25	RAB21	0|0|0	0|1|0|1|2|0	-	0	0	0	0	0
NFE2L3_MINUSPROTEOSOMEINH	NFE2L3	Q04941	PLP2	0|1|0	0|0|0|0|0|0	-	1	0.333333	1.23935	1.1977	0
NFE2L3_PLUSPROTEOSOMEINH	NFE2L3	Q04941	PLP2	0|0|0	0|0|0|0|0|0	-	0	0	0	0	0
NFE2L3_MINUSPROTEOSOMEINH	NFE2L3	Q9H9B1	EHMT1	0|0|0	0|0|0|0|0|0	-	0	0	0	0	0
NFE2L3_PLUSPROTEOSOMEINH	NFE2L3	Q9C075	KRT23	0|0|0	0|0|0|0|0|0	-	0	0	0	0	0
NFE2L3_MINUSPROTEOSOMEINH	NFE2L3	P49848	TAF6	0|0|0	0|0|0|0|0|0	-	0	0	0	0	0
NFE2L3_PLUSPROTEOSOMEINH	NFE2L3	P08779	KRT16	3|12|6	8|13|10|3|56|59	-	21	7	0.253514	0.147439	0
NFE2L3_MINUSPROTEOSOMEINH	NFE2L3	P40939	HADHA	0|0|0	0|0|0|0|0|0	-	0	0	0	0	0
NFE2L3_PLUSPROTEOSOMEINH	NFE2L3	P40939	HADHA	0|0|1	0|0|0|0|0|0	-	1	0.333333	1.22284	1.18607	0
NFE2L3_MINUSPROTEOSOMEINH	NFE2L3	P62857	RPS28	1|0|0	0|1|0|0|0|1	-	1	0.333333	0.975981	0.73013	0
NFE2L3_PLUSPROTEOSOMEINH	NFE2L3	P62857	RPS28	0|1|1	0|1|0|0|0|1	-	2	0.666667	1.06667	0.820164	0
NFE2L3_MINUSPROTEOSOMEINH	NFE2L3	Q5SSJ5	HP1BP3	0|1|1	2|2|0|0|4|3	-	2	0.666667	0.519889	0.357372	0
NFE2L3_MINUSPROTEOSOMEINH	NFE2L3	P35869	AHR	0|0|0	0|0|0|0|0|0	-	0	0	0	0	0
NFE2L3_PLUSPROTEOSOMEINH	NFE2L3	P35869	AHR	1|1|0	0|0|0|0|0|0	-	2	0.666667	1.70491	1.59972	0
NFE2L3_PLUSPROTEOSOMEINH	NFE2L3	P09211	GSTP1	0|0|0	0|0|0|0|4|0	-	0	0	0	0	0
NFE2L3_MINUSPROTEOSOMEINH	NFE2L3	Q15149	PLEC	10|20|19	2|10|11|43|20|3	-	49	16.3333	0.964772	0.614209	0
NFE2L3_PLUSPROTEOSOMEINH	NFE2L3	Q15149	PLEC	4|16|11	2|10|11|43|20|3	-	31	10.3333	0.627773	0.393451	0
NFE2L3_MINUSPROTEOSOMEINH	NFE2L3	Q6ZXV5	TMTC3	1|0|0	0|0|0|0|0|0	-	1	0.333333	1.32769	1.25636	0
NFE2L3_PLUSPROTEOSOMEINH	NFE2L3	Q6ZXV5	TMTC3	0|0|0	0|0|0|0|0|0	-	0	0	0	0	0
NFE2L3_PLUSPROTEOSOMEINH	NFE2L3	P62917	RPL8	2|2|2	1|4|2|4|3|0	-	6	2	0.885118	0.64652	0
NFE2L3_MINUSPROTEOSOMEINH	NFE2L3	Q92997	DVL3	0|0|0	0|0|0|0|0|0	-	0	0	0	0	0
NFE2L3_MINUSPROTEOSOMEINH	NFE2L3	P31947	SFN	0|8|0	0|0|2|1|14|8	-	8	2.66667	0.600665	0.224191	0
NFE2L3_PLUSPROTEOSOMEINH	NFE2L3	P31947	SFN	0|0|1	0|0|2|1|14|8	-	1	0.333333	0.251992	0.140738	0
NFE2L3_MINUSPROTEOSOMEINH	NFE2L3	P15104	GLUL	0|1|0	0|0|0|0|1|0	-	1	0.333333	1.09448	0.946987	0
NFE2L3_PLUSPROTEOSOMEINH	NFE2L3	P15104	GLUL	0|0|0	0|0|0|0|1|0	-	0	0	0	0	0
NFE2L3_PLUSPROTEOSOMEINH	NFE2L3	P31949	S100A11	0|0|1	0|0|0|1|2|1	-	1	0.333333	0.768748	0.543726	0
NFE2L3_MINUSPROTEOSOMEINH	NFE2L3	Q15020	SART3	0|0|0	0|0|1|1|0|0	-	0	0	0	0	0
NFE2L3_MINUSPROTEOSOMEINH	NFE2L3	Q15022	SUZ12	0|1|0	0|0|0|0|0|0	-	1	0.333333	1.23935	1.1977	0
NFE2L3_PLUSPROTEOSOMEINH	NFE2L3	Q15022	SUZ12	0|0|0	0|0|0|0|0|0	-	0	0	0	0	0
NFE2L3_MINUSPROTEOSOMEINH	NFE2L3	Q9UQR1	ZNF148	0|0|0	0|0|0|0|0|0	-	0	0	0	0	0
NFE2L3_PLUSPROTEOSOMEINH	NFE2L3	Q9UQR1	ZNF148	1|0|0	0|0|0|0|0|0	-	1	0.333333	1.47669	1.34443	0
NFE2L3_MINUSPROTEOSOMEINH	NFE2L3	Q9Y277	VDAC3	13|11|13	4|10|11|12|11|4	-	37	12.3333	1.17883	0.93025	0
NFE2L3_PLUSPROTEOSOMEINH	NFE2L3	Q9Y277	VDAC3	5|6|5	4|10|11|12|11|4	-	16	5.33333	0.619467	0.478758	0
NFE2L3_PLUSPROTEOSOMEINH	NFE2L3	P04083	ANXA1	0|0|1	0|0|0|0|5|3	-	1	0.333333	0.550112	0.34421	0
NFE2L3_PLUSPROTEOSOMEINH	NFE2L3	P23396	RPS3	6|5|6	4|11|1|4|7|3	-	17	5.66667	1.05743	0.711085	0
NFE2L3_MINUSPROTEOSOMEINH	NFE2L3	Q5W0B1	OBI1	1|0|0	0|0|0|0|0|0	-	1	0.333333	1.32769	1.25636	0
NFE2L3_MINUSPROTEOSOMEINH	NFE2L3	Q9Y2K7	KDM2A	0|0|0	0|0|0|0|0|0	-	0	0	0	0	0
NFE2L3_MINUSPROTEOSOMEINH	NFE2L3	O75925	PIAS1	0|0|0	0|0|0|0|0|0	-	0	0	0	0	0
NFE2L3_MINUSPROTEOSOMEINH	NFE2L3	P35268	RPL22	1|1|0	0|2|2|0|0|1	-	2	0.666667	0.825549	0.538102	0
NFE2L3_PLUSPROTEOSOMEINH	NFE2L3	P35268	RPL22	1|0|0	0|2|2|0|0|1	-	1	0.333333	0.777948	0.480778	0
NFE2L3_PLUSPROTEOSOMEINH	NFE2L3	P27482	CALML3	0|0|0	0|0|0|0|1|0	-	0	0	0	0	0
NFE2L3_MINUSPROTEOSOMEINH	NFE2L3	O15534	PER1	0|0|0	0|0|0|0|0|0	-	0	0	0	0	0
NFE2L3_MINUSPROTEOSOMEINH	NFE2L3	P14314	PRKCSH	1|1|0	0|0|0|0|0|0	-	2	0.666667	1.56704	1.50473	0
NFE2L3_PLUSPROTEOSOMEINH	NFE2L3	P14314	PRKCSH	0|0|0	0|0|0|0|0|0	-	0	0	0	0	0
NFE2L3_MINUSPROTEOSOMEINH	NFE2L3	O95625	ZBTB11	0|0|0	0|0|0|0|0|0	-	0	0	0	0	0
NFE2L3_PLUSPROTEOSOMEINH	NFE2L3	O95625	ZBTB11	1|1|1	0|0|0|0|0|0	-	3	1	1.92774	1.89737	0
NFE2L3_MINUSPROTEOSOMEINH	NFE2L3	P00366	P00366	1|0|0	0|0|0|0|0|0	-	1	0.333333	1.32769	1.25636	0
NFE2L3_PLUSPROTEOSOMEINH	NFE2L3	P00366	P00366	0|0|0	0|0|0|0|0|0	-	0	0	0	0	0
NFE2L3_MINUSPROTEOSOMEINH	NFE2L3	Q8NG31	KNL1	0|0|0	0|0|0|0|0|0	-	0	0	0	0	0
NFE2L3_MINUSPROTEOSOMEINH	NFE2L3	Q7Z589	EMSY	0|0|0	0|0|0|0|0|0	-	0	0	0	0	0
NFE2L3_MINUSPROTEOSOMEINH	NFE2L3	P02666	P02666	0|1|0	0|2|3|2|4|0	-	1	0.333333	0.458891	0.31143	0
NFE2L3_PLUSPROTEOSOMEINH	NFE2L3	P02666	P02666	0|1|1	0|2|3|2|4|0	-	2	0.666667	0.537276	0.366967	0
NFE2L3_MINUSPROTEOSOMEINH	NFE2L3	P32969	RPL9P9;RPL9P7;RPL9;RPL9P8	7|6|8	3|7|4|8|6|3	-	21	7	1.11364	0.919207	0
NFE2L3_PLUSPROTEOSOMEINH	NFE2L3	P32969	RPL9P9;RPL9P7;RPL9;RPL9P8	2|7|7	3|7|4|8|6|3	-	16	5.33333	0.844018	0.694422	0
NFE2L3_MINUSPROTEOSOMEINH	NFE2L3	P02662	P02662	1|3|1	0|2|8|0|3|0	-	5	1.66667	0.717569	0.411313	0
NFE2L3_MINUSPROTEOSOMEINH	NFE2L3	Q5JTV8	TOR1AIP1	0|1|0	0|0|0|0|0|0	-	1	0.333333	1.23935	1.1977	0
NFE2L3_PLUSPROTEOSOMEINH	NFE2L3	P04844	RPN2	1|0|1	0|0|0|0|0|0	-	2	0.666667	1.69953	1.59459	0
NFE2L3_MINUSPROTEOSOMEINH	NFE2L3	Q92817	EVPL	0|0|0	0|0|0|0|0|0	-	0	0	0	0	0
NFE2L3_PLUSPROTEOSOMEINH	NFE2L3	Q92817	EVPL	1|1|0	0|0|0|0|0|0	-	2	0.666667	1.70491	1.59972	0
NFE2L3_MINUSPROTEOSOMEINH	NFE2L3	Q9Y383	LUC7L2	2|3|2	1|3|6|5|1|3	-	7	2.33333	0.682206	0.502557	0
NFE2L3_PLUSPROTEOSOMEINH	NFE2L3	Q9Y383	LUC7L2	1|2|6	1|3|6|5|1|3	-	9	3	0.775484	0.538253	0
NFE2L3_MINUSPROTEOSOMEINH	NFE2L3	A6NHR9	SMCHD1	0|0|0	0|0|0|0|0|0	-	0	0	0	0	0
NFE2L3_MINUSPROTEOSOMEINH	NFE2L3	P42224	STAT1	0|1|0	0|0|0|0|0|0	-	1	0.333333	1.23935	1.1977	0
NFE2L3_PLUSPROTEOSOMEINH	NFE2L3	P42224	STAT1	0|0|0	0|0|0|0|0|0	-	0	0	0	0	0
NFE2L3_MINUSPROTEOSOMEINH	NFE2L3	Q5VWN6	TASOR2	0|0|0	0|0|0|0|0|0	-	0	0	0	0	0
NFE2L3_MINUSPROTEOSOMEINH	NFE2L3	Q9P2E9	RRBP1	1|1|0	0|0|0|0|0|0	-	2	0.666667	1.56704	1.50473	0
NFE2L3_MINUSPROTEOSOMEINH	NFE2L3	Q8TA86	RP9	0|0|0	1|0|2|2|1|3	-	0	0	0	0	0
NFE2L3_PLUSPROTEOSOMEINH	NFE2L3	Q8TA86	RP9	1|0|0	1|0|2|2|1|3	-	1	0.333333	0.578842	0.394642	0
NFE2L3_PLUSPROTEOSOMEINH	NFE2L3	P04792	HSPB1	0|1|1	1|2|1|2|14|4	-	2	0.666667	0.313848	0.204655	0
NFE2L3_MINUSPROTEOSOMEINH	NFE2L3	P04150	NR3C1	0|0|0	0|0|0|0|0|0	-	0	0	0	0	0
NFE2L3_MINUSPROTEOSOMEINH	NFE2L3	P27694	RPA1	0|0|0	0|0|0|0|0|0	-	0	0	0	0	0
NFE2L3_MINUSPROTEOSOMEINH	NFE2L3	P21333	FLNA	0|0|0	0|0|0|1|0|0	-	0	0	0	0	0
NFE2L3_MINUSPROTEOSOMEINH	NFE2L3	Q9HAW4	CLSPN	0|0|0	0|0|0|0|0|0	-	0	0	0	0	0
NFE2L3_MINUSPROTEOSOMEINH	NFE2L3	Q14980	NUMA1	26|40|32	14|30|28|26|24|23	-	98	32.6667	1.06844	0.896493	0
NFE2L3_PLUSPROTEOSOMEINH	NFE2L3	Q14980	NUMA1	30|53|40	14|30|28|26|24|23	-	123	41	1.42902	1.181	0
NFE2L3_MINUSPROTEOSOMEINH	NFE2L3	Q9NZJ0	DTL	0|0|0	0|0|0|0|0|0	-	0	0	0	0	0
NFE2L3_PLUSPROTEOSOMEINH	NFE2L3	Q9NZJ0	DTL	0|1|1	0|0|0|0|0|0	-	2	0.666667	1.45105	1.41128	0
NFE2L3_PLUSPROTEOSOMEINH	NFE2L3	Q15517	CDSN	0|0|0	0|0|0|4|2|0	-	0	0	0	0	0
NFE2L3_MINUSPROTEOSOMEINH	NFE2L3	Q6PJG2	MIDEAS	0|0|0	0|0|0|0|0|0	-	0	0	0	0	0
NFE2L3_PLUSPROTEOSOMEINH	NFE2L3	Q6PJG2	MIDEAS	0|1|1	0|0|0|0|0|0	-	2	0.666667	1.45105	1.41128	0
NFE2L3_MINUSPROTEOSOMEINH	NFE2L3	P51571	SSR4	12|13|21	7|9|15|10|15|12	-	46	15.3333	1.07317	0.875179	0
NFE2L3_PLUSPROTEOSOMEINH	NFE2L3	P51571	SSR4	4|11|14	7|9|15|10|15|12	-	29	9.66667	0.687328	0.563144	0
NFE2L3_PLUSPROTEOSOMEINH	NFE2L3	P42357	HAL	0|0|0	0|0|0|0|0|0	-	0	0	0	0	0
NFE2L3_MINUSPROTEOSOMEINH	NFE2L3	Q09666	AHNAK	78|96|57	31|74|63|34|47|49	-	231	77	1.2263	0.913652	0
NFE2L3_MINUSPROTEOSOMEINH	NFE2L3	Q9UMD9	COL17A1	8|10|9	2|8|5|9|5|2	-	27	9	1.37658	1.0212	0
NFE2L3_PLUSPROTEOSOMEINH	NFE2L3	Q9UMD9	COL17A1	5|11|11	2|8|5|9|5|2	-	27	9	1.38736	1.03048	0
NFE2L3_MINUSPROTEOSOMEINH	NFE2L3	Q9UGU0	TCF20	0|0|0	0|0|0|0|0|0	-	0	0	0	0	0
NFE2L3_MINUSPROTEOSOMEINH	NFE2L3	P38159	RBMX	3|2|1	1|0|0|9|2|3	-	6	2	0.824371	0.497922	0
NFE2L3_PLUSPROTEOSOMEINH	NFE2L3	P38159	RBMX	0|0|4	1|0|0|9|2|3	-	4	1.33333	0.574607	0.299486	0
NFE2L3_MINUSPROTEOSOMEINH	NFE2L3	O94842	TOX4	0|0|0	0|0|0|0|0|0	-	0	0	0	0	0
NFE2L3_PLUSPROTEOSOMEINH	NFE2L3	O94842	TOX4	0|0|1	0|0|0|0|0|0	-	1	0.333333	1.22284	1.18607	0
NFE2L3_MINUSPROTEOSOMEINH	NFE2L3	Q68DK7	MSL1	0|0|0	0|0|0|0|0|0	-	0	0	0	0	0
NFE2L3_PLUSPROTEOSOMEINH	NFE2L3	Q68DK7	MSL1	1|1|1	0|0|0|0|0|0	-	3	1	1.92774	1.89737	0
NFE2L3_PLUSPROTEOSOMEINH	NFE2L3	Q99714	HSD17B10	0|1|0	1|4|0|1|3|0	-	1	0.333333	0.50237	0.32944	0
NFE2L3_PLUSPROTEOSOMEINH	NFE2L3	Q9H307	PNN	0|0|0	1|0|0|1|0|2	-	0	0	0	0	0
NFE2L3_MINUSPROTEOSOMEINH	NFE2L3	Q08379	GOLGA2	0|0|0	0|0|0|0|0|0	-	0	0	0	0	0
NFE2L3_MINUSPROTEOSOMEINH	NFE2L3	P13645	KRT10	291|742|555	237|205|312|642|456|305	-	1588	529.333	1.17835	0.96759	0
NFE2L3_PLUSPROTEOSOMEINH	NFE2L3	P13645	KRT10	168|388|419	237|205|312|642|456|305	-	975	325	0.749219	0.633714	0
NFE2L3_MINUSPROTEOSOMEINH	NFE2L3	P13646	KRT13	24|20|40	19|19|24|33|31|13	-	84	28	0.993291	0.839056	0
NFE2L3_PLUSPROTEOSOMEINH	NFE2L3	P13646	KRT13	17|34|28	19|19|24|33|31|13	-	79	26.3333	0.967486	0.846802	0
NFE2L3_MINUSPROTEOSOMEINH	NFE2L3	P13647	KRT5	86|147|151	88|90|171|146|148|189	-	384	128	0.721234	0.581882	0
NFE2L3_PLUSPROTEOSOMEINH	NFE2L3	P13647	KRT5	98|164|125	88|90|171|146|148|189	-	387	129	0.796112	0.633395	0
NFE2L3_MINUSPROTEOSOMEINH	NFE2L3	Q8IWS0	PHF6	0|1|0	0|0|0|0|0|0	-	1	0.333333	1.23935	1.1977	0
NFE2L3_PLUSPROTEOSOMEINH	NFE2L3	Q8IWS0	PHF6	0|0|0	0|0|0|0|0|0	-	0	0	0	0	0
NFE2L3_MINUSPROTEOSOMEINH	NFE2L3	P61927	RPL37	1|1|2	3|2|2|1|2|1	-	4	1.33333	0.702307	0.550519	0
NFE2L3_PLUSPROTEOSOMEINH	NFE2L3	P61927	RPL37	0|1|2	3|2|2|1|2|1	-	3	1	0.567806	0.425085	0
NFE2L3_PLUSPROTEOSOMEINH	NFE2L3	O75436	VPS26A	0|0|0	0|1|0|0|2|0	-	0	0	0	0	0
NFE2L3_PLUSPROTEOSOMEINH	NFE2L3	Q6Y1H2	HACD2	1|1|1	0|0|1|0|0|0	-	3	1	1.6306	1.39056	0
NFE2L3_MINUSPROTEOSOMEINH	NFE2L3	P55854	SUMO3	0|0|0	0|0|0|0|0|0	-	0	0	0	0	0
NFE2L3_PLUSPROTEOSOMEINH	NFE2L3	P05089	ARG1	0|0|0	0|0|0|1|2|0	-	0	0	0	0	0
NFE2L3_PLUSPROTEOSOMEINH	NFE2L3	P22735	TGM1	0|0|0	0|0|0|0|4|1	-	0	0	0	0	0
NFE2L3_MINUSPROTEOSOMEINH	NFE2L3	O95229	ZWINT	0|0|0	0|0|0|0|0|0	-	0	0	0	0	0
NFE2L3_MINUSPROTEOSOMEINH	NFE2L3	O60361	NME2P1	0|1|0	0|0|0|0|0|0	-	1	0.333333	1.23935	1.1977	0
NFE2L3_PLUSPROTEOSOMEINH	NFE2L3	O60361	NME2P1	0|0|0	0|0|0|0|0|0	-	0	0	0	0	0
NFE2L3_PLUSPROTEOSOMEINH	NFE2L3	P32119	PRDX2	0|2|2	0|0|0|6|5|1	-	4	1.33333	0.70909	0.405307	0
NFE2L3_MINUSPROTEOSOMEINH	NFE2L3	Q86Y91	KIF18B	0|0|0	0|0|0|0|0|0	-	0	0	0	0	0
NFE2L3_PLUSPROTEOSOMEINH	NFE2L3	Q86Y91	KIF18B	1|1|0	0|0|0|0|0|0	-	2	0.666667	1.70491	1.59972	0
NFE2L3_PLUSPROTEOSOMEINH	NFE2L3	P42677	RPS27	0|4|2	0|5|6|1|4|2	-	6	2	0.589252	0.34446	0
NFE2L3_MINUSPROTEOSOMEINH	NFE2L3	Q52LR7	EPC2	0|0|0	0|0|0|0|0|0	-	0	0	0	0	0
NFE2L3_MINUSPROTEOSOMEINH	NFE2L3	P19013	KRT4	7|10|8	3|11|10|6|18|4	-	25	8.33333	0.824523	0.581171	0
NFE2L3_PLUSPROTEOSOMEINH	NFE2L3	P19013	KRT4	5|7|11	3|11|10|6|18|4	-	23	7.66667	0.795762	0.554561	0
NFE2L3_MINUSPROTEOSOMEINH	NFE2L3	P19012	KRT15	11|10|9	3|10|8|5|11|3	-	30	10	1.22703	0.883845	0
NFE2L3_PLUSPROTEOSOMEINH	NFE2L3	P19012	KRT15	8|10|2	3|10|8|5|11|3	-	20	6.66667	0.998946	0.593517	0
NFE2L3_MINUSPROTEOSOMEINH	NFE2L3	Q9Y6K0	CEPT1	1|0|1	1|1|0|0|0|0	-	2	0.666667	1.13727	0.852589	0
NFE2L3_PLUSPROTEOSOMEINH	NFE2L3	Q9Y6K0	CEPT1	0|0|0	1|1|0|0|0|0	-	0	0	0	0	0
NFE2L3_MINUSPROTEOSOMEINH	NFE2L3	Q6P4R8	NFRKB	0|0|0	0|0|0|0|0|0	-	0	0	0	0	0
NFE2L3_MINUSPROTEOSOMEINH	NFE2L3	P62913	RPL11	5|6|6	4|5|8|4|9|5	-	17	5.66667	0.813107	0.682996	0
NFE2L3_PLUSPROTEOSOMEINH	NFE2L3	P62913	RPL11	3|9|6	4|5|8|4|9|5	-	18	6	0.847527	0.703612	0
NFE2L3_PLUSPROTEOSOMEINH	NFE2L3	P08238	HSP90AB1	8|8|7	0|9|3|3|14|7	-	23	7.66667	1.22632	0.737807	0
NFE2L3_MINUSPROTEOSOMEINH	NFE2L3	Q9Y546	LRRC42	0|0|0	0|0|0|0|0|0	-	0	0	0	0	0
NFE2L3_PLUSPROTEOSOMEINH	NFE2L3	Q9Y546	LRRC42	1|0|1	0|0|0|0|0|0	-	2	0.666667	1.69953	1.59459	0
NFE2L3_MINUSPROTEOSOMEINH	NFE2L3	Q8N201	INTS1	0|0|0	0|0|0|0|0|0	-	0	0	0	0	0
NFE2L3_PLUSPROTEOSOMEINH	NFE2L3	Q7L014	DDX46	0|1|1	0|0|0|2|0|0	-	2	0.666667	1.13553	0.907149	0
NFE2L3_PLUSPROTEOSOMEINH	NFE2L3	P62820	RAB1A	0|1|1	0|1|0|1|1|2	-	2	0.666667	0.797862	0.594821	0
NFE2L3_MINUSPROTEOSOMEINH	NFE2L3	Q9C0D5	TANC1	0|0|0	0|0|0|0|0|0	-	0	0	0	0	0
NFE2L3_PLUSPROTEOSOMEINH	NFE2L3	Q9C0D5	TANC1	1|1|1	0|0|0|0|0|0	-	3	1	1.92774	1.89737	0
NFE2L3_MINUSPROTEOSOMEINH	NFE2L3	P50213	IDH3A	0|0|0	0|0|0|0|1|0	-	0	0	0	0	0
NFE2L3_MINUSPROTEOSOMEINH	NFE2L3	P07305	H1-0	190|186|241	164|214|282|196|234|199	-	617	205.667	0.764814	0.660005	0
NFE2L3_PLUSPROTEOSOMEINH	NFE2L3	P07305	H1-0	178|273|330	164|214|282|196|234|199	-	781	260.333	1.00663	0.871446	0
NFE2L3_MINUSPROTEOSOMEINH	NFE2L3	Q9HCK8	CHD8	0|0|0	0|0|0|0|0|0	-	0	0	0	0	0
NFE2L3_PLUSPROTEOSOMEINH	NFE2L3	P51991	HNRNPA3	0|0|0	0|0|1|2|0|0	-	0	0	0	0	0
NFE2L3_MINUSPROTEOSOMEINH	NFE2L3	Q9ULM3	YEATS2	0|0|0	0|0|0|0|0|0	-	0	0	0	0	0
NFE2L3_PLUSPROTEOSOMEINH	NFE2L3	Q8TCJ2	STT3B	1|1|1	0|1|0|1|1|0	-	3	1	1.33439	1.00426	0
NFE2L3_MINUSPROTEOSOMEINH	NFE2L3	P05787	KRT8	1|1|1	0|1|0|0|0|0	-	3	1	1.55002	1.34776	0
NFE2L3_PLUSPROTEOSOMEINH	NFE2L3	P05787	KRT8	0|0|1	0|1|0|0|0|0	-	1	0.333333	1.04217	0.880715	0
NFE2L3_PLUSPROTEOSOMEINH	NFE2L3	Q9Y305	ACOT9	2|6|4	1|5|4|5|7|4	-	12	4	0.813459	0.685317	0
NFE2L3_MINUSPROTEOSOMEINH	NFE2L3	P33993	MCM7	0|0|0	0|0|0|0|0|0	-	0	0	0	0	0
NFE2L3_MINUSPROTEOSOMEINH	NFE2L3	Q99848	EBNA1BP2	0|0|0	0|0|7|0|0|8	-	0	0	0	0	0
NFE2L3_MINUSPROTEOSOMEINH	NFE2L3	P47914	RPL29	1|1|0	1|0|0|1|0|2	-	2	0.666667	0.906681	0.612511	0
NFE2L3_MINUSPROTEOSOMEINH	NFE2L3	Q9ULL5	PRR12	0|0|0	0|0|0|0|0|0	-	0	0	0	0	0
NFE2L3_PLUSPROTEOSOMEINH	NFE2L3	Q9ULL5	PRR12	0|0|1	0|0|0|0|0|0	-	1	0.333333	1.22284	1.18607	0
NFE2L3_MINUSPROTEOSOMEINH	NFE2L3	P15924	DSP	65|149|63	24|47|29|94|100|44	-	277	92.3333	1.36382	0.996735	0
NFE2L3_PLUSPROTEOSOMEINH	NFE2L3	P15924	DSP	8|60|31	24|47|29|94|100|44	-	99	33	0.469537	0.321023	0
NFE2L3_MINUSPROTEOSOMEINH	NFE2L3	P14324	FDPS	0|1|0	0|0|0|0|0|0	-	1	0.333333	1.23935	1.1977	0
NFE2L3_PLUSPROTEOSOMEINH	NFE2L3	P14324	FDPS	0|0|0	0|0|0|0|0|0	-	0	0	0	0	0
NFE2L3_PLUSPROTEOSOMEINH	NFE2L3	Q6KB66	KRT80	0|2|0	1|1|1|8|12|1	-	2	0.666667	0.326709	0.195171	0
NFE2L3_MINUSPROTEOSOMEINH	NFE2L3	Q13428	TCOF1	19|16|17	22|19|10|15|15|9	-	52	17.3333	0.92336	0.708235	0
NFE2L3_PLUSPROTEOSOMEINH	NFE2L3	Q13428	TCOF1	16|23|17	22|19|10|15|15|9	-	56	18.6667	1.06366	0.802412	0
NFE2L3_MINUSPROTEOSOMEINH	NFE2L3	P51532	SMARCA4	0|1|1	0|0|0|0|0|0	-	2	0.666667	1.49103	1.44469	0
NFE2L3_MINUSPROTEOSOMEINH	NFE2L3	Q13547	HDAC1	0|0|0	0|0|0|0|0|0	-	0	0	0	0	0
NFE2L3_MINUSPROTEOSOMEINH	NFE2L3	P62241	RPS8	6|9|4	3|7|15|2|8|16	-	19	6.33333	0.617514	0.397564	0
NFE2L3_PLUSPROTEOSOMEINH	NFE2L3	P62241	RPS8	6|3|8	3|7|15|2|8|16	-	17	5.66667	0.637716	0.383481	0
NFE2L3_MINUSPROTEOSOMEINH	NFE2L3	P62244	RPS15A	1|1|3	5|3|4|5|4|1	-	5	1.66667	0.490195	0.371994	0
NFE2L3_PLUSPROTEOSOMEINH	NFE2L3	Q5T750	XP32	0|0|0	1|0|1|0|1|2	-	0	0	0	0	0
NFE2L3_MINUSPROTEOSOMEINH	NFE2L3	P12236	SLC25A6	1|0|0	0|1|0|0|0|0	-	1	0.333333	1.13153	0.932907	0
NFE2L3_PLUSPROTEOSOMEINH	NFE2L3	P22087	FBL	0|1|2	1|5|2|3|4|1	-	3	1	0.467578	0.34133	0
NFE2L3_MINUSPROTEOSOMEINH	NFE2L3	P68371	TUBB4B	41|40|35	19|33|35|18|33|26	-	116	38.6667	1.1347	0.924668	0
NFE2L3_PLUSPROTEOSOMEINH	NFE2L3	P68371	TUBB4B	24|55|55	19|33|35|18|33|26	-	134	44.6667	1.28788	1.06584	0
NFE2L3_MINUSPROTEOSOMEINH	NFE2L3	Q15937	ZNF79	0|0|0	0|0|0|0|0|0	-	0	0	0	0	0
NFE2L3_PLUSPROTEOSOMEINH	NFE2L3	Q15937	ZNF79	0|1|0	0|0|0|0|0|0	-	1	0.333333	1.22822	1.18988	0
NFE2L3_PLUSPROTEOSOMEINH	NFE2L3	Q9NZT1	CALML5	0|0|0	0|0|0|1|7|5	-	0	0	0	0	0
NFE2L3_MINUSPROTEOSOMEINH	NFE2L3	P62861	FAU	25|20|22	22|29|25|18|19|33	-	67	22.3333	0.736223	0.57965	0
NFE2L3_PLUSPROTEOSOMEINH	NFE2L3	P62861	FAU	21|18|44	22|29|25|18|19|33	-	83	27.6667	0.940192	0.707378	0
NFE2L3_MINUSPROTEOSOMEINH	NFE2L3	Q92667	AKAP1	0|0|0	0|0|0|0|0|0	-	0	0	0	0	0
NFE2L3_MINUSPROTEOSOMEINH	NFE2L3	Q2KHR3	QSER1	0|0|0	0|0|0|0|0|0	-	0	0	0	0	0
NFE2L3_PLUSPROTEOSOMEINH	NFE2L3	Q2KHR3	QSER1	0|1|0	0|0|0|0|0|0	-	1	0.333333	1.22822	1.18988	0
NFE2L3_MINUSPROTEOSOMEINH	NFE2L3	O15047	SETD1A	0|0|0	0|0|0|0|0|0	-	0	0	0	0	0
NFE2L3_PLUSPROTEOSOMEINH	NFE2L3	O15047	SETD1A	0|1|1	0|0|0|0|0|0	-	2	0.666667	1.45105	1.41128	0
NFE2L3_PLUSPROTEOSOMEINH	NFE2L3	P53618	COPB1	0|1|1	0|3|0|1|0|0	-	2	0.666667	0.874657	0.608836	0
NFE2L3_PLUSPROTEOSOMEINH	NFE2L3	O75663	TIPRL	0|0|0	0|0|0|0|0|0	-	0	0	0	0	0
NFE2L3_MINUSPROTEOSOMEINH	NFE2L3	Q5T1M5	FKBP15	0|0|0	0|1|0|0|0|0	-	0	0	0	0	0
NFE2L3_PLUSPROTEOSOMEINH	NFE2L3	Q5T1M5	FKBP15	0|1|0	0|1|0|0|0|0	-	1	0.333333	1.04676	0.883547	0
NFE2L3_MINUSPROTEOSOMEINH	NFE2L3	Q96JM7	L3MBTL3	0|0|0	0|0|0|0|0|0	-	0	0	0	0	0
NFE2L3_MINUSPROTEOSOMEINH	NFE2L3	P16401	H1-5	157|149|278	224|211|264|271|238|183	-	584	194.667	0.666122	0.566433	0
NFE2L3_PLUSPROTEOSOMEINH	NFE2L3	P16401	H1-5	156|290|330	224|211|264|271|238|183	-	776	258.667	0.906336	0.798456	0
NFE2L3_MINUSPROTEOSOMEINH	NFE2L3	P16403	H1-2	22|16|30	21|30|75|18|24|39	-	68	22.6667	0.524306	0.353257	0
NFE2L3_PLUSPROTEOSOMEINH	NFE2L3	P16403	H1-2	42|45|49	21|30|75|18|24|39	-	136	45.3333	1.12975	0.756225	0
NFE2L3_MINUSPROTEOSOMEINH	NFE2L3	P16402	H1-3	14|16|27	21|22|56|23|24|22	-	57	19	0.53991	0.408389	0
NFE2L3_PLUSPROTEOSOMEINH	NFE2L3	P16402	H1-3	29|30|34	21|22|56|23|24|22	-	93	31	0.973977	0.721117	0
NFE2L3_MINUSPROTEOSOMEINH	NFE2L3	P10114	RAP2A	0|1|0	0|0|0|0|0|0	-	1	0.333333	1.23935	1.1977	0
NFE2L3_PLUSPROTEOSOMEINH	NFE2L3	P10114	RAP2A	0|0|0	0|0|0|0|0|0	-	0	0	0	0	0
NFE2L3_MINUSPROTEOSOMEINH	NFE2L3	Q76L83	ASXL2	0|0|0	0|0|0|0|0|0	-	0	0	0	0	0
NFE2L3_MINUSPROTEOSOMEINH	NFE2L3	Q8N9Q2	SREK1IP1	5|6|8	10|6|5|7|8|6	-	19	6.33333	0.737167	0.625317	0
NFE2L3_PLUSPROTEOSOMEINH	NFE2L3	Q8N9Q2	SREK1IP1	1|5|8	10|6|5|7|8|6	-	14	4.66667	0.532832	0.422595	0
NFE2L3_MINUSPROTEOSOMEINH	NFE2L3	Q15847	ADIRF	0|0|0	0|0|0|0|0|0	-	0	0	0	0	0
NFE2L3_PLUSPROTEOSOMEINH	NFE2L3	O43707	ACTN4	0|0|0	0|0|0|0|0|1	-	0	0	0	0	0
NFE2L3_MINUSPROTEOSOMEINH	NFE2L3	Q8WV24	PHLDA1	1|1|0	0|1|0|0|0|0	-	2	0.666667	1.33552	1.11734	0
NFE2L3_MINUSPROTEOSOMEINH	NFE2L3	P68363	TUBA1B	32|40|34	7|27|21|24|36|18	-	106	35.3333	1.31743	1.07176	0
NFE2L3_PLUSPROTEOSOMEINH	NFE2L3	P68363	TUBA1B	12|39|34	7|27|21|24|36|18	-	85	28.3333	1.03186	0.829699	0
NFE2L3_PLUSPROTEOSOMEINH	NFE2L3	Q5D862	FLG2	4|8|7	4|6|8|17|20|8	-	19	6.33333	0.579147	0.447957	0
NFE2L3_PLUSPROTEOSOMEINH	NFE2L3	P51148	RAB5C	0|1|1	0|1|0|1|2|0	-	2	0.666667	0.920118	0.655171	0
NFE2L3_MINUSPROTEOSOMEINH	NFE2L3	P05166	PCCB	11|16|19	10|14|10|8|15|1	-	46	15.3333	1.23664	0.92913	0
NFE2L3_PLUSPROTEOSOMEINH	NFE2L3	P05166	PCCB	5|7|6	10|14|10|8|15|1	-	18	6	0.591177	0.437624	0
NFE2L3_MINUSPROTEOSOMEINH	NFE2L3	P05165	PCCA	565|659|729	488|614|505|691|643|433	-	1953	651	0.930625	0.853702	0
NFE2L3_PLUSPROTEOSOMEINH	NFE2L3	P05165	PCCA	288|601|625	488|614|505|691|643|433	-	1514	504.667	0.731858	0.673124	0
NFE2L3_PLUSPROTEOSOMEINH	NFE2L3	Q9NWH9	SLTM	1|1|2	1|1|2|4|1|2	-	4	1.33333	0.763884	0.591597	0
NFE2L3_MINUSPROTEOSOMEINH	NFE2L3	Q969V3	NCLN	0|1|0	0|0|0|0|0|0	-	1	0.333333	1.23935	1.1977	0
NFE2L3_PLUSPROTEOSOMEINH	NFE2L3	Q969V3	NCLN	0|1|1	0|0|0|0|0|0	-	2	0.666667	1.45105	1.41128	0
NFE2L3_MINUSPROTEOSOMEINH	NFE2L3	O60437	PPL	0|0|0	0|0|0|0|1|0	-	0	0	0	0	0
NFE2L3_MINUSPROTEOSOMEINH	NFE2L3	O95433	AHSA1	13|16|12	5|12|6|9|11|6	-	41	13.6667	1.33381	1.13565	0
NFE2L3_PLUSPROTEOSOMEINH	NFE2L3	O95433	AHSA1	2|7|8	5|12|6|9|11|6	-	17	5.66667	0.587459	0.493349	0
NFE2L3_MINUSPROTEOSOMEINH	NFE2L3	P55265	ADAR	0|0|0	0|0|0|0|0|0	-	0	0	0	0	0
NFE2L3_MINUSPROTEOSOMEINH	NFE2L3	P10412	H1-4	171|172|322	247|227|287|289|253|195	-	665	221.667	0.700284	0.590409	0
NFE2L3_PLUSPROTEOSOMEINH	NFE2L3	P10412	H1-4	142|383|408	247|227|287|289|253|195	-	933	311	0.965053	0.838148	0
NFE2L3_PLUSPROTEOSOMEINH	NFE2L3	O00154	ACOT7	0|1|0	1|1|0|1|0|0	-	1	0.333333	0.803983	0.578924	0
NFE2L3_MINUSPROTEOSOMEINH	NFE2L3	P62424	RPL7A	1|0|1	0|1|0|0|1|0	-	2	0.666667	1.20957	0.940424	0
NFE2L3_PLUSPROTEOSOMEINH	NFE2L3	P62424	RPL7A	0|1|1	0|1|0|0|1|0	-	2	0.666667	1.1113	0.875781	0
NFE2L3_MINUSPROTEOSOMEINH	NFE2L3	P07900	HSP90AA1	0|1|0	0|0|0|0|2|1	-	1	0.333333	0.853695	0.629205	0
NFE2L3_PLUSPROTEOSOMEINH	NFE2L3	P07900	HSP90AA1	0|0|0	0|0|0|0|2|1	-	0	0	0	0	0
NFE2L3_PLUSPROTEOSOMEINH	NFE2L3	Q8N1N4	KRT78	1|2|0	1|2|6|11|8|3	-	3	1	0.333082	0.214359	0
NFE2L3_MINUSPROTEOSOMEINH	NFE2L3	Q86YZ3	HRNR	42|52|36	32|22|18|34|30|12	-	130	43.3333	1.39902	1.11115	0
NFE2L3_PLUSPROTEOSOMEINH	NFE2L3	Q86YZ3	HRNR	4|13|23	32|22|18|34|30|12	-	40	13.3333	0.424254	0.319823	0
NFE2L3_PLUSPROTEOSOMEINH	NFE2L3	P14618	PKM	6|7|3	2|6|1|0|10|4	-	16	5.33333	1.29658	0.762012	0
NFE2L3_MINUSPROTEOSOMEINH	NFE2L3	P25685	DNAJB1	0|0|0	0|0|0|0|0|0	-	0	0	0	0	0
NFE2L3_PLUSPROTEOSOMEINH	NFE2L3	P25685	DNAJB1	1|0|1	0|0|0|0|0|0	-	2	0.666667	1.69953	1.59459	0
NFE2L3_MINUSPROTEOSOMEINH	NFE2L3	Q96QA5	GSDMA	1|1|1	0|0|0|0|3|0	-	3	1	1.30177	1.0116	0
NFE2L3_PLUSPROTEOSOMEINH	NFE2L3	Q96QA5	GSDMA	0|0|0	0|0|0|0|3|0	-	0	0	0	0	0
NFE2L3_MINUSPROTEOSOMEINH	NFE2L3	Q9NP64	ZCCHC17	11|13|15	17|12|14|15|13|15	-	39	13	0.722594	0.602	0
NFE2L3_PLUSPROTEOSOMEINH	NFE2L3	Q9NP64	ZCCHC17	8|9|15	17|12|14|15|13|15	-	32	10.6667	0.642022	0.522253	0
NFE2L3_PLUSPROTEOSOMEINH	NFE2L3	Q14019	COTL1	0|1|0	1|0|0|1|1|0	-	1	0.333333	0.826146	0.60297	0
NFE2L3_MINUSPROTEOSOMEINH	NFE2L3	O94886	TMEM63A	1|1|1	0|1|0|1|1|0	-	3	1	1.25893	0.960688	0
NFE2L3_PLUSPROTEOSOMEINH	NFE2L3	O94886	TMEM63A	0|1|0	0|1|0|1|1|0	-	1	0.333333	0.850178	0.629794	0
NFE2L3_MINUSPROTEOSOMEINH	NFE2L3	Q6PJT7	ZC3H14	0|0|0	0|0|0|0|0|0	-	0	0	0	0	0
NFE2L3_MINUSPROTEOSOMEINH	NFE2L3	Q15392	DHCR24	1|1|0	0|0|0|0|0|0	-	2	0.666667	1.56704	1.50473	0
NFE2L3_PLUSPROTEOSOMEINH	NFE2L3	Q15392	DHCR24	0|1|0	0|0|0|0|0|0	-	1	0.333333	1.22822	1.18988	0
NFE2L3_MINUSPROTEOSOMEINH	NFE2L3	P28074	PSMB5	0|1|0	0|0|0|0|0|0	-	1	0.333333	1.23935	1.1977	0
NFE2L3_PLUSPROTEOSOMEINH	NFE2L3	P28074	PSMB5	0|0|0	0|0|0|0|0|0	-	0	0	0	0	0
NFE2L3_MINUSPROTEOSOMEINH	NFE2L3	Q9P2N6	KANSL3	0|0|0	0|0|0|0|0|0	-	0	0	0	0	0
NFE2L3_MINUSPROTEOSOMEINH	NFE2L3	P28072	PSMB6	0|1|0	0|0|0|0|0|0	-	1	0.333333	1.23935	1.1977	0
NFE2L3_PLUSPROTEOSOMEINH	NFE2L3	P28072	PSMB6	0|0|0	0|0|0|0|0|0	-	0	0	0	0	0
NFE2L3_MINUSPROTEOSOMEINH	NFE2L3	Q6W2J9	BCOR	0|0|0	0|0|0|1|1|0	-	0	0	0	0	0
NFE2L3_MINUSPROTEOSOMEINH	NFE2L3	Q00325	SLC25A3	1|1|0	0|0|0|0|0|0	-	2	0.666667	1.56704	1.50473	0
NFE2L3_PLUSPROTEOSOMEINH	NFE2L3	Q00325	SLC25A3	0|0|0	0|0|0|0|0|0	-	0	0	0	0	0
NFE2L3_MINUSPROTEOSOMEINH	NFE2L3	Q9P2N5	RBM27	0|0|0	0|0|0|0|0|0	-	0	0	0	0	0
NFE2L3_MINUSPROTEOSOMEINH	NFE2L3	P63241	EIF5A	0|0|0	0|0|0|0|1|0	-	0	0	0	0	0
NFE2L3_MINUSPROTEOSOMEINH	NFE2L3	P63244	RACK1	6|8|7	4|9|6|10|6|8	-	21	7	0.810608	0.671055	0
NFE2L3_PLUSPROTEOSOMEINH	NFE2L3	P63244	RACK1	5|7|9	4|9|6|10|6|8	-	21	7	0.852559	0.699534	0
NFE2L3_MINUSPROTEOSOMEINH	NFE2L3	P62330	ARF6	0|1|1	0|0|0|0|1|0	-	2	0.666667	1.31673	1.14228	0
NFE2L3_PLUSPROTEOSOMEINH	NFE2L3	P62330	ARF6	0|0|0	0|0|0|0|1|0	-	0	0	0	0	0
NFE2L3_MINUSPROTEOSOMEINH	NFE2L3	Q5VUA4	ZNF318	0|0|0	0|0|0|0|0|0	-	0	0	0	0	0
NFE2L3_PLUSPROTEOSOMEINH	NFE2L3	Q5VUA4	ZNF318	0|1|0	0|0|0|0|0|0	-	1	0.333333	1.22822	1.18988	0
NFE2L3_MINUSPROTEOSOMEINH	NFE2L3	Q96T58	SPEN	0|0|0	0|0|0|0|0|0	-	0	0	0	0	0
NFE2L3_PLUSPROTEOSOMEINH	NFE2L3	Q96T58	SPEN	1|1|1	0|0|0|0|0|0	-	3	1	1.92774	1.89737	0
NFE2L3_MINUSPROTEOSOMEINH	NFE2L3	Q8N1G0	ZNF687	0|0|0	0|0|0|0|0|0	-	0	0	0	0	0
NFE2L3_MINUSPROTEOSOMEINH	NFE2L3	Q9Y265	RUVBL1	0|0|0	0|0|0|0|0|0	-	0	0	0	0	0
NFE2L3_MINUSPROTEOSOMEINH	NFE2L3	P35908	KRT2	167|394|309	130|113|176|377|245|168	-	870	290	1.157	0.946978	0
NFE2L3_PLUSPROTEOSOMEINH	NFE2L3	P35908	KRT2	132|165|215	130|113|176|377|245|168	-	512	170.667	0.759259	0.6231	0
NFE2L3_MINUSPROTEOSOMEINH	NFE2L3	O14497	ARID1A	0|0|0	0|0|0|0|0|0	-	0	0	0	0	0
NFE2L3_PLUSPROTEOSOMEINH	NFE2L3	O14497	ARID1A	1|1|0	0|0|0|0|0|0	-	2	0.666667	1.70491	1.59972	0
NFE2L3_MINUSPROTEOSOMEINH	NFE2L3	P13797	PLS3	0|1|0	0|0|0|0|0|0	-	1	0.333333	1.23935	1.1977	0
NFE2L3_PLUSPROTEOSOMEINH	NFE2L3	P13797	PLS3	0|0|0	0|0|0|0|0|0	-	0	0	0	0	0
NFE2L3_MINUSPROTEOSOMEINH	NFE2L3	Q08211	DHX9	34|33|38	10|34|14|16|25|11	-	105	35	1.5428	1.19686	0
NFE2L3_PLUSPROTEOSOMEINH	NFE2L3	Q08211	DHX9	11|36|24	10|34|14|16|25|11	-	71	23.6667	1.03226	0.791984	0
NFE2L3_MINUSPROTEOSOMEINH	NFE2L3	P11717	IGF2R	0|0|0	0|0|0|0|0|0	-	0	0	0	0	0
NFE2L3_PLUSPROTEOSOMEINH	NFE2L3	P11717	IGF2R	1|0|1	0|0|0|0|0|0	-	2	0.666667	1.69953	1.59459	0
NFE2L3_MINUSPROTEOSOMEINH	NFE2L3	Q9Y5Q9	GTF3C3	0|0|0	0|0|0|0|0|0	-	0	0	0	0	0
NFE2L3_MINUSPROTEOSOMEINH	NFE2L3	Q9NZM1	MYOF	0|1|1	0|0|0|0|1|0	-	2	0.666667	1.31673	1.14228	0
NFE2L3_MINUSPROTEOSOMEINH	NFE2L3	Q9UDY2	TJP2	0|0|0	0|0|0|0|0|0	-	0	0	0	0	0
NFE2L3_PLUSPROTEOSOMEINH	NFE2L3	Q9UDY2	TJP2	0|1|1	0|0|0|0|0|0	-	2	0.666667	1.45105	1.41128	0
NFE2L3_MINUSPROTEOSOMEINH	NFE2L3	Q12769	NUP160	0|0|0	0|0|0|0|0|0	-	0	0	0	0	0
NFE2L3_PLUSPROTEOSOMEINH	NFE2L3	Q12769	NUP160	0|1|0	0|0|0|0|0|0	-	1	0.333333	1.22822	1.18988	0
NFE2L3_MINUSPROTEOSOMEINH	NFE2L3	Q12768	WASHC5	0|0|0	0|0|0|0|0|0	-	0	0	0	0	0
NFE2L3_MINUSPROTEOSOMEINH	NFE2L3	Q13501	SQSTM1	0|0|0	0|1|0|0|0|0	-	0	0	0	0	0
NFE2L3_MINUSPROTEOSOMEINH	NFE2L3	Q9Y230	RUVBL2	0|0|0	0|0|0|0|0|0	-	0	0	0	0	0
NFE2L3_MINUSPROTEOSOMEINH	NFE2L3	Q86VM9	ZC3H18	0|0|0	0|0|0|0|0|0	-	0	0	0	0	0
NFE2L3_MINUSPROTEOSOMEINH	NFE2L3	Q16658	FSCN1	5|4|2	2|4|3|4|3|3	-	11	3.66667	0.979562	0.835348	0
NFE2L3_PLUSPROTEOSOMEINH	NFE2L3	Q16658	FSCN1	3|6|2	2|4|3|4|3|3	-	11	3.66667	1.01441	0.861887	0
NFE2L3_MINUSPROTEOSOMEINH	NFE2L3	Q92769	HDAC2	0|0|0	0|0|0|0|0|0	-	0	0	0	0	0
NFE2L3_PLUSPROTEOSOMEINH	NFE2L3	Q9BQL6	FERMT1	2|2|1	2|4|0|2|2|2	-	5	1.66667	0.865774	0.620654	0
NFE2L3_MINUSPROTEOSOMEINH	NFE2L3	Q96BI3	APH1A	0|1|0	0|0|0|0|0|0	-	1	0.333333	1.23935	1.1977	0
NFE2L3_PLUSPROTEOSOMEINH	NFE2L3	Q96BI3	APH1A	0|0|0	0|0|0|0|0|0	-	0	0	0	0	0
NFE2L3_MINUSPROTEOSOMEINH	NFE2L3	P13489	RNH1	0|1|0	0|0|0|0|0|0	-	1	0.333333	1.23935	1.1977	0
NFE2L3_PLUSPROTEOSOMEINH	NFE2L3	P13489	RNH1	0|0|0	0|0|0|0|0|0	-	0	0	0	0	0
NFE2L3_MINUSPROTEOSOMEINH	NFE2L3	P60660	MYL6	0|1|0	0|0|0|0|1|1	-	1	0.333333	0.939345	0.730854	0
NFE2L3_PLUSPROTEOSOMEINH	NFE2L3	P60660	MYL6	1|0|0	0|0|0|0|1|1	-	1	0.333333	1.11923	0.820396	0
NFE2L3_PLUSPROTEOSOMEINH	NFE2L3	Q02413	DSG1	0|2|2	2|1|2|38|14|3	-	4	1.33333	0.19686	0.107957	0
NFE2L3_MINUSPROTEOSOMEINH	NFE2L3	Q8IVF2	AHNAK2	0|0|0	0|0|0|0|0|0	-	0	0	0	0	0
NFE2L3_MINUSPROTEOSOMEINH	NFE2L3	Q8TE85	GRHL3	0|0|0	0|0|0|0|0|0	-	0	0	0	0	0
NFE2L3_MINUSPROTEOSOMEINH	NFE2L3	P28290	ITPRID2	0|0|0	0|0|0|0|0|0	-	0	0	0	0	0
NFE2L3_PLUSPROTEOSOMEINH	NFE2L3	P28290	ITPRID2	1|1|1	0|0|0|0|0|0	-	3	1	1.92774	1.89737	0
NFE2L3_PLUSPROTEOSOMEINH	NFE2L3	Q01469	FABP5	0|0|1	0|1|0|0|9|2	-	1	0.333333	0.4465	0.264899	0
NFE2L3_MINUSPROTEOSOMEINH	NFE2L3	Q5UIP0	RIF1	0|0|0	0|0|0|0|0|0	-	0	0	0	0	0
NFE2L3_MINUSPROTEOSOMEINH	NFE2L3	P61247	RPS3A	0|0|1	0|1|0|1|0|0	-	1	0.333333	0.953814	0.742487	0
NFE2L3_PLUSPROTEOSOMEINH	NFE2L3	P61247	RPS3A	0|0|1	0|1|0|1|0|0	-	1	0.333333	0.931835	0.730079	0
NFE2L3_MINUSPROTEOSOMEINH	NFE2L3	P35579	MYH9	4|7|13	2|44|18|3|6|24	-	24	8	0.40238	0.215476	0
NFE2L3_PLUSPROTEOSOMEINH	NFE2L3	P35579	MYH9	33|8|18	2|44|18|3|6|24	-	59	19.6667	1.25112	0.502134	0
NFE2L3_PLUSPROTEOSOMEINH	NFE2L3	Q14574	DSC3	0|1|0	0|0|0|0|0|0	-	1	0.333333	1.22822	1.18988	0
NFE2L3_PLUSPROTEOSOMEINH	NFE2L3	P13804	ETFA	0|1|0	0|1|0|1|2|0	-	1	0.333333	0.778817	0.55239	0
NFE2L3_MINUSPROTEOSOMEINH	NFE2L3	Q96L73	NSD1	0|0|0	0|0|0|0|0|0	-	0	0	0	0	0
NFE2L3_MINUSPROTEOSOMEINH	NFE2L3	P15252	P15252	14|51|9	30|10|23|32|50|25	-	74	24.6667	0.688727	0.446406	0
NFE2L3_PLUSPROTEOSOMEINH	NFE2L3	P15252	P15252	22|16|42	30|10|23|32|50|25	-	80	26.6667	0.841098	0.61433	0
NFE2L3_MINUSPROTEOSOMEINH	NFE2L3	Q6MZP7	LIN54	0|0|0	0|0|0|0|0|0	-	0	0	0	0	0
NFE2L3_MINUSPROTEOSOMEINH	NFE2L3	Q16629	SRSF7	0|0|0	0|0|1|1|1|0	-	0	0	0	0	0
NFE2L3_PLUSPROTEOSOMEINH	NFE2L3	Q16629	SRSF7	0|1|0	0|0|1|1|1|0	-	1	0.333333	0.844986	0.62393	0
NFE2L3_MINUSPROTEOSOMEINH	NFE2L3	O43172	PRPF4	0|1|0	0|0|0|0|1|0	-	1	0.333333	1.09448	0.946987	0
NFE2L3_PLUSPROTEOSOMEINH	NFE2L3	O43172	PRPF4	0|1|0	0|0|0|0|1|0	-	1	0.333333	1.08464	0.940809	0
NFE2L3_MINUSPROTEOSOMEINH	NFE2L3	P04637	TP53	0|1|0	0|0|0|0|0|0	-	1	0.333333	1.23935	1.1977	0
NFE2L3_PLUSPROTEOSOMEINH	NFE2L3	P10599	TXN	0|0|0	0|0|0|1|1|4	-	0	0	0	0	0
NFE2L3_MINUSPROTEOSOMEINH	NFE2L3	P83881	RPL36A	4|3|4	4|7|9|6|5|8	-	11	3.66667	0.523645	0.409246	0
NFE2L3_PLUSPROTEOSOMEINH	NFE2L3	P83881	RPL36A	2|5|6	4|7|9|6|5|8	-	13	4.33333	0.575023	0.454308	0
NFE2L3_MINUSPROTEOSOMEINH	NFE2L3	Q02487	DSC2	1|0|1	0|0|0|0|1|0	-	2	0.666667	1.39474	1.19823	0
NFE2L3_PLUSPROTEOSOMEINH	NFE2L3	Q02487	DSC2	0|1|0	0|0|0|0|1|0	-	1	0.333333	1.08464	0.940809	0
NFE2L3_MINUSPROTEOSOMEINH	NFE2L3	Q96GD4	AURKB	0|0|0	0|0|0|0|0|0	-	0	0	0	0	0
NFE2L3_PLUSPROTEOSOMEINH	NFE2L3	Q96GD4	AURKB	0|0|1	0|0|0|0|0|0	-	1	0.333333	1.22284	1.18607	0
NFE2L3_MINUSPROTEOSOMEINH	NFE2L3	Q9NVH1	DNAJC11	0|1|0	0|0|1|0|0|0	-	1	0.333333	1.04832	0.877776	0
NFE2L3_PLUSPROTEOSOMEINH	NFE2L3	Q9NVH1	DNAJC11	1|1|1	0|0|1|0|0|0	-	3	1	1.6306	1.39056	0
NFE2L3_MINUSPROTEOSOMEINH	NFE2L3	Q5XKE5	KRT79	1|1|1	0|1|1|1|1|1	-	3	1	1.00266	0.870444	0
NFE2L3_PLUSPROTEOSOMEINH	NFE2L3	Q5XKE5	KRT79	0|1|1	0|1|1|1|1|1	-	2	0.666667	0.799963	0.67681	0
NFE2L3_PLUSPROTEOSOMEINH	NFE2L3	P00338	LDHA	0|1|2	0|1|0|2|9|2	-	3	1	0.554896	0.336935	0
NFE2L3_PLUSPROTEOSOMEINH	NFE2L3	Q3ZCQ8	TIMM50	1|0|1	0|1|1|1|0|1	-	2	0.666667	1.0107	0.76472	0
NFE2L3_PLUSPROTEOSOMEINH	NFE2L3	Q9BSC4	NOL10	0|1|0	0|3|0|0|1|0	-	1	0.333333	0.743277	0.516246	0
NFE2L3_PLUSPROTEOSOMEINH	NFE2L3	Q06136	KDSR	0|1|0	1|1|0|1|0|1	-	1	0.333333	0.716297	0.553051	0
NFE2L3_PLUSPROTEOSOMEINH	NFE2L3	P11216	PYGB	0|1|0	0|2|0|0|1|0	-	1	0.333333	0.830392	0.607652	0
NFE2L3_MINUSPROTEOSOMEINH	NFE2L3	P19447	ERCC3	0|0|0	0|0|0|0|0|0	-	0	0	0	0	0
NFE2L3_PLUSPROTEOSOMEINH	NFE2L3	P19447	ERCC3	1|0|1	0|0|0|0|0|0	-	2	0.666667	1.69953	1.59459	0
NFE2L3_MINUSPROTEOSOMEINH	NFE2L3	P45880	VDAC2	22|14|32	13|11|13|22|16|9	-	68	22.6667	1.31342	1.05794	0
NFE2L3_PLUSPROTEOSOMEINH	NFE2L3	P45880	VDAC2	13|26|16	13|11|13|22|16|9	-	55	18.3333	1.11803	0.93241	0
NFE2L3_MINUSPROTEOSOMEINH	NFE2L3	Q969Q0	RPL36AL	1|0|1	0|0|0|1|1|3	-	2	0.666667	0.861944	0.56872	0
NFE2L3_PLUSPROTEOSOMEINH	NFE2L3	Q969Q0	RPL36AL	1|1|1	0|0|0|1|1|3	-	3	1	1.05207	0.712049	0
NFE2L3_PLUSPROTEOSOMEINH	NFE2L3	P14923	JUP	4|7|2	4|6|1|14|19|9	-	13	4.33333	0.53646	0.338506	0
NFE2L3_MINUSPROTEOSOMEINH	NFE2L3	Q96ST3	SIN3A	0|1|0	0|0|0|0|0|0	-	1	0.333333	1.23935	1.1977	0
NFE2L3_PLUSPROTEOSOMEINH	NFE2L3	Q96ST3	SIN3A	1|0|0	0|0|0|0|0|0	-	1	0.333333	1.47669	1.34443	0
NFE2L3_MINUSPROTEOSOMEINH	NFE2L3	Q9H3D4	TP63	0|0|0	0|0|0|0|0|0	-	0	0	0	0	0
NFE2L3_PLUSPROTEOSOMEINH	NFE2L3	Q9H3D4	TP63	0|1|1	0|0|0|0|0|0	-	2	0.666667	1.45105	1.41128	0
NFE2L3_MINUSPROTEOSOMEINH	NFE2L3	O75376	NCOR1	0|0|0	0|0|0|0|0|0	-	0	0	0	0	0
NFE2L3_PLUSPROTEOSOMEINH	NFE2L3	Q9NZ08	ERAP1	1|1|1	0|0|1|1|0|0	-	3	1	1.45912	1.15529	0
NFE2L3_PLUSPROTEOSOMEINH	NFE2L3	Q15054	POLD3	0|1|0	0|1|1|0|1|0	-	1	0.333333	0.825438	0.602191	0
NFE2L3_MINUSPROTEOSOMEINH	NFE2L3	Q9UQ35	SRRM2	1|2|1	2|2|1|3|2|0	-	4	1.33333	0.779208	0.601769	0
NFE2L3_PLUSPROTEOSOMEINH	NFE2L3	Q9UQ35	SRRM2	1|1|1	2|2|1|3|2|0	-	3	1	0.729863	0.559939	0
NFE2L3_MINUSPROTEOSOMEINH	NFE2L3	Q9H4A4	RNPEP	0|1|0	0|0|0|0|1|0	-	1	0.333333	1.09448	0.946987	0
NFE2L3_PLUSPROTEOSOMEINH	NFE2L3	Q9H4A4	RNPEP	1|1|1	0|0|0|0|1|0	-	3	1	1.70239	1.5002	0
NFE2L3_MINUSPROTEOSOMEINH	NFE2L3	Q9NZ01	TECR	6|9|7	2|5|6|6|4|6	-	22	7.33333	1.1712	0.95823	0
NFE2L3_PLUSPROTEOSOMEINH	NFE2L3	Q9NZ01	TECR	0|7|1	2|5|6|6|4|6	-	8	2.66667	0.479974	0.297315	0
NFE2L3_MINUSPROTEOSOMEINH	NFE2L3	Q92993	KAT5	0|0|0	0|0|0|0|0|0	-	0	0	0	0	0
NFE2L3_MINUSPROTEOSOMEINH	NFE2L3	Q96CB8	INTS12	0|0|0	0|0|0|0|0|0	-	0	0	0	0	0
NFE2L3_PLUSPROTEOSOMEINH	NFE2L3	Q96CB8	INTS12	0|1|1	0|0|0|0|0|0	-	2	0.666667	1.45105	1.41128	0
NFE2L3_MINUSPROTEOSOMEINH	NFE2L3	P16615	ATP2A2	13|12|10	4|10|10|7|10|5	-	35	11.6667	1.23128	0.968961	0
NFE2L3_PLUSPROTEOSOMEINH	NFE2L3	P16615	ATP2A2	6|12|4	4|10|10|7|10|5	-	22	7.33333	0.866039	0.638618	0
NFE2L3_MINUSPROTEOSOMEINH	NFE2L3	Q53SF7	COBLL1	1|1|0	0|0|0|0|0|0	-	2	0.666667	1.56704	1.50473	0
NFE2L3_PLUSPROTEOSOMEINH	NFE2L3	Q53SF7	COBLL1	0|0|0	0|0|0|0|0|0	-	0	0	0	0	0
NFE2L3_MINUSPROTEOSOMEINH	NFE2L3	P48594	SERPINB4	0|7|0	0|0|0|0|48|2	-	7	2.33333	0.346213	0.125887	0
NFE2L3_PLUSPROTEOSOMEINH	NFE2L3	P48594	SERPINB4	0|0|0	0|0|0|0|48|2	-	0	0	0	0	0
NFE2L3_PLUSPROTEOSOMEINH	NFE2L3	Q15717	ELAVL1	0|1|1	0|3|1|1|3|0	-	2	0.666667	0.648271	0.441187	0
NFE2L3_MINUSPROTEOSOMEINH	NFE2L3	Q9NVI7	ATAD3A	0|1|0	0|0|0|0|0|0	-	1	0.333333	1.23935	1.1977	0
NFE2L3_MINUSPROTEOSOMEINH	NFE2L3	Q1ED39	KNOP1	1|0|0	3|2|0|0|0|0	-	1	0.333333	0.666228	0.420792	0
NFE2L3_PLUSPROTEOSOMEINH	NFE2L3	Q1ED39	KNOP1	1|0|0	3|2|0|0|0|0	-	1	0.333333	0.740995	0.450292	0
NFE2L3_MINUSPROTEOSOMEINH	NFE2L3	Q8NBJ7	SUMF2	1|1|0	0|0|0|0|0|0	-	2	0.666667	1.56704	1.50473	0
NFE2L3_PLUSPROTEOSOMEINH	NFE2L3	Q8NBJ7	SUMF2	1|0|1	0|0|0|0|0|0	-	2	0.666667	1.69953	1.59459	0
NFE2L3_MINUSPROTEOSOMEINH	NFE2L3	O75400	PRPF40A	0|0|0	0|0|0|0|0|0	-	0	0	0	0	0
NFE2L3_PLUSPROTEOSOMEINH	NFE2L3	P46779	RPL28	0|0|1	0|2|0|0|1|1	-	1	0.333333	0.733955	0.508566	0
NFE2L3_MINUSPROTEOSOMEINH	NFE2L3	Q15652	JMJD1C	0|0|0	0|0|0|0|0|0	-	0	0	0	0	0
NFE2L3_PLUSPROTEOSOMEINH	NFE2L3	Q08554	DSC1	0|1|0	1|2|0|5|4|1	-	1	0.333333	0.41309	0.287292	0
NFE2L3_MINUSPROTEOSOMEINH	NFE2L3	P17676	CEBPB	0|0|0	0|0|0|0|0|0	-	0	0	0	0	0
NFE2L3_PLUSPROTEOSOMEINH	NFE2L3	Q8IVT2	MISP	6|4|2	2|7|5|2|8|2	-	12	4	0.990965	0.593764	0
NFE2L3_MINUSPROTEOSOMEINH	NFE2L3	Q02543	RPL18A	3|5|2	3|2|1|2|4|5	-	10	3.33333	0.940196	0.68375	0
NFE2L3_MINUSPROTEOSOMEINH	NFE2L3	P08729	KRT7	13|10|15	4|10|9|12|10|5	-	38	12.6667	1.24752	1.00695	0
NFE2L3_PLUSPROTEOSOMEINH	NFE2L3	P08729	KRT7	7|16|4	4|10|9|12|10|5	-	27	9	0.969277	0.708306	0
NFE2L3_MINUSPROTEOSOMEINH	NFE2L3	P36578	RPL4	0|0|0	1|1|0|0|0|1	-	0	0	0	0	0
NFE2L3_MINUSPROTEOSOMEINH	NFE2L3	Q9NYV4	CDK12	0|0|0	0|0|0|0|0|0	-	0	0	0	0	0
NFE2L3_PLUSPROTEOSOMEINH	NFE2L3	Q9NYV4	CDK12	0|0|1	0|0|0|0|0|0	-	1	0.333333	1.22284	1.18607	0
NFE2L3_PLUSPROTEOSOMEINH	NFE2L3	P47929	LGALS7B;LGALS7	0|0|0	0|0|0|0|23|5	-	0	0	0	0	0
NFE2L3_MINUSPROTEOSOMEINH	NFE2L3	P46776	RPL27A	1|0|0	0|2|0|0|0|0	-	1	0.333333	0.985876	0.741904	0
NFE2L3_PLUSPROTEOSOMEINH	NFE2L3	P46777	RPL5	0|1|1	0|4|3|2|2|3	-	2	0.666667	0.433959	0.306647	0
NFE2L3_MINUSPROTEOSOMEINH	NFE2L3	Q9BW60	ELOVL1	1|1|1	0|2|0|0|1|0	-	3	1	1.22963	0.926912	0
NFE2L3_PLUSPROTEOSOMEINH	NFE2L3	Q9BW60	ELOVL1	0|1|0	0|2|0|0|1|0	-	1	0.333333	0.830392	0.607652	0
NFE2L3_MINUSPROTEOSOMEINH	NFE2L3	P43897	TSFM	0|1|0	0|0|0|0|0|0	-	1	0.333333	1.23935	1.1977	0
NFE2L3_PLUSPROTEOSOMEINH	NFE2L3	P43897	TSFM	0|0|0	0|0|0|0|0|0	-	0	0	0	0	0
NFE2L3_MINUSPROTEOSOMEINH	NFE2L3	O75477	ERLIN1	1|1|0	0|1|0|0|0|0	-	2	0.666667	1.33552	1.11734	0
NFE2L3_PLUSPROTEOSOMEINH	NFE2L3	O75477	ERLIN1	0|1|0	0|1|0|0|0|0	-	1	0.333333	1.04676	0.883547	0
NFE2L3_MINUSPROTEOSOMEINH	NFE2L3	Q9BQ61	TRIR	0|0|0	0|0|0|0|0|0	-	0	0	0	0	0
NFE2L3_PLUSPROTEOSOMEINH	NFE2L3	Q9BQ61	TRIR	1|1|1	0|0|0|0|0|0	-	3	1	1.92774	1.89737	0
NFE2L3_PLUSPROTEOSOMEINH	NFE2L3	P09758	TACSTD2	0|1|0	0|0|0|0|0|0	-	1	0.333333	1.22822	1.18988	0
NFE2L3_MINUSPROTEOSOMEINH	NFE2L3	Q9H582	ZNF644	0|0|0	0|0|0|0|0|0	-	0	0	0	0	0
NFE2L3_PLUSPROTEOSOMEINH	NFE2L3	P22695	UQCRC2	0|1|0	0|2|0|0|0|0	-	1	0.333333	0.912014	0.70265	0
NFE2L3_PLUSPROTEOSOMEINH	NFE2L3	P62829	RPL23	2|2|5	0|3|4|2|3|8	-	9	3	0.797275	0.525697	0
NFE2L3_PLUSPROTEOSOMEINH	NFE2L3	Q5T749	KPRP	0|0|0	1|0|0|0|1|0	-	0	0	0	0	0
NFE2L3_PLUSPROTEOSOMEINH	NFE2L3	P60900	PSMA6	0|0|0	0|0|0|0|0|0	-	0	0	0	0	0
NFE2L3_MINUSPROTEOSOMEINH	NFE2L3	Q9H2P0	ADNP	0|0|0	0|0|0|0|0|0	-	0	0	0	0	0
NFE2L3_MINUSPROTEOSOMEINH	NFE2L3	P84103	SRSF3	7|2|2	6|7|4|12|8|5	-	11	3.66667	0.541533	0.389383	0
NFE2L3_PLUSPROTEOSOMEINH	NFE2L3	P84103	SRSF3	1|7|10	6|7|4|12|8|5	-	18	6	0.67156	0.50983	0
NFE2L3_MINUSPROTEOSOMEINH	NFE2L3	Q16666	IFI16	0|0|1	0|0|1|1|1|0	-	1	0.333333	0.861126	0.632501	0
NFE2L3_PLUSPROTEOSOMEINH	NFE2L3	Q16666	IFI16	1|1|1	0|0|1|1|1|0	-	3	1	1.32624	0.994912	0
NFE2L3_MINUSPROTEOSOMEINH	NFE2L3	Q16665	HIF1A	0|0|0	0|0|0|0|0|0	-	0	0	0	0	0
NFE2L3_PLUSPROTEOSOMEINH	NFE2L3	Q16665	HIF1A	1|1|1	0|0|0|0|0|0	-	3	1	1.92774	1.89737	0
