# Supplementary material for: NRF3 suppresses squamous carcinogenesis, involving the unfolded protein response regulator HSPA5
Source: EMBO Mol Med. 2023 Oct 9;15(11):e17761. doi: 10.15252/emmm.202317761 (PMC10630885; doi:10.15252/emmm.202317761)
Supplement: Supplementary file 4 — Dataset EV2 [file EMMM-15-e17761-s013.xlsx]

## Sheet: Legend
	Dataset EV2: Putative interaction partners found in the BioID screen of SCC13 cells.
	Table shows the proteins that were identified in the BioID screen as putative NRF3 interactors in SCC13 cells and their respective scores of the investigated parameters.

## Sheet: SCC13
bait	baitGene	prey	preyGene	trueCounts	ucCounts	ccCounts	sumSPC	avgSPC	FC_A	FC_B	SP
NFE2L3_PLUSPROTEOSOMEINH	NFE2L3	Q8WYP5	AHCTF1	6|9|17	0|0|0|0|0|0	-	32	10.6667	10.6527	9.97153	1
NFE2L3_PLUSPROTEOSOMEINH	NFE2L3	Q09666	AHNAK	130|182|178	15|14|17|9|4|19	-	490	163.333	10.5888	7.45813	1
NFE2L3_PLUSPROTEOSOMEINH	NFE2L3	P04075	ALDOA	6|6|6	0|0|0|0|0|1	-	18	6	5.60527	4.75616	1
NFE2L3_PLUSPROTEOSOMEINH	NFE2L3	Q9NQW6	ANLN	5|5|12	0|0|0|0|0|0	-	22	7.33333	7.44963	7.16371	1
NFE2L3_PLUSPROTEOSOMEINH	NFE2L3	Q9HCK8	CHD8	7|7|10	0|0|0|0|0|0	-	24	8	8.32557	8.21803	1
NFE2L3_PLUSPROTEOSOMEINH	NFE2L3	Q92997	DVL3	6|13|6	0|0|0|0|0|0	-	25	8.33333	9.57849	8.23496	1
NFE2L3_PLUSPROTEOSOMEINH	NFE2L3	Q7Z589	EMSY	13|7|14	0|0|0|0|0|0	-	34	11.3333	10.9359	10.907	1
NFE2L3_PLUSPROTEOSOMEINH	NFE2L3	Q96L91	EP400	21|21|35	0|0|0|0|0|0	-	77	25.6667	24.2296	23.7691	1
NFE2L3_PLUSPROTEOSOMEINH	NFE2L3	P78347	GTF2I	11|4|13	0|0|0|0|0|0	-	28	9.33333	8.8877	8.62314	1
NFE2L3_PLUSPROTEOSOMEINH	NFE2L3	P51610	HCFC1	266|163|285	0|1|2|1|1|1	-	714	238	104.769	86.3526	1
NFE2L3_PLUSPROTEOSOMEINH	NFE2L3	Q9Y5Z7	HCFC2	17|9|15	0|0|0|0|0|0	-	41	13.6667	13.0996	13.0543	1
NFE2L3_PLUSPROTEOSOMEINH	NFE2L3	P14625	HSP90B1	17|12|27	0|0|0|0|0|0	-	56	18.6667	17.3681	17.1472	1
NFE2L3_PLUSPROTEOSOMEINH	NFE2L3	P0DMV8	HSPA1A	114|47|72	7|9|14|4|12|6	-	233	77.6667	7.06714	5.22158	1
NFE2L3_PLUSPROTEOSOMEINH	NFE2L3	P11021	HSPA5	124|67|104	7|9|7|2|7|5	-	295	98.3333	11.6955	9.05852	1
NFE2L3_PLUSPROTEOSOMEINH	NFE2L3	Q9Y4L1	HYOU1	6|7|20	0|0|0|0|0|0	-	33	11	10.5633	9.71924	1
NFE2L3_PLUSPROTEOSOMEINH	NFE2L3	P28290	ITPRID2	4|4|8	0|0|0|0|0|0	-	16	5.33333	5.75878	5.63363	1
NFE2L3_PLUSPROTEOSOMEINH	NFE2L3	Q9ULX9	MAFF	30|19|26	0|0|0|0|0|0	-	75	25	23.5454	23.4452	1
NFE2L3_PLUSPROTEOSOMEINH	NFE2L3	O15525	MAFG	11|18|25	0|0|0|0|0|0	-	54	18	17.7822	16.6547	1
NFE2L3_PLUSPROTEOSOMEINH	NFE2L3	O60675	MAFK	7|11|27	0|0|0|0|0|0	-	45	15	14.2675	12.806	1
NFE2L3_PLUSPROTEOSOMEINH	NFE2L3	Q8IWI9	MGA	15|16|26	0|0|0|0|0|0	-	57	19	18.2637	17.8471	1
NFE2L3_PLUSPROTEOSOMEINH	NFE2L3	O75376	NCOR1	9|12|14	0|0|0|0|0|0	-	35	11.6667	11.9666	11.5276	1
NFE2L3_PLUSPROTEOSOMEINH	NFE2L3	Q9Y4A8	NFE2L3	109|82|162	0|0|6|0|0|0	-	353	117.667	55.2642	37.135	1
NFE2L3_PLUSPROTEOSOMEINH	NFE2L3	Q5W0B1	OBI1	18|11|16	0|0|0|0|0|0	-	45	15	14.4592	14.4207	1
NFE2L3_PLUSPROTEOSOMEINH	NFE2L3	P30101	PDIA3	16|16|23	0|0|0|0|0|0	-	55	18.3333	17.78	17.5139	1
NFE2L3_PLUSPROTEOSOMEINH	NFE2L3	P13667	PDIA4	6|13|16	0|0|0|0|0|0	-	35	11.6667	12.0842	10.9704	1
NFE2L3_PLUSPROTEOSOMEINH	NFE2L3	P14618	PKM	16|6|9	0|0|3|1|0|0	-	31	10.3333	6.24835	4.38101	1
NFE2L3_PLUSPROTEOSOMEINH	NFE2L3	P63244	RACK1	39|9|14	1|0|0|0|0|2	-	62	20.6667	12.2825	8.10743	1
NFE2L3_PLUSPROTEOSOMEINH	NFE2L3	P49792	RANBP2	5|5|13	0|0|0|0|0|0	-	23	7.66667	7.70021	7.33854	1
NFE2L3_PLUSPROTEOSOMEINH	NFE2L3	P62979	RPS27A	72|57|75	1|10|14|0|10|2	-	204	68	8.45454	4.87284	1
NFE2L3_PLUSPROTEOSOMEINH	NFE2L3	P23396	RPS3	29|15|17	0|0|3|0|1|5	-	61	20.3333	7.70653	4.68495	1
NFE2L3_PLUSPROTEOSOMEINH	NFE2L3	P50454	SERPINH1	9|6|8	0|0|0|0|1|1	-	23	7.66667	6.00447	4.80993	1
NFE2L3_PLUSPROTEOSOMEINH	NFE2L3	A6NHR9	SMCHD1	5|5|11	0|0|0|0|0|0	-	21	7	7.19905	6.9799	1
NFE2L3_PLUSPROTEOSOMEINH	NFE2L3	Q16594	TAF9	5|9|9	0|0|0|0|0|0	-	23	7.66667	8.38006	7.83857	1
NFE2L3_PLUSPROTEOSOMEINH	NFE2L3	Q5VWN6	TASOR2	9|10|15	0|0|0|0|0|0	-	34	11.3333	11.3761	11.1244	1
NFE2L3_MINUSPROTEOSOMEINH	NFE2L3	P27824	CANX	15|13|11	1|0|0|0|0|2	-	39	13	6.46886	4.7276	1
NFE2L3_MINUSPROTEOSOMEINH	NFE2L3	P14625	HSP90B1	17|15|17	0|0|0|0|0|0	-	49	16.3333	12.5109	12.0226	1
NFE2L3_MINUSPROTEOSOMEINH	NFE2L3	Q9Y4L1	HYOU1	10|11|12	0|0|0|0|0|0	-	33	11	8.94755	8.45904	1
NFE2L3_MINUSPROTEOSOMEINH	NFE2L3	Q9Y4A8	NFE2L3	29|26|34	0|0|6|0|0|0	-	89	29.6667	11.69	7.44272	1
NFE2L3_MINUSPROTEOSOMEINH	NFE2L3	P07237	P4HB	5|6|4	0|0|0|0|0|0	-	15	5	4.49204	4.36252	1
NFE2L3_MINUSPROTEOSOMEINH	NFE2L3	P30101	PDIA3	11|12|18	0|0|0|0|0|0	-	41	13.6667	11.184	10.1053	1
NFE2L3_MINUSPROTEOSOMEINH	NFE2L3	P13667	PDIA4	13|11|15	0|0|0|0|0|0	-	39	13	10.2918	9.74299	1
NFE2L3_MINUSPROTEOSOMEINH	NFE2L3	Q15084	PDIA6	12|11|13	1|0|2|0|0|1	-	36	12	5.8008	3.98261	1
NFE2L3_PLUSPROTEOSOMEINH	NFE2L3	Q9NXR8	ING3	3|7|6	0|0|0|0|0|0	-	16	5.33333	6.25124	5.69643	0.99
NFE2L3_PLUSPROTEOSOMEINH	NFE2L3	P46013	MKI67	9|7|9	0|1|0|1|0|1	-	25	8.33333	5.43114	3.94622	0.99
NFE2L3_PLUSPROTEOSOMEINH	NFE2L3	Q96L73	NSD1	4|5|3	0|0|0|0|0|0	-	12	4	4.92644	4.64617	0.99
NFE2L3_PLUSPROTEOSOMEINH	NFE2L3	Q15084	PDIA6	7|6|15	1|0|2|0|0|1	-	28	9.33333	5.56964	3.87482	0.99
NFE2L3_PLUSPROTEOSOMEINH	NFE2L3	P55854	SUMO3	16|3|4	0|0|0|0|0|0	-	23	7.66667	7.55202	6.42972	0.99
NFE2L3_PLUSPROTEOSOMEINH	NFE2L3	Q9NYU2	UGGT1	4|8|13	0|0|0|0|0|0	-	25	8.33333	8.69382	7.95713	0.99
NFE2L3_MINUSPROTEOSOMEINH	NFE2L3	P11021	HSPA5	62|52|59	7|9|7|2|7|5	-	173	57.6667	5.46795	4.09139	0.99
NFE2L3_MINUSPROTEOSOMEINH	NFE2L3	P04843	RPN1	6|3|5	0|0|0|0|0|0	-	14	4.66667	4.16147	4.04904	0.99
NFE2L3_PLUSPROTEOSOMEINH	NFE2L3	P27824	CANX	13|4|13	1|0|0|0|0|2	-	30	10	6.17474	4.41894	0.98
NFE2L3_PLUSPROTEOSOMEINH	NFE2L3	Q8IXB1	DNAJC10	4|5|3	0|0|0|0|0|0	-	12	4	4.92644	4.64617	0.98
NFE2L3_PLUSPROTEOSOMEINH	NFE2L3	Q15233	NONO	21|12|19	6|1|4|3|3|8	-	52	17.3333	3.18477	2.32572	0.98
NFE2L3_PLUSPROTEOSOMEINH	NFE2L3	P07237	P4HB	3|6|11	0|0|0|0|0|0	-	20	6.66667	7.08358	6.4715	0.98
NFE2L3_PLUSPROTEOSOMEINH	NFE2L3	Q9ULW0	TPX2	5|5|5	0|0|0|0|1|0	-	15	5	5.00197	4.37547	0.98
NFE2L3_PLUSPROTEOSOMEINH	NFE2L3	P08238	HSP90AB1	11|8|11	0|0|1|0|2|8	-	30	10	3.475	2.09397	0.97
NFE2L3_PLUSPROTEOSOMEINH	NFE2L3	Q00978	IRF9	9|2|5	0|0|0|0|0|0	-	16	5.33333	5.50601	5.16872	0.97
NFE2L3_PLUSPROTEOSOMEINH	NFE2L3	O14641	DVL2	5|2|5	0|0|0|0|0|0	-	12	4	4.43399	4.3824	0.96
NFE2L3_PLUSPROTEOSOMEINH	NFE2L3	Q9Y230	RUVBL2	8|2|6	0|0|0|0|0|0	-	16	5.33333	5.48858	5.245	0.96
NFE2L3_PLUSPROTEOSOMEINH	NFE2L3	Q12797	ASPH	2|5|7	0|0|0|0|0|0	-	14	4.66667	5.39273	4.92355	0.95
NFE2L3_PLUSPROTEOSOMEINH	NFE2L3	P49327	FASN	5|2|10	0|0|0|0|0|0	-	17	5.66667	5.68686	5.32089	0.95
NFE2L3_PLUSPROTEOSOMEINH	NFE2L3	P04843	RPN1	2|2|8	0|0|0|0|0|0	-	12	4	4.38169	4.00931	0.95
NFE2L3_PLUSPROTEOSOMEINH	NFE2L3	Q13148	TARDBP	3|2|4	0|0|0|0|0|0	-	9	3	3.6474	3.6385	0.95
NFE2L3_PLUSPROTEOSOMEINH	NFE2L3	P85037	FOXK1	5|2|2	0|0|0|0|0|0	-	9	3	3.68226	3.53778	0.94
NFE2L3_PLUSPROTEOSOMEINH	NFE2L3	P11142	HSPA8	27|18|25	6|2|10|5|8|9	-	70	23.3333	2.94145	2.30622	0.94
NFE2L3_PLUSPROTEOSOMEINH	NFE2L3	P05161	ISG15	16|5|9	1|1|0|2|2|3	-	30	10	3.78649	2.80564	0.94
NFE2L3_PLUSPROTEOSOMEINH	NFE2L3	Q5T3J3	LRIF1	3|10|10	0|0|0|0|0|0	-	23	7.66667	8.51516	7.34159	0.94
NFE2L3_PLUSPROTEOSOMEINH	NFE2L3	Q14764	MVP	2|4|8	0|0|0|0|0|0	-	14	4.66667	5.22277	4.80017	0.94
NFE2L3_PLUSPROTEOSOMEINH	NFE2L3	Q9ULM3	YEATS2	8|2|10	0|0|0|0|0|0	-	20	6.66667	6.49088	6.06436	0.93
NFE2L3_PLUSPROTEOSOMEINH	NFE2L3	Q9P2E9	RRBP1	6|5|6	1|2|0|0|2|1	-	17	5.66667	2.94987	2.12986	0.91
NFE2L3_MINUSPROTEOSOMEINH	NFE2L3	P62826	RAN	6|2|3	0|0|0|0|1|1	-	11	3.66667	2.48834	1.97319	0.91
NFE2L3_PLUSPROTEOSOMEINH	NFE2L3	P78527	PRKDC	12|2|6	0|0|0|0|0|0	-	20	6.66667	6.56061	5.91289	0.9
NFE2L3_PLUSPROTEOSOMEINH	NFE2L3	Q9BSJ8	ESYT1	2|2|3	0|0|0|0|0|0	-	7	2.33333	3.12882	3.10415	0.89
NFE2L3_PLUSPROTEOSOMEINH	NFE2L3	Q9BQE3	TUBA1C	20|13|22	6|1|2|1|3|19	-	55	18.3333	2.64236	1.61782	0.89
NFE2L3_PLUSPROTEOSOMEINH	NFE2L3	P13639	EEF2	9|3|4	1|0|0|0|1|2	-	16	5.33333	3.40931	2.32008	0.88
NFE2L3_PLUSPROTEOSOMEINH	NFE2L3	O43790	KRT86	39|5|21	0|1|0|0|1|0	-	65	21.6667	13.6154	8.97542	0.88
NFE2L3_MINUSPROTEOSOMEINH	NFE2L3	P50454	SERPINH1	6|2|4	0|0|0|0|1|1	-	12	4	2.71956	2.12242	0.88
NFE2L3_PLUSPROTEOSOMEINH	NFE2L3	Q03164	KMT2A	3|2|8	0|0|0|0|0|0	-	13	4.33333	4.6497	4.38501	0.87
NFE2L3_PLUSPROTEOSOMEINH	NFE2L3	P63092	GNAS	4|1|2	0|0|0|0|0|0	-	7	2.33333	2.99371	2.87931	0.86
NFE2L3_MINUSPROTEOSOMEINH	NFE2L3	P49257	LMAN1	3|2|1	0|0|0|0|0|0	-	6	2	2.25188	2.23632	0.86
NFE2L3_PLUSPROTEOSOMEINH	NFE2L3	P27797	CALR	3|2|2	0|0|0|0|0|1	-	7	2.33333	2.65807	2.27491	0.83
NFE2L3_PLUSPROTEOSOMEINH	NFE2L3	Q92985	IRF7	4|1|2	0|0|0|0|0|0	-	7	2.33333	2.99371	2.87931	0.83
NFE2L3_MINUSPROTEOSOMEINH	NFE2L3	P08559	PDHA1	5|2|1	1|0|0|0|0|0	-	8	2.66667	2.18884	1.88691	0.83
NFE2L3_MINUSPROTEOSOMEINH	NFE2L3	P26368	U2AF2	5|2|1	0|0|0|0|0|1	-	8	2.66667	2.14298	1.81846	0.83
NFE2L3_PLUSPROTEOSOMEINH	NFE2L3	Q9NX09	DDIT4	4|1|2	0|0|0|0|0|0	-	7	2.33333	2.99371	2.87931	0.82
NFE2L3_MINUSPROTEOSOMEINH	NFE2L3	Q14697	GANAB	3|1|2	0|0|0|0|0|0	-	6	2	2.29808	2.2572	0.81
NFE2L3_PLUSPROTEOSOMEINH	NFE2L3	P04637	TP53	2|1|2	0|0|0|0|0|0	-	5	1.66667	2.4577	2.45334	0.8
NFE2L3_MINUSPROTEOSOMEINH	NFE2L3	Q92841	DDX17	30|3|5	1|0|1|0|0|1	-	38	12.6667	5.07411	3.20164	0.8
NFE2L3_PLUSPROTEOSOMEINH	NFE2L3	Q00839	HNRNPU	8|3|5	1|0|4|0|0|1	-	16	5.33333	2.9078	1.91261	0.79
NFE2L3_MINUSPROTEOSOMEINH	NFE2L3	Q12797	ASPH	2|1|4	0|0|0|0|0|0	-	7	2.33333	2.76725	2.48779	0.79
NFE2L3_MINUSPROTEOSOMEINH	NFE2L3	P23528	CFL1	11|2|2	0|0|2|1|0|0	-	15	5	2.5314	1.79991	0.79
NFE2L3_MINUSPROTEOSOMEINH	NFE2L3	Q07065	CKAP4	2|3|2	0|0|0|0|1|0	-	7	2.33333	2.3491	2.03376	0.79
NFE2L3_MINUSPROTEOSOMEINH	NFE2L3	P23284	PPIB	3|5|6	0|1|1|1|0|0	-	14	4.66667	2.93638	1.98136	0.78
NFE2L3_PLUSPROTEOSOMEINH	NFE2L3	P62701	RPS4X	7|3|2	0|1|1|0|0|1	-	12	4	2.93987	1.9937	0.77
NFE2L3_PLUSPROTEOSOMEINH	NFE2L3	Q16891	IMMT	1|2|4	0|0|0|0|0|0	-	7	2.33333	3.11139	2.94214	0.76
NFE2L3_PLUSPROTEOSOMEINH	NFE2L3	Q6MZP7	LIN54	1|3|5	0|0|0|0|0|0	-	9	3	3.7825	3.45035	0.76
NFE2L3_PLUSPROTEOSOMEINH	NFE2L3	P16144	ITGB4	3|1|6	0|0|0|0|0|0	-	10	3.33333	3.72801	3.49037	0.75
NFE2L3_PLUSPROTEOSOMEINH	NFE2L3	P06748	NPM1	11|13|13	6|0|3|5|4|4	-	37	12.3333	2.82404	2.05793	0.75
NFE2L3_PLUSPROTEOSOMEINH	NFE2L3	P33993	MCM7	11|1|2	0|0|0|0|0|0	-	14	4.66667	4.86976	3.81985	0.74
NFE2L3_PLUSPROTEOSOMEINH	NFE2L3	Q12768	WASHC5	1|5|5	0|0|0|0|0|0	-	11	3.66667	4.62358	3.97352	0.74
NFE2L3_MINUSPROTEOSOMEINH	NFE2L3	P04792	HSPB1	10|12|1	0|0|1|0|1|0	-	23	7.66667	4.5317	2.98305	0.74
NFE2L3_PLUSPROTEOSOMEINH	NFE2L3	Q07065	CKAP4	4|5|1	0|0|0|0|1|0	-	10	3.33333	3.88636	2.95859	0.73
NFE2L3_PLUSPROTEOSOMEINH	NFE2L3	P30533	LRPAP1	1|1|2	0|0|0|0|0|0	-	4	1.33333	2.1897	2.1697	0.73
NFE2L3_PLUSPROTEOSOMEINH	NFE2L3	Q6P4R8	NFRKB	1|4|4	0|0|0|0|0|0	-	9	3	3.95246	3.5225	0.72
NFE2L3_PLUSPROTEOSOMEINH	NFE2L3	P23284	PPIB	7|1|10	0|1|1|1|0|0	-	18	6	3.73693	2.39167	0.72
NFE2L3_MINUSPROTEOSOMEINH	NFE2L3	P51991	HNRNPA3	10|2|14	0|4|0|0|0|2	-	26	8.66667	3.08573	1.55202	0.72
NFE2L3_PLUSPROTEOSOMEINH	NFE2L3	P07355	ANXA2	3|11|6	1|2|3|0|1|0	-	20	6.66667	3.54664	2.04605	0.71
NFE2L3_PLUSPROTEOSOMEINH	NFE2L3	P23528	CFL1	3|2|2	0|0|2|1|0|0	-	7	2.33333	2.15467	1.61972	0.71
NFE2L3_PLUSPROTEOSOMEINH	NFE2L3	P21333	FLNA	2|12|11	1|0|0|0|0|1	-	25	8.33333	6.9562	4.33647	0.71
NFE2L3_PLUSPROTEOSOMEINH	NFE2L3	P19338	NCL	4|6|2	0|0|1|1|1|1	-	12	4	3.12345	2.26029	0.71
NFE2L3_MINUSPROTEOSOMEINH	NFE2L3	P32119	PRDX2	3|2|1	0|0|1|0|1|0	-	6	2	1.74627	1.41622	0.71
NFE2L3_PLUSPROTEOSOMEINH	NFE2L3	Q92841	DDX17	5|1|4	1|0|1|0|0|1	-	10	3.33333	2.51969	1.7968	0.7
NFE2L3_PLUSPROTEOSOMEINH	NFE2L3	P62249	RPS16	6|1|2	1|0|1|0|0|0	-	9	3	2.69501	1.98013	0.7
NFE2L3_MINUSPROTEOSOMEINH	NFE2L3	P62244	RPS15A	10|1|3	2|0|0|0|0|2	-	14	4.66667	2.13658	1.38237	0.7
NFE2L3_PLUSPROTEOSOMEINH	NFE2L3	Q14247	CTTN	1|1|3	0|0|0|0|0|0	-	5	1.66667	2.44027	2.36816	0.69
NFE2L3_PLUSPROTEOSOMEINH	NFE2L3	O15372	EIF3H	2|1|1	0|0|0|0|0|0	-	4	1.33333	2.20713	2.17804	0.69
NFE2L3_PLUSPROTEOSOMEINH	NFE2L3	Q9UBW7	ZMYM2	2|1|2	0|0|0|0|0|0	-	5	1.66667	2.4577	2.45334	0.69
NFE2L3_MINUSPROTEOSOMEINH	NFE2L3	P68371	TUBB4B	20|3|1	1|0|0|0|0|2	-	24	8	3.23109	1.91825	0.69
NFE2L3_PLUSPROTEOSOMEINH	NFE2L3	O60264	SMARCA5	3|1|7	0|1|0|0|0|1	-	11	3.66667	2.78802	1.96455	0.68
NFE2L3_PLUSPROTEOSOMEINH	NFE2L3	P63104	YWHAZ	3|1|2	0|0|0|0|1|1	-	6	2	2.06129	1.63148	0.68
NFE2L3_MINUSPROTEOSOMEINH	NFE2L3	O94925	GLS	5|2|1	0|0|0|1|0|2	-	8	2.66667	1.66247	1.21196	0.68
NFE2L3_MINUSPROTEOSOMEINH	NFE2L3	P40939	HADHA	11|1|2	0|0|0|1|0|1	-	14	4.66667	2.56072	1.81834	0.68
NFE2L3_PLUSPROTEOSOMEINH	NFE2L3	P11182	DBT	10|8|6	6|1|2|2|1|2	-	24	8	2.57374	1.91965	0.67
NFE2L3_MINUSPROTEOSOMEINH	NFE2L3	P15924	DSP	224|156|9	23|6|31|9|59|7	-	389	129.667	3.51066	1.40632	0.67
NFE2L3_MINUSPROTEOSOMEINH	NFE2L3	P04406	GAPDH	32|12|1	1|1|1|1|4|0	-	45	15	3.96041	2.27378	0.67
NFE2L3_MINUSPROTEOSOMEINH	NFE2L3	P22626	HNRNPA2B1	5|2|2	0|0|3|0|0|1	-	9	3	1.73708	1.24642	0.67
NFE2L3_PLUSPROTEOSOMEINH	NFE2L3	Q7Z478	DHX29	2|1|2	0|0|0|0|0|0	-	5	1.66667	2.4577	2.45334	0.66
NFE2L3_PLUSPROTEOSOMEINH	NFE2L3	O00571	DDX3X	3|1|3	1|0|0|0|0|2	-	7	2.33333	1.95016	1.42698	0.65
NFE2L3_PLUSPROTEOSOMEINH	NFE2L3	Q5UIP0	RIF1	3|1|3	0|0|0|0|0|0	-	7	2.33333	2.97628	2.92867	0.65
NFE2L3_MINUSPROTEOSOMEINH	NFE2L3	P07355	ANXA2	49|7|2	1|2|3|0|1|0	-	58	19.3333	4.65068	2.30677	0.65
NFE2L3_MINUSPROTEOSOMEINH	NFE2L3	P36952	SERPINB5	20|5|0	0|0|0|0|0|0	-	25	8.33333	5.14455	3.60072	0.65
NFE2L3_MINUSPROTEOSOMEINH	NFE2L3	Q00839	HNRNPU	27|2|4	1|0|4|0|0|1	-	33	11	3.38402	1.83564	0.64
NFE2L3_MINUSPROTEOSOMEINH	NFE2L3	P14618	PKM	35|5|0	0|0|3|1|0|0	-	40	13.3333	4.51851	1.92299	0.64
NFE2L3_PLUSPROTEOSOMEINH	NFE2L3	Q52LR7	EPC2	1|1|3	0|0|0|0|0|0	-	5	1.66667	2.44027	2.36816	0.63
NFE2L3_PLUSPROTEOSOMEINH	NFE2L3	Q09028	RBBP4	4|0|6	0|0|0|0|0|0	-	10	3.33333	3.57548	2.8534	0.63
NFE2L3_MINUSPROTEOSOMEINH	NFE2L3	P63244	RACK1	16|2|1	1|0|0|0|0|2	-	19	6.33333	2.68796	1.64387	0.63
NFE2L3_MINUSPROTEOSOMEINH	NFE2L3	P62249	RPS16	6|3|0	1|0|1|0|0|0	-	9	3	2.01011	1.4091	0.63
NFE2L3_PLUSPROTEOSOMEINH	NFE2L3	P33991	MCM4	3|1|1	0|0|0|0|0|0	-	5	1.66667	2.47513	2.38214	0.62
NFE2L3_MINUSPROTEOSOMEINH	NFE2L3	P09651	HNRNPA1	11|3|3	1|0|2|1|1|2	-	17	5.66667	2.00544	1.56138	0.62
NFE2L3_MINUSPROTEOSOMEINH	NFE2L3	P00338	LDHA	4|4|0	0|0|0|0|0|1	-	8	2.66667	2.20298	1.63354	0.62
NFE2L3_MINUSPROTEOSOMEINH	NFE2L3	P04181	OAT	6|0|2	0|0|0|0|0|1	-	8	2.66667	2.08299	1.58074	0.62
NFE2L3_PLUSPROTEOSOMEINH	NFE2L3	O75843	AP1G2	1|1|2	0|0|0|0|0|0	-	4	1.33333	2.1897	2.1697	0.61
NFE2L3_PLUSPROTEOSOMEINH	NFE2L3	O43852	CALU	0|3|5	0|0|0|0|0|0	-	8	2.66667	3.51449	2.83433	0.61
NFE2L3_PLUSPROTEOSOMEINH	NFE2L3	P62244	RPS15A	4|1|3	2|0|0|0|0|2	-	8	2.66667	1.92536	1.32599	0.61
NFE2L3_PLUSPROTEOSOMEINH	NFE2L3	Q15506	SPA17	4|0|7	0|0|0|0|0|0	-	11	3.66667	3.82605	2.97766	0.61
NFE2L3_PLUSPROTEOSOMEINH	NFE2L3	P68371	TUBB4B	2|2|2	1|0|0|0|0|2	-	6	2	1.88592	1.38574	0.61
NFE2L3_PLUSPROTEOSOMEINH	NFE2L3	Q8IUX7	AEBP1	2|2|3	0|1|1|0|1|0	-	7	2.33333	2.0411	1.50263	0.6
NFE2L3_PLUSPROTEOSOMEINH	NFE2L3	P53814	SMTN	3|1|2	1|1|0|0|0|0	-	6	2	1.94384	1.487	0.6
NFE2L3_MINUSPROTEOSOMEINH	NFE2L3	O60506	SYNCRIP	16|0|2	0|0|0|0|0|0	-	18	6	3.88893	2.81054	0.6
NFE2L3_PLUSPROTEOSOMEINH	NFE2L3	P13747	HLA-E	4|0|3	0|0|0|0|0|0	-	7	2.33333	2.82375	2.3942	0.59
NFE2L3_MINUSPROTEOSOMEINH	NFE2L3	P68366	TUBA4A	6|2|0	0|0|0|0|0|0	-	8	2.66667	2.37314	2.08848	0.59
NFE2L3_MINUSPROTEOSOMEINH	NFE2L3	P27797	CALR	0|2|4	0|0|0|0|0|1	-	6	2	2.31666	1.67162	0.58
NFE2L3_MINUSPROTEOSOMEINH	NFE2L3	P06733	ENO1	21|2|0	0|0|0|0|0|0	-	23	7.66667	4.50823	2.94299	0.58
NFE2L3_PLUSPROTEOSOMEINH	NFE2L3	P09972	ALDOC	2|0|3	0|0|0|0|0|0	-	5	1.66667	2.28774	2.04	0.57
NFE2L3_PLUSPROTEOSOMEINH	NFE2L3	P07384	CAPN1	2|0|3	0|0|1|0|0|0	-	5	1.66667	1.98784	1.56713	0.57
NFE2L3_PLUSPROTEOSOMEINH	NFE2L3	P62826	RAN	1|1|3	0|0|0|0|1|1	-	5	1.66667	1.84543	1.43991	0.57
NFE2L3_MINUSPROTEOSOMEINH	NFE2L3	P51610	HCFC1	4|4|7	0|1|2|1|1|1	-	15	5	2.34358	1.77276	0.57
NFE2L3_MINUSPROTEOSOMEINH	NFE2L3	Q9P2R7	SUCLA2	3|3|3	2|0|1|1|0|1	-	9	3	1.72471	1.31757	0.57
NFE2L3_PLUSPROTEOSOMEINH	NFE2L3	Q16666	IFI16	1|2|1	0|0|0|0|0|1	-	4	1.33333	1.99353	1.63311	0.56
NFE2L3_PLUSPROTEOSOMEINH	NFE2L3	Q13200	PSMD2	5|0|2	0|0|0|0|0|1	-	7	2.33333	2.40034	1.70039	0.56
NFE2L3_PLUSPROTEOSOMEINH	NFE2L3	P35268	RPL22	3|3|0	1|2|0|0|0|0	-	6	2	1.86293	1.10722	0.56
NFE2L3_PLUSPROTEOSOMEINH	NFE2L3	P12956	XRCC6	5|0|2	0|0|0|0|0|0	-	7	2.33333	2.84118	2.32497	0.56
NFE2L3_MINUSPROTEOSOMEINH	NFE2L3	Q9NYU2	UGGT1	1|2|2	0|0|0|0|0|0	-	5	1.66667	2.27296	2.17887	0.56
NFE2L3_MINUSPROTEOSOMEINH	NFE2L3	P63104	YWHAZ	39|4|1	0|0|0|0|1|1	-	44	14.6667	5.97067	3.15167	0.56
NFE2L3_MINUSPROTEOSOMEINH	NFE2L3	Q92817	EVPL	2|2|0	0|0|0|1|0|0	-	4	1.33333	1.55705	1.27568	0.55
NFE2L3_MINUSPROTEOSOMEINH	NFE2L3	P31949	S100A11	2|2|0	0|0|0|0|0|0	-	4	1.33333	1.80379	1.67997	0.55
NFE2L3_PLUSPROTEOSOMEINH	NFE2L3	Q9BQ52	ELAC2	4|0|2	0|0|0|0|0|0	-	6	2	2.57318	2.19356	0.54
NFE2L3_PLUSPROTEOSOMEINH	NFE2L3	P04406	GAPDH	4|3|8	1|1|1|1|4|0	-	15	5	2.35554	1.78832	0.54
NFE2L3_PLUSPROTEOSOMEINH	NFE2L3	Q8TCB0	IFI44	2|0|2	0|0|0|0|0|0	-	4	1.33333	2.03716	1.86904	0.54
NFE2L3_MINUSPROTEOSOMEINH	NFE2L3	O43852	CALU	0|2|2	0|0|0|0|0|0	-	4	1.33333	2.13062	1.93533	0.54
NFE2L3_MINUSPROTEOSOMEINH	NFE2L3	Q15517	CDSN	2|5|3	3|0|1|1|1|0	-	10	3.33333	1.81843	1.26013	0.54
NFE2L3_MINUSPROTEOSOMEINH	NFE2L3	Q9BQE3	TUBA1C	101|14|9	6|1|2|1|3|19	-	124	41.3333	3.31622	1.58058	0.54
NFE2L3_PLUSPROTEOSOMEINH	NFE2L3	Q9NZJ0	DTL	3|0|2	0|0|0|0|0|0	-	5	1.66667	2.30517	2.04418	0.53
NFE2L3_PLUSPROTEOSOMEINH	NFE2L3	Q13045	FLII	6|2|0	0|0|0|0|0|0	-	8	2.66667	3.44912	2.73773	0.53
NFE2L3_PLUSPROTEOSOMEINH	NFE2L3	Q92769	HDAC2	2|1|2	1|0|1|1|0|0	-	5	1.66667	1.67397	1.26697	0.53
NFE2L3_PLUSPROTEOSOMEINH	NFE2L3	P00338	LDHA	2|0|2	0|0|0|0|0|1	-	4	1.33333	1.72108	1.36694	0.53
NFE2L3_PLUSPROTEOSOMEINH	NFE2L3	P84098	RPL19	2|0|2	0|0|1|0|0|0	-	4	1.33333	1.77011	1.4358	0.53
NFE2L3_PLUSPROTEOSOMEINH	NFE2L3	Q15937	ZNF79	2|0|2	0|0|0|0|0|1	-	4	1.33333	1.72108	1.36694	0.53
NFE2L3_MINUSPROTEOSOMEINH	NFE2L3	O43390	HNRNPR	2|0|4	0|0|0|0|0|0	-	6	2	2.50769	2.05328	0.53
NFE2L3_MINUSPROTEOSOMEINH	NFE2L3	P37802	TAGLN2	7|1|0	0|0|0|0|0|0	-	8	2.66667	2.25593	1.92157	0.53
NFE2L3_PLUSPROTEOSOMEINH	NFE2L3	Q8TDB6	DTX3L	2|0|3	0|0|0|0|0|0	-	5	1.66667	2.28774	2.04	0.52
NFE2L3_PLUSPROTEOSOMEINH	NFE2L3	P62191	PSMC1	2|0|2	0|0|0|0|0|0	-	4	1.33333	2.03716	1.86904	0.52
NFE2L3_PLUSPROTEOSOMEINH	NFE2L3	P62913	RPL11	10|6|8	4|3|1|2|0|5	-	24	8	2.18783	1.46564	0.52
NFE2L3_MINUSPROTEOSOMEINH	NFE2L3	P62820	RAB1A	5|1|0	0|0|0|0|0|1	-	6	2	1.66539	1.29692	0.52
NFE2L3_MINUSPROTEOSOMEINH	NFE2L3	P61981	YWHAG	7|1|0	0|0|0|0|0|0	-	8	2.66667	2.25593	1.92157	0.52
NFE2L3_PLUSPROTEOSOMEINH	NFE2L3	O60563	CCNT1	2|0|3	0|0|0|0|0|0	-	5	1.66667	2.28774	2.04	0.51
NFE2L3_PLUSPROTEOSOMEINH	NFE2L3	Q02543	RPL18A	2|4|2	0|2|0|0|1|2	-	8	2.66667	1.86645	1.14053	0.51
NFE2L3_MINUSPROTEOSOMEINH	NFE2L3	P05198	EIF2S1	8|0|1	0|0|1|0|0|0	-	9	3	2.12402	1.56573	0.51
NFE2L3_MINUSPROTEOSOMEINH	NFE2L3	P31947	SFN	3|1|0	0|0|0|0|0|0	-	4	1.33333	1.68657	1.59494	0.51
NFE2L3_MINUSPROTEOSOMEINH	NFE2L3	O82803	O82803	1|5|2	3|1|0|1|0|0	-	8	2.66667	1.62458	0.981215	0.5
NFE2L3_MINUSPROTEOSOMEINH	NFE2L3	P22695	UQCRC2	3|1|0	0|0|0|1|0|0	-	4	1.33333	1.45587	1.21111	0.5
NFE2L3_PLUSPROTEOSOMEINH	NFE2L3	P53396	ACLY	3|0|3	0|0|0|0|0|0	-	6	2	2.55575	2.23116	0.49
NFE2L3_PLUSPROTEOSOMEINH	NFE2L3	P02452	COL1A1	3|1|0	0|0|0|1|0|0	-	4	1.33333	1.92027	1.50055	0.49
NFE2L3_PLUSPROTEOSOMEINH	NFE2L3	P52597	HNRNPF	1|1|2	0|0|1|0|0|1	-	4	1.33333	1.6408	1.29996	0.49
NFE2L3_PLUSPROTEOSOMEINH	NFE2L3	P32119	PRDX2	2|0|2	0|0|1|0|1|0	-	4	1.33333	1.57976	1.18362	0.49
NFE2L3_PLUSPROTEOSOMEINH	NFE2L3	P13693	TPT1	4|0|1	0|0|0|0|0|0	-	5	1.66667	2.3226	1.94741	0.49
NFE2L3_MINUSPROTEOSOMEINH	NFE2L3	P17096	HMGA1	0|3|15	0|2|0|3|2|0	-	18	6	2.84218	1.05353	0.49
NFE2L3_MINUSPROTEOSOMEINH	NFE2L3	P42704	LRPPRC	27|5|8	3|0|2|4|1|10	-	40	13.3333	1.95718	1.15984	0.49
NFE2L3_MINUSPROTEOSOMEINH	NFE2L3	P05109	S100A8	0|2|1	0|0|0|0|0|0	-	3	1	1.82486	1.69885	0.49
NFE2L3_MINUSPROTEOSOMEINH	NFE2L3	Q15506	SPA17	0|1|2	0|0|0|0|0|0	-	3	1	1.87106	1.71471	0.49
NFE2L3_PLUSPROTEOSOMEINH	NFE2L3	O43143	DHX15	20|2|6	1|0|7|0|2|3	-	28	9.33333	2.86031	1.45143	0.48
NFE2L3_PLUSPROTEOSOMEINH	NFE2L3	P60228	EIF3E	2|0|2	0|0|0|0|0|0	-	4	1.33333	2.03716	1.86904	0.48
NFE2L3_PLUSPROTEOSOMEINH	NFE2L3	Q14697	GANAB	0|2|2	0|0|0|0|0|0	-	4	1.33333	2.34223	2.06614	0.48
NFE2L3_PLUSPROTEOSOMEINH	NFE2L3	Q13751	LAMB3	9|4|19	4|0|5|2|1|8	-	32	10.6667	2.28412	1.35904	0.47
NFE2L3_PLUSPROTEOSOMEINH	NFE2L3	Q6NZ36	FAAP20	0|1|2	0|0|0|0|0|0	-	3	1	1.92169	1.78232	0.46
NFE2L3_MINUSPROTEOSOMEINH	NFE2L3	P05023	ATP1A1	18|1|1	1|0|0|0|0|0	-	20	6.66667	3.56162	2.34809	0.46
NFE2L3_MINUSPROTEOSOMEINH	NFE2L3	P14923	JUP	23|33|3	6|2|8|0|9|0	-	59	19.6667	2.81036	1.31418	0.46
NFE2L3_MINUSPROTEOSOMEINH	NFE2L3	Q8IVT2	MISP	5|1|3	1|0|1|0|1|2	-	9	3	1.59084	1.1705	0.46
NFE2L3_MINUSPROTEOSOMEINH	NFE2L3	P19338	NCL	9|1|1	0|0|1|1|1|1	-	11	3.66667	1.74446	1.28231	0.46
NFE2L3_MINUSPROTEOSOMEINH	NFE2L3	P02666	P02666	2|2|1	1|0|0|1|1|0	-	5	1.66667	1.44887	1.09155	0.46
NFE2L3_MINUSPROTEOSOMEINH	NFE2L3	Q15366	PCBP2	22|3|1	1|1|0|2|1|2	-	26	8.66667	2.34407	1.41883	0.46
NFE2L3_MINUSPROTEOSOMEINH	NFE2L3	Q06830	PRDX1	2|1|0	0|0|0|0|1|0	-	3	1	1.35617	1.16528	0.46
NFE2L3_PLUSPROTEOSOMEINH	NFE2L3	P05198	EIF2S1	3|0|1	0|0|1|0|0|0	-	4	1.33333	1.78526	1.39413	0.45
NFE2L3_PLUSPROTEOSOMEINH	NFE2L3	P60842	EIF4A1	4|1|0	0|0|1|0|0|1	-	5	1.66667	1.86775	1.27049	0.45
NFE2L3_PLUSPROTEOSOMEINH	NFE2L3	P61313	RPL15	5|6|2	1|4|0|0|3|2	-	13	4.33333	1.83986	1.0541	0.45
NFE2L3_MINUSPROTEOSOMEINH	NFE2L3	Q99714	HSD17B10	7|1|2	2|0|1|1|0|1	-	10	3.33333	1.5836	1.17235	0.45
NFE2L3_MINUSPROTEOSOMEINH	NFE2L3	Q14669	TRIP12	9|0|2	1|0|1|0|1|1	-	11	3.66667	1.77234	1.20519	0.45
NFE2L3_PLUSPROTEOSOMEINH	NFE2L3	P63241	EIF5A	1|0|2	0|0|0|0|0|1	-	3	1	1.49465	1.2089	0.44
NFE2L3_PLUSPROTEOSOMEINH	NFE2L3	P63165	SUMO1	0|1|2	0|0|0|0|0|0	-	3	1	1.92169	1.78232	0.44
NFE2L3_PLUSPROTEOSOMEINH	NFE2L3	Q9NZ01	TECR	4|0|1	1|0|0|0|0|0	-	5	1.66667	2.00421	1.47787	0.44
NFE2L3_PLUSPROTEOSOMEINH	NFE2L3	Q8N1G0	ZNF687	0|2|2	0|0|0|0|0|0	-	4	1.33333	2.34223	2.06614	0.44
NFE2L3_MINUSPROTEOSOMEINH	NFE2L3	P42677	RPS27	9|1|0	0|2|0|0|0|1	-	10	3.33333	1.52096	0.875746	0.44
NFE2L3_PLUSPROTEOSOMEINH	NFE2L3	Q13547	HDAC1	2|0|2	0|0|1|1|0|0	-	4	1.33333	1.55588	1.15468	0.43
NFE2L3_PLUSPROTEOSOMEINH	NFE2L3	Q14257	RCN2	1|0|2	0|0|0|0|0|0	-	3	1	1.76916	1.65295	0.43
NFE2L3_PLUSPROTEOSOMEINH	NFE2L3	P18077	RPL35A	2|1|1	0|0|0|1|1|1	-	4	1.33333	1.4905	1.11035	0.43
NFE2L3_PLUSPROTEOSOMEINH	NFE2L3	P62917	RPL8	1|3|3	0|0|1|0|2|2	-	7	2.33333	1.82751	1.17332	0.43
NFE2L3_MINUSPROTEOSOMEINH	NFE2L3	P23490	LORICRIN	0|2|1	0|0|0|0|1|1	-	3	1	1.38004	1.03295	0.43
NFE2L3_MINUSPROTEOSOMEINH	NFE2L3	P53814	SMTN	5|1|0	1|1|0|0|0|0	-	6	2	1.4058	0.982732	0.43
NFE2L3_PLUSPROTEOSOMEINH	NFE2L3	Q08380	LGALS3BP	2|0|1	0|0|0|0|0|1	-	3	1	1.50938	1.21355	0.42
NFE2L3_PLUSPROTEOSOMEINH	NFE2L3	P35658	NUP214	1|3|1	0|0|0|0|0|0	-	5	1.66667	2.7802	2.47282	0.42
NFE2L3_PLUSPROTEOSOMEINH	NFE2L3	Q15366	PCBP2	4|4|2	1|1|0|2|1|2	-	10	3.33333	1.91239	1.39962	0.42
NFE2L3_PLUSPROTEOSOMEINH	NFE2L3	O75643	SNRNP200	2|0|1	0|0|0|0|1|0	-	3	1	1.56901	1.29903	0.42
NFE2L3_PLUSPROTEOSOMEINH	NFE2L3	Q13573	SNW1	1|0|3	0|0|0|0|0|0	-	4	1.33333	2.01973	1.80415	0.42
NFE2L3_MINUSPROTEOSOMEINH	NFE2L3	Q9NQW6	ANLN	12|0|1	0|0|0|0|0|0	-	13	4.33333	3.01382	2.27288	0.42
NFE2L3_MINUSPROTEOSOMEINH	NFE2L3	Q14566	MCM6	4|1|0	0|0|0|0|0|0	-	5	1.66667	1.82891	1.68882	0.42
NFE2L3_MINUSPROTEOSOMEINH	NFE2L3	Q08945	SSRP1	4|1|0	0|0|0|0|0|0	-	5	1.66667	1.82891	1.68882	0.42
NFE2L3_PLUSPROTEOSOMEINH	NFE2L3	P55265	ADAR	1|0|3	1|0|0|0|0|0	-	4	1.33333	1.74286	1.36915	0.41
NFE2L3_PLUSPROTEOSOMEINH	NFE2L3	P49257	LMAN1	1|3|0	0|0|0|0|0|0	-	4	1.33333	2.52962	2.05133	0.41
NFE2L3_PLUSPROTEOSOMEINH	NFE2L3	P27635	RPL10	7|0|1	0|0|1|0|0|0	-	8	2.66667	2.71675	1.73952	0.41
NFE2L3_MINUSPROTEOSOMEINH	NFE2L3	Q09666	AHNAK	92|31|11	15|14|17|9|4|19	-	134	44.6667	1.72037	1.12406	0.41
NFE2L3_MINUSPROTEOSOMEINH	NFE2L3	P18085	ARF4	12|1|0	1|0|1|0|0|1	-	13	4.33333	1.98718	1.11575	0.41
NFE2L3_MINUSPROTEOSOMEINH	NFE2L3	Q07666	KHDRBS1	1|0|3	0|0|0|0|0|0	-	4	1.33333	2.0596	1.7494	0.41
NFE2L3_MINUSPROTEOSOMEINH	NFE2L3	P40763	STAT3	3|1|0	0|0|0|0|0|0	-	4	1.33333	1.68657	1.59494	0.41
NFE2L3_PLUSPROTEOSOMEINH	NFE2L3	Q9H2P0	ADNP	0|1|4	0|0|0|0|0|0	-	5	1.66667	2.42284	2.08486	0.4
NFE2L3_PLUSPROTEOSOMEINH	NFE2L3	P52272	HNRNPM	7|3|2	1|2|1|0|1|4	-	12	4	1.73753	1.14295	0.4
NFE2L3_PLUSPROTEOSOMEINH	NFE2L3	O75925	PIAS1	0|2|1	0|0|0|0|0|0	-	3	1	2.09165	1.83429	0.4
NFE2L3_PLUSPROTEOSOMEINH	NFE2L3	P26599	PTBP1	1|0|2	0|0|0|0|0|0	-	3	1	1.76916	1.65295	0.4
NFE2L3_PLUSPROTEOSOMEINH	NFE2L3	P27694	RPA1	2|1|0	0|0|0|0|0|0	-	3	1	1.95655	1.8068	0.4
NFE2L3_MINUSPROTEOSOMEINH	NFE2L3	P25705	ATP5F1A	6|2|1	1|0|1|1|1|1	-	9	3	1.49616	1.296	0.4
NFE2L3_MINUSPROTEOSOMEINH	NFE2L3	P11586	MTHFD1	14|1|0	0|0|0|0|0|0	-	15	5	3.2523	2.31533	0.4
NFE2L3_PLUSPROTEOSOMEINH	NFE2L3	Q969V3	NCLN	1|0|2	0|0|0|0|0|0	-	3	1	1.76916	1.65295	0.39
NFE2L3_PLUSPROTEOSOMEINH	NFE2L3	Q13415	ORC1	1|2|0	1|0|0|0|0|0	-	3	1	1.81997	1.40574	0.39
NFE2L3_MINUSPROTEOSOMEINH	NFE2L3	Q08554	DSC1	1|6|2	1|1|1|1|3|0	-	9	3	1.55632	1.07776	0.39
NFE2L3_MINUSPROTEOSOMEINH	NFE2L3	P09382	LGALS1	20|2|4	6|0|1|1|1|3	-	26	8.66667	1.89318	1.12079	0.39
NFE2L3_MINUSPROTEOSOMEINH	NFE2L3	P46779	RPL28	6|2|0	2|1|1|0|0|1	-	8	2.66667	1.25191	0.838921	0.39
NFE2L3_MINUSPROTEOSOMEINH	NFE2L3	Q8NC51	SERBP1	1|0|2	0|0|0|0|0|0	-	3	1	1.75385	1.59332	0.39
NFE2L3_PLUSPROTEOSOMEINH	NFE2L3	Q9UIG0	BAZ1B	2|0|2	0|0|0|0|0|0	-	4	1.33333	2.03716	1.86904	0.38
NFE2L3_PLUSPROTEOSOMEINH	NFE2L3	P86790	CCZ1B	2|0|1	0|0|0|0|0|0	-	3	1	1.78659	1.65931	0.38
NFE2L3_PLUSPROTEOSOMEINH	NFE2L3	Q8TD26	CHD6	2|0|1	0|0|0|0|1|0	-	3	1	1.56901	1.29903	0.38
NFE2L3_MINUSPROTEOSOMEINH	NFE2L3	P13804	ETFA	2|2|0	1|0|0|0|0|2	-	4	1.33333	1.1819	0.818561	0.38
NFE2L3_MINUSPROTEOSOMEINH	NFE2L3	Q15365	PCBP1	12|1|0	1|0|0|1|0|1	-	13	4.33333	1.97713	1.10729	0.38
NFE2L3_MINUSPROTEOSOMEINH	NFE2L3	P62263	RPS14	7|2|2	2|0|1|0|1|3	-	11	3.66667	1.44887	1.00995	0.38
NFE2L3_PLUSPROTEOSOMEINH	NFE2L3	Q13753	LAMC2	6|2|7	0|2|0|1|2|5	-	15	5	1.83156	1.15613	0.37
NFE2L3_MINUSPROTEOSOMEINH	NFE2L3	P35268	RPL22	2|2|0	1|2|0|0|0|0	-	4	1.33333	1.09613	0.733229	0.37
NFE2L3_MINUSPROTEOSOMEINH	NFE2L3	P36578	RPL4	10|1|0	1|0|2|0|1|1	-	11	3.66667	1.5048	0.921342	0.37
NFE2L3_PLUSPROTEOSOMEINH	NFE2L3	Q14980	NUMA1	11|13|27	6|2|7|4|7|10	-	51	17	2.33248	1.76402	0.36
NFE2L3_PLUSPROTEOSOMEINH	NFE2L3	Q9NW13	RBM28	1|2|0	0|0|0|0|0|0	-	3	1	2.10908	1.85237	0.36
NFE2L3_PLUSPROTEOSOMEINH	NFE2L3	Q13263	TRIM28	1|2|0	0|0|0|0|0|0	-	3	1	2.10908	1.85237	0.36
NFE2L3_MINUSPROTEOSOMEINH	NFE2L3	P16615	ATP2A2	19|3|1	4|0|2|0|0|5	-	23	7.66667	1.67709	0.823043	0.36
NFE2L3_MINUSPROTEOSOMEINH	NFE2L3	P55060	CSE1L	26|2|2	1|0|0|2|5|1	-	30	10	2.4785	1.31155	0.36
NFE2L3_MINUSPROTEOSOMEINH	NFE2L3	P23396	RPS3	30|3|0	0|0|3|0|1|5	-	33	11	2.41031	0.891962	0.36
NFE2L3_PLUSPROTEOSOMEINH	NFE2L3	P25705	ATP5F1A	6|1|0	1|0|1|1|1|1	-	7	2.33333	1.69145	1.17967	0.35
NFE2L3_PLUSPROTEOSOMEINH	NFE2L3	Q13151	HNRNPA0	6|2|2	2|1|3|0|0|2	-	10	3.33333	1.65907	1.13498	0.35
NFE2L3_PLUSPROTEOSOMEINH	NFE2L3	O00567	NOP56	10|1|2	0|2|2|0|4|0	-	13	4.33333	1.9639	1.0072	0.35
NFE2L3_PLUSPROTEOSOMEINH	NFE2L3	P04150	NR3C1	1|0|2	0|0|0|0|0|0	-	3	1	1.76916	1.65295	0.35
NFE2L3_PLUSPROTEOSOMEINH	NFE2L3	Q9Y5B9	SUPT16H	2|1|0	0|0|0|0|0|0	-	3	1	1.95655	1.8068	0.35
NFE2L3_MINUSPROTEOSOMEINH	NFE2L3	Q14008	CKAP5	34|1|0	0|0|0|0|0|0	-	35	11.6667	6.09907	3.02214	0.35
NFE2L3_MINUSPROTEOSOMEINH	NFE2L3	Q14204	DYNC1H1	148|2|0	0|0|0|0|0|0	-	150	50	22.5853	5.47567	0.35
NFE2L3_MINUSPROTEOSOMEINH	NFE2L3	Q5T749	KPRP	0|8|1	0|2|1|0|1|2	-	9	3	1.57782	0.798085	0.35
NFE2L3_MINUSPROTEOSOMEINH	NFE2L3	Q15424	SAFB	1|1|4	1|0|0|1|2|1	-	6	2	1.47606	1.01794	0.35
NFE2L3_MINUSPROTEOSOMEINH	NFE2L3	P07996	THBS1	15|4|4	3|0|1|2|1|5	-	23	7.66667	1.79798	1.18012	0.35
NFE2L3_PLUSPROTEOSOMEINH	NFE2L3	P22626	HNRNPA2B1	1|2|1	0|0|3|0|0|1	-	4	1.33333	1.4421	0.982593	0.34
NFE2L3_MINUSPROTEOSOMEINH	NFE2L3	P07384	CAPN1	24|1|0	0|0|1|0|0|0	-	25	8.33333	4.06275	2.08547	0.34
NFE2L3_MINUSPROTEOSOMEINH	NFE2L3	P68104	EEF1A1	135|28|17	16|4|11|14|12|17	-	180	60	2.4797	1.6762	0.34
NFE2L3_MINUSPROTEOSOMEINH	NFE2L3	P13639	EEF2	52|2|0	1|0|0|0|1|2	-	54	18	5.35829	1.67426	0.34
NFE2L3_MINUSPROTEOSOMEINH	NFE2L3	A0FGR8	ESYT2	2|1|0	0|0|0|0|0|0	-	3	1	1.54423	1.48846	0.34
NFE2L3_MINUSPROTEOSOMEINH	NFE2L3	P61978	HNRNPK	31|0|1	0|0|4|0|0|0	-	32	10.6667	3.56617	1.36431	0.34
NFE2L3_MINUSPROTEOSOMEINH	NFE2L3	P52272	HNRNPM	37|2|1	1|2|1|0|1|4	-	40	13.3333	2.65619	1.15704	0.34
NFE2L3_MINUSPROTEOSOMEINH	NFE2L3	Q8WVV4	POF1B	1|8|0	0|0|0|0|2|0	-	9	3	2.5199	1.40023	0.34
NFE2L3_MINUSPROTEOSOMEINH	NFE2L3	Q02543	RPL18A	5|2|0	0|2|0|0|1|2	-	7	2.33333	1.11947	0.670402	0.34
NFE2L3_PLUSPROTEOSOMEINH	NFE2L3	P20930	FLG	0|0|24	1|0|1|3|9|0	-	24	8	2.31237	0.560455	0.33
NFE2L3_PLUSPROTEOSOMEINH	NFE2L3	P09382	LGALS1	5|1|8	6|0|1|1|1|3	-	14	4.66667	1.61415	0.994699	0.33
NFE2L3_PLUSPROTEOSOMEINH	NFE2L3	Q460N5	PARP14	2|0|2	0|0|0|0|0|0	-	4	1.33333	2.03716	1.86904	0.33
NFE2L3_PLUSPROTEOSOMEINH	NFE2L3	P62829	RPL23	5|1|1	0|2|1|1|1|1	-	7	2.33333	1.42143	1.01943	0.33
NFE2L3_PLUSPROTEOSOMEINH	NFE2L3	Q02878	RPL6	6|2|2	1|1|3|0|1|2	-	10	3.33333	1.67326	1.18896	0.33
NFE2L3_MINUSPROTEOSOMEINH	NFE2L3	Q8NE71	ABCF1	7|0|0	0|0|0|0|0|1	-	7	2.33333	1.68661	1.15991	0.33
NFE2L3_MINUSPROTEOSOMEINH	NFE2L3	P68032	ACTC1	18|0|0	3|1|1|0|0|1	-	18	6	1.73383	0.732269	0.33
NFE2L3_MINUSPROTEOSOMEINH	NFE2L3	P12814	ACTN1	38|0|0	0|0|0|0|0|0	-	38	12.6667	6.40887	2.58266	0.33
NFE2L3_MINUSPROTEOSOMEINH	NFE2L3	P04083	ANXA1	9|0|0	0|0|1|0|0|0	-	9	3	1.98202	1.29973	0.33
NFE2L3_MINUSPROTEOSOMEINH	NFE2L3	Q01518	CAP1	12|0|0	0|0|0|0|0|0	-	12	4	2.70807	1.82957	0.33
NFE2L3_MINUSPROTEOSOMEINH	NFE2L3	P49368	CCT3	19|0|0	0|0|0|0|0|0	-	19	6.33333	3.70444	2.08878	0.33
NFE2L3_MINUSPROTEOSOMEINH	NFE2L3	P40227	CCT6A	14|0|0	0|0|0|0|0|0	-	14	4.66667	2.99274	1.91095	0.33
NFE2L3_MINUSPROTEOSOMEINH	NFE2L3	Q00610	CLTC	82|0|0	0|0|0|0|0|0	-	82	27.3333	12.6718	3.3024	0.33
NFE2L3_MINUSPROTEOSOMEINH	NFE2L3	P53621	COPA	29|0|0	0|0|0|0|0|0	-	29	9.66667	5.12783	2.37423	0.33
NFE2L3_MINUSPROTEOSOMEINH	NFE2L3	P53618	COPB1	29|0|0	0|0|0|0|0|0	-	29	9.66667	5.12783	2.37423	0.33
NFE2L3_MINUSPROTEOSOMEINH	NFE2L3	O00148	DDX39A	20|1|2	5|0|4|0|0|2	-	23	7.66667	1.70622	0.802784	0.33
NFE2L3_MINUSPROTEOSOMEINH	NFE2L3	O00571	DDX3X	29|0|0	1|0|0|0|0|2	-	29	9.66667	3.35992	1.15684	0.33
NFE2L3_MINUSPROTEOSOMEINH	NFE2L3	Q02413	DSG1	13|36|4	6|0|4|4|17|0	-	53	17.6667	2.41847	1.08134	0.33
NFE2L3_MINUSPROTEOSOMEINH	NFE2L3	P26641	EEF1G	25|0|0	0|0|0|0|0|0	-	25	8.33333	4.55847	2.2686	0.33
NFE2L3_MINUSPROTEOSOMEINH	NFE2L3	P60842	EIF4A1	35|0|0	0|0|1|0|0|1	-	35	11.6667	4.48238	1.50803	0.33
NFE2L3_MINUSPROTEOSOMEINH	NFE2L3	Q04637	EIF4G1	51|0|0	0|0|0|0|0|0	-	51	17	8.25928	2.83468	0.33
NFE2L3_MINUSPROTEOSOMEINH	NFE2L3	P63241	EIF5A	6|0|0	0|0|0|0|0|1	-	6	2	1.56636	1.11695	0.33
NFE2L3_MINUSPROTEOSOMEINH	NFE2L3	P58107	EPPK1	31|0|0	0|0|1|0|0|0	-	31	10.3333	4.70297	1.86189	0.33
NFE2L3_MINUSPROTEOSOMEINH	NFE2L3	P49327	FASN	88|0|0	0|0|0|0|0|0	-	88	29.3333	13.5258	3.37892	0.33
NFE2L3_MINUSPROTEOSOMEINH	NFE2L3	Q9BQL6	FERMT1	16|0|0	0|0|0|0|0|0	-	16	5.33333	3.27742	1.98592	0.33
NFE2L3_MINUSPROTEOSOMEINH	NFE2L3	P20930	FLG	6|21|0	1|0|1|3|9|0	-	27	9	2.40828	0.829837	0.33
NFE2L3_MINUSPROTEOSOMEINH	NFE2L3	P21333	FLNA	146|0|0	1|0|0|0|0|1	-	146	48.6667	16.2244	2.36571	0.33
NFE2L3_MINUSPROTEOSOMEINH	NFE2L3	O75369	FLNB	263|0|0	2|0|1|0|1|3	-	263	87.6667	17.8086	1.59222	0.33
NFE2L3_MINUSPROTEOSOMEINH	NFE2L3	P15170	GSPT1	20|0|0	0|0|0|0|0|0	-	20	6.66667	3.84678	2.1209	0.33
NFE2L3_MINUSPROTEOSOMEINH	NFE2L3	P52597	HNRNPF	14|0|0	0|0|1|0|0|1	-	14	4.66667	2.24255	1.14493	0.33
NFE2L3_MINUSPROTEOSOMEINH	NFE2L3	P07900	HSP90AA1	70|1|0	0|0|0|0|1|0	-	71	23.6667	9.85645	2.97624	0.33
NFE2L3_MINUSPROTEOSOMEINH	NFE2L3	P08238	HSP90AB1	160|5|2	0|0|1|0|2|8	-	167	55.6667	8.8641	2.05843	0.33
NFE2L3_MINUSPROTEOSOMEINH	NFE2L3	P11142	HSPA8	66|7|7	6|2|10|5|8|9	-	80	26.6667	1.91273	1.17154	0.33
NFE2L3_MINUSPROTEOSOMEINH	NFE2L3	P09914	IFIT1	19|0|0	0|0|0|0|0|0	-	19	6.33333	3.70444	2.08878	0.33
NFE2L3_MINUSPROTEOSOMEINH	NFE2L3	P46940	IQGAP1	68|0|0	0|0|0|0|0|0	-	68	22.6667	10.679	3.10851	0.33
NFE2L3_MINUSPROTEOSOMEINH	NFE2L3	P16144	ITGB4	50|0|0	0|0|0|0|0|0	-	50	16.6667	8.11694	2.81686	0.33
NFE2L3_MINUSPROTEOSOMEINH	NFE2L3	P05783	KRT18	107|1|0	5|0|5|0|0|0	-	108	36	6.47005	1.06483	0.33
NFE2L3_MINUSPROTEOSOMEINH	NFE2L3	P19013	KRT4	0|3|10	1|0|11|1|0|0	-	13	4.33333	1.62459	0.65356	0.33
NFE2L3_MINUSPROTEOSOMEINH	NFE2L3	Q7Z794	KRT77	2|38|2	3|5|1|3|6|5	-	42	14	2.31939	0.784123	0.33
NFE2L3_MINUSPROTEOSOMEINH	NFE2L3	Q8N1N4	KRT78	2|25|4	2|0|2|2|11|3	-	31	10.3333	2.242	0.970338	0.33
NFE2L3_MINUSPROTEOSOMEINH	NFE2L3	P05787	KRT8	239|1|4	6|0|65|2|3|4	-	244	81.3333	2.75958	0.395789	0.33
NFE2L3_MINUSPROTEOSOMEINH	NFE2L3	Q6KB66	KRT80	9|20|4	5|0|3|6|6|3	-	33	11	1.89823	1.17152	0.33
NFE2L3_MINUSPROTEOSOMEINH	NFE2L3	O43790	KRT86	16|0|0	0|1|0|0|1|0	-	16	5.33333	2.37143	1.12575	0.33
NFE2L3_MINUSPROTEOSOMEINH	NFE2L3	Q16787	LAMA3	246|4|6	1|1|5|2|5|6	-	256	85.3333	9.10984	2.32121	0.33
NFE2L3_MINUSPROTEOSOMEINH	NFE2L3	Q13751	LAMB3	206|3|3	4|0|5|2|1|8	-	212	70.6667	7.42073	1.54283	0.33
NFE2L3_MINUSPROTEOSOMEINH	NFE2L3	Q13753	LAMC2	163|3|0	0|2|0|1|2|5	-	166	55.3333	8.79316	1.4149	0.33
NFE2L3_MINUSPROTEOSOMEINH	NFE2L3	P35579	MYH9	390|10|9	79|7|1|5|2|7	-	409	136.333	3.48317	0.744563	0.33
NFE2L3_MINUSPROTEOSOMEINH	NFE2L3	O00159	MYO1C	15|0|0	0|0|0|0|0|1	-	15	5	2.64864	1.42554	0.33
NFE2L3_MINUSPROTEOSOMEINH	NFE2L3	Q9Y446	PKP3	26|0|0	0|0|0|0|0|1	-	26	8.66667	3.97143	1.67915	0.33
NFE2L3_MINUSPROTEOSOMEINH	NFE2L3	Q15149	PLEC	905|30|15	44|4|31|7|10|60	-	950	316.667	5.23611	1.11787	0.33
NFE2L3_MINUSPROTEOSOMEINH	NFE2L3	P13797	PLS3	24|0|0	0|0|0|0|0|0	-	24	8	4.41613	2.2406	0.33
NFE2L3_MINUSPROTEOSOMEINH	NFE2L3	P62937	PPIA	24|0|0	1|0|0|0|0|1	-	24	8	3.28944	1.32971	0.33
NFE2L3_MINUSPROTEOSOMEINH	NFE2L3	O60437	PPL	0|3|0	0|0|1|0|0|0	-	3	1	1.5455	1.14785	0.33
NFE2L3_MINUSPROTEOSOMEINH	NFE2L3	Q13200	PSMD2	8|0|0	0|0|0|0|0|1	-	8	2.66667	1.80687	1.1999	0.33
NFE2L3_MINUSPROTEOSOMEINH	NFE2L3	P51153	RAB13	4|1|1	1|1|1|0|1|0	-	6	2	1.26179	0.996124	0.33
NFE2L3_MINUSPROTEOSOMEINH	NFE2L3	P27635	RPL10	9|0|0	0|0|1|0|0|0	-	9	3	1.98202	1.29973	0.33
NFE2L3_MINUSPROTEOSOMEINH	NFE2L3	P83731	RPL24	5|0|0	0|0|1|0|0|0	-	5	1.66667	1.48731	1.12433	0.33
NFE2L3_MINUSPROTEOSOMEINH	NFE2L3	P05388	RPLP0	14|0|0	0|0|0|0|0|0	-	14	4.66667	2.99274	1.91095	0.33
NFE2L3_MINUSPROTEOSOMEINH	NFE2L3	P15880	RPS2	12|0|0	0|0|0|0|0|0	-	12	4	2.70807	1.82957	0.33
NFE2L3_MINUSPROTEOSOMEINH	NFE2L3	P62701	RPS4X	14|0|0	0|1|1|0|0|1	-	14	4.66667	1.89667	0.886425	0.33
NFE2L3_MINUSPROTEOSOMEINH	NFE2L3	Q01650	SLC7A5	8|0|0	1|0|0|0|0|0	-	8	2.66667	1.84553	1.24506	0.33
NFE2L3_MINUSPROTEOSOMEINH	NFE2L3	O60264	SMARCA5	7|0|0	0|1|0|0|0|1	-	7	2.33333	1.39897	0.855401	0.33
NFE2L3_MINUSPROTEOSOMEINH	NFE2L3	Q7KZF4	SND1	43|0|0	0|0|0|0|0|1	-	43	14.3333	6.01573	1.96387	0.33
NFE2L3_MINUSPROTEOSOMEINH	NFE2L3	O75643	SNRNP200	9|0|0	0|0|0|0|1|0	-	9	3	2.00325	1.32455	0.33
NFE2L3_MINUSPROTEOSOMEINH	NFE2L3	P22735	TGM1	0|12|0	0|0|0|2|2|0	-	12	4	2.58091	0.995579	0.33
NFE2L3_MINUSPROTEOSOMEINH	NFE2L3	Q9Y490	TLN1	74|0|0	0|0|0|0|0|0	-	74	24.6667	11.5331	3.1945	0.33
NFE2L3_MINUSPROTEOSOMEINH	NFE2L3	P24821	TNC	118|0|0	0|0|0|0|0|0	-	118	39.3333	17.796	3.71781	0.33
NFE2L3_MINUSPROTEOSOMEINH	NFE2L3	P07437	TUBB	123|16|9	9|5|4|9|5|18	-	148	49.3333	2.62649	1.41263	0.33
NFE2L3_MINUSPROTEOSOMEINH	NFE2L3	P13010	XRCC5	21|0|0	0|0|0|0|0|0	-	21	7	3.98912	2.15209	0.33
NFE2L3_PLUSPROTEOSOMEINH	NFE2L3	P09874	PARP1	13|0|1	0|7|3|0|4|0	-	14	4.66667	1.27589	0.423121	0.32
NFE2L3_PLUSPROTEOSOMEINH	NFE2L3	Q7Z2W4	ZC3HAV1	1|0|2	0|0|0|0|0|0	-	3	1	1.76916	1.65295	0.32
NFE2L3_MINUSPROTEOSOMEINH	NFE2L3	P61221	ABCE1	9|0|0	0|0|0|0|0|0	-	9	3	2.28105	1.6919	0.32
NFE2L3_MINUSPROTEOSOMEINH	NFE2L3	O43707	ACTN4	13|0|0	0|0|0|0|0|0	-	13	4.33333	2.8504	1.87114	0.32
NFE2L3_MINUSPROTEOSOMEINH	NFE2L3	P48444	ARCN1	10|0|0	0|0|0|0|0|0	-	10	3.33333	2.42339	1.74024	0.32
NFE2L3_MINUSPROTEOSOMEINH	NFE2L3	Q9NVI7	ATAD3A	2|0|1	0|0|0|1|0|1	-	3	1	1.18502	0.906142	0.32
NFE2L3_MINUSPROTEOSOMEINH	NFE2L3	Q99832	CCT7	14|0|0	0|0|0|0|0|0	-	14	4.66667	2.99274	1.91095	0.32
NFE2L3_MINUSPROTEOSOMEINH	NFE2L3	O00299	CLIC1	9|0|0	0|0|0|0|0|0	-	9	3	2.28105	1.6919	0.32
NFE2L3_MINUSPROTEOSOMEINH	NFE2L3	P31689	DNAJA1	15|0|0	0|0|0|0|0|0	-	15	5	3.13508	1.94916	0.32
NFE2L3_MINUSPROTEOSOMEINH	NFE2L3	P19525	EIF2AK2	14|0|0	0|0|0|0|0|0	-	14	4.66667	2.99274	1.91095	0.32
NFE2L3_MINUSPROTEOSOMEINH	NFE2L3	P38919	EIF4A3	7|0|0	0|0|0|0|0|0	-	7	2.33333	1.99637	1.58596	0.32
NFE2L3_MINUSPROTEOSOMEINH	NFE2L3	P02751	FN1	42|0|0	0|0|0|0|0|0	-	42	14	6.97823	2.66534	0.32
NFE2L3_MINUSPROTEOSOMEINH	NFE2L3	Q96QA5	GSDMA	2|3|1	1|0|0|1|2|1	-	6	2	1.33221	1.01816	0.32
NFE2L3_MINUSPROTEOSOMEINH	NFE2L3	P12268	IMPDH2	14|0|0	0|0|0|0|0|0	-	14	4.66667	2.99274	1.91095	0.32
NFE2L3_MINUSPROTEOSOMEINH	NFE2L3	O00410	IPO5	28|0|0	0|0|0|0|0|0	-	28	9.33333	4.98549	2.34871	0.32
NFE2L3_MINUSPROTEOSOMEINH	NFE2L3	P05161	ISG15	12|1|1	1|1|0|2|2|3	-	14	4.66667	1.28495	0.836917	0.32
NFE2L3_MINUSPROTEOSOMEINH	NFE2L3	P33176	KIF5B	22|0|0	0|0|0|0|0|0	-	22	7.33333	4.13145	2.18239	0.32
NFE2L3_MINUSPROTEOSOMEINH	NFE2L3	P43358	MAGEA4	12|0|0	0|0|0|0|0|0	-	12	4	2.70807	1.82957	0.32
NFE2L3_MINUSPROTEOSOMEINH	NFE2L3	P20591	MX1	14|0|0	0|0|0|0|0|0	-	14	4.66667	2.99274	1.91095	0.32
NFE2L3_MINUSPROTEOSOMEINH	NFE2L3	Q9H0A0	NAT10	7|1|0	1|0|1|0|1|2	-	8	2.66667	1.24245	0.816272	0.32
NFE2L3_MINUSPROTEOSOMEINH	NFE2L3	Q9Y6K5	OAS3	23|0|0	0|0|0|0|0|0	-	23	7.66667	4.27379	2.21188	0.32
NFE2L3_MINUSPROTEOSOMEINH	NFE2L3	P07737	PFN1	14|0|0	0|0|0|0|0|0	-	14	4.66667	2.99274	1.91095	0.32
NFE2L3_MINUSPROTEOSOMEINH	NFE2L3	P78527	PRKDC	60|0|1	0|0|0|0|0|0	-	61	20.3333	9.84608	3.70938	0.32
NFE2L3_MINUSPROTEOSOMEINH	NFE2L3	P51148	RAB5C	6|0|0	0|0|0|0|0|0	-	6	2	1.85403	1.52722	0.32
NFE2L3_MINUSPROTEOSOMEINH	NFE2L3	P13489	RNH1	10|0|0	0|0|0|0|0|0	-	10	3.33333	2.42339	1.74024	0.32
NFE2L3_MINUSPROTEOSOMEINH	NFE2L3	P62829	RPL23	7|1|1	0|2|1|1|1|1	-	9	3	1.20925	0.898206	0.32
NFE2L3_MINUSPROTEOSOMEINH	NFE2L3	P39023	RPL3	11|0|0	0|0|1|0|1|4	-	11	3.66667	1.26754	0.585899	0.32
NFE2L3_MINUSPROTEOSOMEINH	NFE2L3	P05120	SERPINB2	15|0|0	0|0|0|0|0|0	-	15	5	3.13508	1.94916	0.32
NFE2L3_MINUSPROTEOSOMEINH	NFE2L3	P42224	STAT1	19|0|0	0|0|0|0|0|0	-	19	6.33333	3.70444	2.08878	0.32
NFE2L3_MINUSPROTEOSOMEINH	NFE2L3	P22314	UBA1	22|0|0	0|0|0|0|0|0	-	22	7.33333	4.13145	2.18239	0.32
NFE2L3_MINUSPROTEOSOMEINH	NFE2L3	P12956	XRCC6	15|0|0	0|0|0|0|0|0	-	15	5	3.13508	1.94916	0.32
NFE2L3_MINUSPROTEOSOMEINH	NFE2L3	P62258	YWHAE	10|0|0	0|0|0|0|0|0	-	10	3.33333	2.42339	1.74024	0.32
NFE2L3_PLUSPROTEOSOMEINH	NFE2L3	Q8N163	CCAR2	2|0|1	0|0|0|0|0|0	-	3	1	1.78659	1.65931	0.31
NFE2L3_PLUSPROTEOSOMEINH	NFE2L3	P08123	COL1A2	5|0|0	0|0|1|2|1|0	-	5	1.66667	1.45663	0.773754	0.31
NFE2L3_PLUSPROTEOSOMEINH	NFE2L3	Q9GZR7	DDX24	1|0|2	0|0|0|0|0|0	-	3	1	1.76916	1.65295	0.31
NFE2L3_PLUSPROTEOSOMEINH	NFE2L3	Q96JH7	VCPIP1	0|2|1	0|0|0|0|0|0	-	3	1	2.09165	1.83429	0.31
NFE2L3_MINUSPROTEOSOMEINH	NFE2L3	Q9UG63	ABCF2	9|0|0	0|0|0|0|0|0	-	9	3	2.28105	1.6919	0.31
NFE2L3_MINUSPROTEOSOMEINH	NFE2L3	P55265	ADAR	4|0|0	1|0|0|0|0|0	-	4	1.33333	1.35423	1.05779	0.31
NFE2L3_MINUSPROTEOSOMEINH	NFE2L3	P17655	CAPN2	11|0|0	0|0|0|0|0|0	-	11	3.66667	2.56573	1.78602	0.31
NFE2L3_MINUSPROTEOSOMEINH	NFE2L3	P78371	CCT2	11|0|0	0|0|0|0|0|0	-	11	3.66667	2.56573	1.78602	0.31
NFE2L3_MINUSPROTEOSOMEINH	NFE2L3	P50991	CCT4	10|0|0	0|0|0|0|0|0	-	10	3.33333	2.42339	1.74024	0.31
NFE2L3_MINUSPROTEOSOMEINH	NFE2L3	P48643	CCT5	7|0|0	0|0|0|0|0|0	-	7	2.33333	1.99637	1.58596	0.31
NFE2L3_MINUSPROTEOSOMEINH	NFE2L3	O75131	CPNE3	11|0|0	0|0|0|0|0|0	-	11	3.66667	2.56573	1.78602	0.31
NFE2L3_MINUSPROTEOSOMEINH	NFE2L3	Q08211	DHX9	41|6|9	7|0|3|2|4|12	-	56	18.6667	1.97602	1.13307	0.31
NFE2L3_MINUSPROTEOSOMEINH	NFE2L3	O60610	DIAPH1	14|0|0	0|0|0|0|0|0	-	14	4.66667	2.99274	1.91095	0.31
NFE2L3_MINUSPROTEOSOMEINH	NFE2L3	P41091	EIF2S3	9|0|0	0|0|0|0|0|0	-	9	3	2.28105	1.6919	0.31
NFE2L3_MINUSPROTEOSOMEINH	NFE2L3	P55884	EIF3B	14|0|0	0|0|0|0|0|0	-	14	4.66667	2.99274	1.91095	0.31
NFE2L3_MINUSPROTEOSOMEINH	NFE2L3	P78344	EIF4G2	17|0|0	0|0|0|0|0|0	-	17	5.66667	3.41976	2.02138	0.31
NFE2L3_MINUSPROTEOSOMEINH	NFE2L3	Q92616	GCN1	34|0|0	0|0|0|0|0|0	-	34	11.3333	5.83952	2.49431	0.31
NFE2L3_MINUSPROTEOSOMEINH	NFE2L3	P09211	GSTP1	8|0|0	0|0|0|0|0|0	-	8	2.66667	2.13871	1.64064	0.31
NFE2L3_MINUSPROTEOSOMEINH	NFE2L3	P78347	GTF2I	12|0|0	0|0|0|0|0|0	-	12	4	2.70807	1.82957	0.31
NFE2L3_MINUSPROTEOSOMEINH	NFE2L3	P69905	HBA1;HBA2	6|0|0	0|0|0|0|0|0	-	6	2	1.85403	1.52722	0.31
NFE2L3_MINUSPROTEOSOMEINH	NFE2L3	P02042	HBD	14|0|0	0|0|0|0|0|0	-	14	4.66667	2.99274	1.91095	0.31
NFE2L3_MINUSPROTEOSOMEINH	NFE2L3	O14879	IFIT3	9|0|0	0|0|0|0|0|0	-	9	3	2.28105	1.6919	0.31
NFE2L3_MINUSPROTEOSOMEINH	NFE2L3	P23229	ITGA6	18|0|0	0|0|0|0|0|0	-	18	6	3.5621	2.05563	0.31
NFE2L3_MINUSPROTEOSOMEINH	NFE2L3	Q14974	KPNB1	16|0|0	0|0|0|0|0|0	-	16	5.33333	3.27742	1.98592	0.31
NFE2L3_MINUSPROTEOSOMEINH	NFE2L3	P11940	PABPC1	9|0|0	0|0|0|0|0|0	-	9	3	2.28105	1.6919	0.31
NFE2L3_MINUSPROTEOSOMEINH	NFE2L3	P22234	PAICS	9|0|0	0|0|0|0|0|0	-	9	3	2.28105	1.6919	0.31
NFE2L3_MINUSPROTEOSOMEINH	NFE2L3	Q8WUM4	PDCD6IP	15|0|0	0|0|0|0|0|0	-	15	5	3.13508	1.94916	0.31
NFE2L3_MINUSPROTEOSOMEINH	NFE2L3	P18669	PGAM1	6|0|0	0|0|0|0|0|0	-	6	2	1.85403	1.52722	0.31
NFE2L3_MINUSPROTEOSOMEINH	NFE2L3	Q99959	PKP2	6|0|0	0|0|0|1|0|1	-	6	2	1.38142	0.906773	0.31
NFE2L3_MINUSPROTEOSOMEINH	NFE2L3	P47897	QARS1	14|0|0	0|0|0|0|0|0	-	14	4.66667	2.99274	1.91095	0.31
NFE2L3_MINUSPROTEOSOMEINH	NFE2L3	P46060	RANGAP1	12|0|0	0|0|0|0|0|0	-	12	4	2.70807	1.82957	0.31
NFE2L3_MINUSPROTEOSOMEINH	NFE2L3	P62851	RPS25	4|0|0	0|0|0|0|0|0	-	4	1.33333	1.56936	1.39386	0.31
NFE2L3_MINUSPROTEOSOMEINH	NFE2L3	Q9UHD8	SEPTIN9	12|0|0	0|0|0|0|0|0	-	12	4	2.70807	1.82957	0.31
NFE2L3_MINUSPROTEOSOMEINH	NFE2L3	Q96P63	SERPINB12	0|4|0	1|0|1|0|1|0	-	4	1.33333	1.40722	0.844806	0.31
NFE2L3_MINUSPROTEOSOMEINH	NFE2L3	Q13148	TARDBP	7|0|0	0|0|0|0|0|0	-	7	2.33333	1.99637	1.58596	0.31
NFE2L3_MINUSPROTEOSOMEINH	NFE2L3	P17987	TCP1	13|0|0	0|0|0|0|0|0	-	13	4.33333	2.8504	1.87114	0.31
NFE2L3_MINUSPROTEOSOMEINH	NFE2L3	P13693	TPT1	5|0|0	0|0|0|0|0|0	-	5	1.66667	1.71169	1.46358	0.31
NFE2L3_MINUSPROTEOSOMEINH	NFE2L3	Q7Z2W4	ZC3HAV1	14|0|0	0|0|0|0|0|0	-	14	4.66667	2.99274	1.91095	0.31
NFE2L3_PLUSPROTEOSOMEINH	NFE2L3	Q16787	LAMA3	5|5|17	1|1|5|2|5|6	-	27	9	2.03863	1.30607	0.3
NFE2L3_PLUSPROTEOSOMEINH	NFE2L3	Q99549	MPHOSPH8	3|0|0	0|0|0|0|1|0	-	3	1	1.58432	1.17859	0.3
NFE2L3_PLUSPROTEOSOMEINH	NFE2L3	P62266	RPS23	6|2|1	0|1|0|2|2|4	-	9	3	1.4383	0.902249	0.3
NFE2L3_MINUSPROTEOSOMEINH	NFE2L3	A6NIZ1	A6NIZ1	4|0|0	0|0|0|0|0|0	-	4	1.33333	1.56936	1.39386	0.3
NFE2L3_MINUSPROTEOSOMEINH	NFE2L3	P62330	ARF6	3|0|0	1|0|0|0|0|0	-	3	1	1.2314	0.998978	0.3
NFE2L3_MINUSPROTEOSOMEINH	NFE2L3	Q86VP6	CAND1	12|0|0	0|0|0|0|0|0	-	12	4	2.70807	1.82957	0.3
NFE2L3_MINUSPROTEOSOMEINH	NFE2L3	Q9Y678	COPG1	12|0|0	0|0|0|0|0|0	-	12	4	2.70807	1.82957	0.3
NFE2L3_MINUSPROTEOSOMEINH	NFE2L3	Q14152	EIF3A	17|0|0	0|0|0|0|0|0	-	17	5.66667	3.41976	2.02138	0.3
NFE2L3_MINUSPROTEOSOMEINH	NFE2L3	O15371	EIF3D	11|0|0	0|0|0|0|0|0	-	11	3.66667	2.56573	1.78602	0.3
NFE2L3_MINUSPROTEOSOMEINH	NFE2L3	P60228	EIF3E	7|0|0	0|0|0|0|0|0	-	7	2.33333	1.99637	1.58596	0.3
NFE2L3_MINUSPROTEOSOMEINH	NFE2L3	Q00341	HDLBP	21|0|0	0|0|0|0|0|0	-	21	7	3.98912	2.15209	0.3
NFE2L3_MINUSPROTEOSOMEINH	NFE2L3	P31943	HNRNPH1	7|0|0	0|0|0|0|0|0	-	7	2.33333	1.99637	1.58596	0.3
NFE2L3_MINUSPROTEOSOMEINH	NFE2L3	P07476	IVL	0|5|0	0|0|0|0|0|0	-	5	1.66667	2.29778	1.69773	0.3
NFE2L3_MINUSPROTEOSOMEINH	NFE2L3	P52292	KPNA2	6|0|0	0|0|0|0|0|0	-	6	2	1.85403	1.52722	0.3
NFE2L3_MINUSPROTEOSOMEINH	NFE2L3	P47929	LGALS7B;LGALS7	0|15|0	0|0|0|0|0|0	-	15	5	4.89333	2.33188	0.3
NFE2L3_MINUSPROTEOSOMEINH	NFE2L3	Q7Z406	MYH14	5|1|0	0|0|0|0|0|0	-	6	2	1.97125	1.7733	0.3
NFE2L3_MINUSPROTEOSOMEINH	NFE2L3	P26599	PTBP1	8|0|0	0|0|0|0|0|0	-	8	2.66667	2.13871	1.64064	0.3
NFE2L3_MINUSPROTEOSOMEINH	NFE2L3	P18077	RPL35A	3|1|0	0|0|0|1|1|1	-	4	1.33333	1.13897	0.813086	0.3
NFE2L3_MINUSPROTEOSOMEINH	NFE2L3	P60866	RPS20	6|0|0	1|0|0|0|0|2	-	6	2	1.21482	0.744134	0.3
NFE2L3_MINUSPROTEOSOMEINH	NFE2L3	Q9BST9	RTKN	7|0|0	0|0|0|0|0|0	-	7	2.33333	1.99637	1.58596	0.3
NFE2L3_MINUSPROTEOSOMEINH	NFE2L3	P27348	YWHAQ	4|0|0	0|0|0|0|0|0	-	4	1.33333	1.56936	1.39386	0.3
NFE2L3_PLUSPROTEOSOMEINH	NFE2L3	P60660	MYL6	0|3|0	4|0|0|0|0|0	-	3	1	1.38288	0.742046	0.29
NFE2L3_MINUSPROTEOSOMEINH	NFE2L3	P23526	AHCY	4|0|0	0|0|0|0|0|0	-	4	1.33333	1.56936	1.39386	0.29
NFE2L3_MINUSPROTEOSOMEINH	NFE2L3	O00622	CCN1	5|0|0	0|0|0|0|0|0	-	5	1.66667	1.71169	1.46358	0.29
NFE2L3_MINUSPROTEOSOMEINH	NFE2L3	Q92499	DDX1	7|0|0	0|0|0|0|0|0	-	7	2.33333	1.99637	1.58596	0.29
NFE2L3_MINUSPROTEOSOMEINH	NFE2L3	P17844	DDX5	8|0|0	0|0|0|0|0|0	-	8	2.66667	2.13871	1.64064	0.29
NFE2L3_MINUSPROTEOSOMEINH	NFE2L3	B5ME19	EIF3CL	12|0|0	0|0|0|0|0|0	-	12	4	2.70807	1.82957	0.29
NFE2L3_MINUSPROTEOSOMEINH	NFE2L3	Q15717	ELAVL1	2|0|2	1|1|0|0|0|2	-	4	1.33333	1.07157	0.684734	0.29
NFE2L3_MINUSPROTEOSOMEINH	NFE2L3	P49915	GMPS	10|0|0	0|0|0|0|0|0	-	10	3.33333	2.42339	1.74024	0.29
NFE2L3_MINUSPROTEOSOMEINH	NFE2L3	P09913	IFIT2	4|0|0	0|0|0|0|0|0	-	4	1.33333	1.56936	1.39386	0.29
NFE2L3_MINUSPROTEOSOMEINH	NFE2L3	O95373	IPO7	10|0|0	0|0|0|0|0|0	-	10	3.33333	2.42339	1.74024	0.29
NFE2L3_MINUSPROTEOSOMEINH	NFE2L3	P43243	MATR3	10|0|0	0|0|0|0|0|0	-	10	3.33333	2.42339	1.74024	0.29
NFE2L3_MINUSPROTEOSOMEINH	NFE2L3	P55209	NAP1L1	6|0|0	0|0|0|0|0|0	-	6	2	1.85403	1.52722	0.29
NFE2L3_MINUSPROTEOSOMEINH	NFE2L3	P00558	PGK1	5|0|0	0|0|0|0|0|0	-	5	1.66667	1.71169	1.46358	0.29
NFE2L3_MINUSPROTEOSOMEINH	NFE2L3	P30153	PPP2R1A	8|0|0	0|0|0|0|0|0	-	8	2.66667	2.13871	1.64064	0.29
NFE2L3_MINUSPROTEOSOMEINH	NFE2L3	P62191	PSMC1	5|0|0	0|0|0|0|0|0	-	5	1.66667	1.71169	1.46358	0.29
NFE2L3_MINUSPROTEOSOMEINH	NFE2L3	P35998	PSMC2	5|0|0	0|0|0|0|0|0	-	5	1.66667	1.71169	1.46358	0.29
NFE2L3_MINUSPROTEOSOMEINH	NFE2L3	P51149	RAB7A	5|0|0	0|0|0|0|0|0	-	5	1.66667	1.71169	1.46358	0.29
NFE2L3_MINUSPROTEOSOMEINH	NFE2L3	P15153	RAC2	3|0|0	0|0|0|0|0|0	-	3	1	1.42702	1.31637	0.29
NFE2L3_MINUSPROTEOSOMEINH	NFE2L3	P40429	RPL13A	3|0|0	0|0|0|0|0|0	-	3	1	1.42702	1.31637	0.29
NFE2L3_MINUSPROTEOSOMEINH	NFE2L3	P46776	RPL27A	4|0|0	0|0|0|0|0|2	-	4	1.33333	1.14776	0.80355	0.29
NFE2L3_MINUSPROTEOSOMEINH	NFE2L3	P04844	RPN2	7|0|0	0|0|0|0|0|0	-	7	2.33333	1.99637	1.58596	0.29
NFE2L3_MINUSPROTEOSOMEINH	NFE2L3	Q9UHB9	SRP68	7|0|0	0|0|0|0|0|0	-	7	2.33333	1.99637	1.58596	0.29
NFE2L3_MINUSPROTEOSOMEINH	NFE2L3	P55854	SUMO3	3|0|0	0|0|0|0|0|0	-	3	1	1.42702	1.31637	0.29
NFE2L3_MINUSPROTEOSOMEINH	NFE2L3	P02786	TFRC	7|0|0	0|0|0|0|0|0	-	7	2.33333	1.99637	1.58596	0.29
NFE2L3_MINUSPROTEOSOMEINH	NFE2L3	Q15582	TGFBI	7|0|0	0|0|0|0|0|0	-	7	2.33333	1.99637	1.58596	0.29
NFE2L3_MINUSPROTEOSOMEINH	NFE2L3	Q14694	USP10	8|0|0	0|0|0|0|0|0	-	8	2.66667	2.13871	1.64064	0.29
NFE2L3_MINUSPROTEOSOMEINH	NFE2L3	P45974	USP5	7|0|0	0|0|0|0|0|0	-	7	2.33333	1.99637	1.58596	0.29
NFE2L3_MINUSPROTEOSOMEINH	NFE2L3	P26640	VARS1	10|0|0	0|0|0|0|0|0	-	10	3.33333	2.42339	1.74024	0.29
NFE2L3_MINUSPROTEOSOMEINH	NFE2L3	P55072	VCP	11|0|0	0|0|0|0|0|0	-	11	3.66667	2.56573	1.78602	0.29
NFE2L3_MINUSPROTEOSOMEINH	NFE2L3	P31946	YWHAB	4|0|0	0|0|0|0|0|0	-	4	1.33333	1.56936	1.39386	0.29
NFE2L3_PLUSPROTEOSOMEINH	NFE2L3	Q08211	DHX9	19|7|16	7|0|3|2|4|12	-	42	14	2.31291	1.46142	0.28
NFE2L3_PLUSPROTEOSOMEINH	NFE2L3	Q9BSV6	TSEN34	3|0|0	0|0|0|0|0|0	-	3	1	1.80402	1.50547	0.28
NFE2L3_MINUSPROTEOSOMEINH	NFE2L3	O95573	ACSL3	6|0|0	0|0|0|0|0|0	-	6	2	1.85403	1.52722	0.28
NFE2L3_MINUSPROTEOSOMEINH	NFE2L3	P40616	ARL1	3|0|0	0|0|0|0|0|0	-	3	1	1.42702	1.31637	0.28
NFE2L3_MINUSPROTEOSOMEINH	NFE2L3	P35606	COPB2	8|0|0	0|0|0|0|0|0	-	8	2.66667	2.13871	1.64064	0.28
NFE2L3_MINUSPROTEOSOMEINH	NFE2L3	Q9UHQ9	CYB5R1	3|0|0	0|0|0|0|0|0	-	3	1	1.42702	1.31637	0.28
NFE2L3_MINUSPROTEOSOMEINH	NFE2L3	Q7L014	DDX46	3|0|0	1|0|0|0|0|0	-	3	1	1.2314	0.998978	0.28
NFE2L3_MINUSPROTEOSOMEINH	NFE2L3	Q9H6S3	EPS8L2	6|0|0	0|0|0|0|0|0	-	6	2	1.85403	1.52722	0.28
NFE2L3_MINUSPROTEOSOMEINH	NFE2L3	P15311	EZR	6|0|0	0|0|0|0|0|0	-	6	2	1.85403	1.52722	0.28
NFE2L3_MINUSPROTEOSOMEINH	NFE2L3	Q02790	FKBP4	3|0|0	0|0|0|0|0|1	-	3	1	1.2056	0.962742	0.28
NFE2L3_MINUSPROTEOSOMEINH	NFE2L3	Q13045	FLII	9|0|0	0|0|0|0|0|0	-	9	3	2.28105	1.6919	0.28
NFE2L3_MINUSPROTEOSOMEINH	NFE2L3	Q92598	HSPH1	8|0|0	0|0|0|0|0|0	-	8	2.66667	2.13871	1.64064	0.28
NFE2L3_MINUSPROTEOSOMEINH	NFE2L3	Q9BXJ9	NAA15	8|0|0	0|0|0|0|0|0	-	8	2.66667	2.13871	1.64064	0.28
NFE2L3_MINUSPROTEOSOMEINH	NFE2L3	O95747	OXSR1	4|0|0	0|0|0|0|0|0	-	4	1.33333	1.56936	1.39386	0.28
NFE2L3_MINUSPROTEOSOMEINH	NFE2L3	P02663	P02663	0|0|2	0|0|0|1|0|0	-	2	0.666667	1.39108	1.07465	0.28
NFE2L3_MINUSPROTEOSOMEINH	NFE2L3	P62333	PSMC6	5|0|0	0|0|0|0|0|0	-	5	1.66667	1.71169	1.46358	0.28
NFE2L3_MINUSPROTEOSOMEINH	NFE2L3	P54136	RARS1	5|0|0	0|0|0|0|0|0	-	5	1.66667	1.71169	1.46358	0.28
NFE2L3_MINUSPROTEOSOMEINH	NFE2L3	P62241	RPS8	14|2|1	1|6|3|1|1|2	-	17	5.66667	1.02181	0.58386	0.28
NFE2L3_MINUSPROTEOSOMEINH	NFE2L3	P46781	RPS9	3|0|0	0|0|0|0|0|0	-	3	1	1.42702	1.31637	0.28
NFE2L3_MINUSPROTEOSOMEINH	NFE2L3	P31350	RRM2	4|0|0	0|0|0|0|0|0	-	4	1.33333	1.56936	1.39386	0.28
NFE2L3_MINUSPROTEOSOMEINH	NFE2L3	Q15019	SEPTIN2	4|0|0	0|0|0|0|0|0	-	4	1.33333	1.56936	1.39386	0.28
NFE2L3_MINUSPROTEOSOMEINH	NFE2L3	Q16181	SEPTIN7	6|0|0	0|0|0|0|0|0	-	6	2	1.85403	1.52722	0.28
NFE2L3_MINUSPROTEOSOMEINH	NFE2L3	Q08188	TGM3	3|3|1	1|0|3|1|1|0	-	7	2.33333	1.31585	0.962067	0.28
NFE2L3_MINUSPROTEOSOMEINH	NFE2L3	P29401	TKT	6|0|0	0|0|0|0|0|0	-	6	2	1.85403	1.52722	0.28
NFE2L3_MINUSPROTEOSOMEINH	NFE2L3	P60174	TPI1	5|0|0	0|0|0|0|0|0	-	5	1.66667	1.71169	1.46358	0.28
NFE2L3_MINUSPROTEOSOMEINH	NFE2L3	Q14258	TRIM25	6|0|0	0|0|0|0|0|0	-	6	2	1.85403	1.52722	0.28
NFE2L3_MINUSPROTEOSOMEINH	NFE2L3	Q13263	TRIM28	7|0|0	0|0|0|0|0|0	-	7	2.33333	1.99637	1.58596	0.28
NFE2L3_MINUSPROTEOSOMEINH	NFE2L3	Q14134	TRIM29	0|2|0	0|0|1|0|0|0	-	2	0.666667	1.31997	1.05052	0.28
NFE2L3_MINUSPROTEOSOMEINH	NFE2L3	Q14166	TTLL12	6|0|0	0|0|0|0|0|0	-	6	2	1.85403	1.52722	0.28
NFE2L3_PLUSPROTEOSOMEINH	NFE2L3	Q13185	CBX3	0|0|3	0|0|0|0|0|0	-	3	1	1.75173	1.48203	0.27
NFE2L3_PLUSPROTEOSOMEINH	NFE2L3	P32519	ELF1	0|0|4	0|0|0|0|0|0	-	4	1.33333	2.0023	1.58831	0.27
NFE2L3_PLUSPROTEOSOMEINH	NFE2L3	Q96HH9	GRAMD2B	0|0|3	0|0|0|1|0|2	-	3	1	1.14809	0.722396	0.27
NFE2L3_PLUSPROTEOSOMEINH	NFE2L3	P69849	NOMO3	1|0|2	0|0|0|0|0|0	-	3	1	1.76916	1.65295	0.27
NFE2L3_PLUSPROTEOSOMEINH	NFE2L3	Q3B726	POLR1F	3|1|1	1|1|2|0|1|0	-	5	1.66667	1.34326	0.989289	0.27
NFE2L3_PLUSPROTEOSOMEINH	NFE2L3	P14314	PRKCSH	0|3|0	0|0|0|0|0|0	-	3	1	2.26162	1.68509	0.27
NFE2L3_PLUSPROTEOSOMEINH	NFE2L3	P10599	TXN	0|2|0	0|3|0|0|0|0	-	2	0.666667	1.06414	0.618501	0.27
NFE2L3_MINUSPROTEOSOMEINH	NFE2L3	P63010	AP2B1	7|0|0	0|0|0|0|0|0	-	7	2.33333	1.99637	1.58596	0.27
NFE2L3_MINUSPROTEOSOMEINH	NFE2L3	Q9UBB4	ATXN10	4|0|0	0|0|0|0|0|0	-	4	1.33333	1.56936	1.39386	0.27
NFE2L3_MINUSPROTEOSOMEINH	NFE2L3	Q9Y295	DRG1	3|0|0	0|0|0|0|0|0	-	3	1	1.42702	1.31637	0.27
NFE2L3_MINUSPROTEOSOMEINH	NFE2L3	P07814	EPRS1	12|0|0	0|0|0|0|0|0	-	12	4	2.70807	1.82957	0.27
NFE2L3_MINUSPROTEOSOMEINH	NFE2L3	Q9BSJ8	ESYT1	7|0|0	0|0|0|0|0|0	-	7	2.33333	1.99637	1.58596	0.27
NFE2L3_MINUSPROTEOSOMEINH	NFE2L3	P41250	GARS1	3|0|0	1|0|0|0|0|0	-	3	1	1.2314	0.998978	0.27
NFE2L3_MINUSPROTEOSOMEINH	NFE2L3	P04439	HLA-A	4|0|0	0|0|0|0|0|0	-	4	1.33333	1.56936	1.39386	0.27
NFE2L3_MINUSPROTEOSOMEINH	NFE2L3	P41252	IARS1	10|0|0	0|0|0|0|0|0	-	10	3.33333	2.42339	1.74024	0.27
NFE2L3_MINUSPROTEOSOMEINH	NFE2L3	Q8TEX9	IPO4	8|0|0	0|0|0|0|0|0	-	8	2.66667	2.13871	1.64064	0.27
NFE2L3_MINUSPROTEOSOMEINH	NFE2L3	P32004	L1CAM	2|0|1	0|0|0|0|0|0	-	3	1	1.59043	1.52616	0.27
NFE2L3_MINUSPROTEOSOMEINH	NFE2L3	Q96HC4	PDLIM5	4|0|0	0|0|0|0|0|0	-	4	1.33333	1.56936	1.39386	0.27
NFE2L3_MINUSPROTEOSOMEINH	NFE2L3	P43487	RANBP1	2|0|0	0|0|0|0|0|0	-	2	0.666667	1.28468	1.22849	0.27
NFE2L3_MINUSPROTEOSOMEINH	NFE2L3	P46782	RPS5	3|0|0	0|0|0|0|0|0	-	3	1	1.42702	1.31637	0.27
NFE2L3_MINUSPROTEOSOMEINH	NFE2L3	P08865	RPSA	3|0|0	0|0|0|0|0|0	-	3	1	1.42702	1.31637	0.27
NFE2L3_MINUSPROTEOSOMEINH	NFE2L3	Q9Y3I0	RTCB	4|0|0	0|0|0|0|0|0	-	4	1.33333	1.56936	1.39386	0.27
NFE2L3_MINUSPROTEOSOMEINH	NFE2L3	Q9Y3A5	SBDS	3|0|0	0|0|0|0|0|0	-	3	1	1.42702	1.31637	0.27
NFE2L3_MINUSPROTEOSOMEINH	NFE2L3	P22528	SPRR1B	0|2|0	0|0|0|0|0|0	-	2	0.666667	1.51911	1.36751	0.27
NFE2L3_MINUSPROTEOSOMEINH	NFE2L3	Q92973	TNPO1	9|0|0	0|0|0|0|0|0	-	9	3	2.28105	1.6919	0.27
NFE2L3_PLUSPROTEOSOMEINH	NFE2L3	P29375	KDM5A	0|1|2	0|0|0|0|0|0	-	3	1	1.92169	1.78232	0.26
NFE2L3_PLUSPROTEOSOMEINH	NFE2L3	P61956	SUMO2	3|0|0	0|0|0|0|0|0	-	3	1	1.80402	1.50547	0.26
NFE2L3_PLUSPROTEOSOMEINH	NFE2L3	P05549	TFAP2A	0|0|3	0|0|0|0|0|0	-	3	1	1.75173	1.48203	0.26
NFE2L3_MINUSPROTEOSOMEINH	NFE2L3	P17812	CTPS1	4|0|0	0|0|0|0|0|0	-	4	1.33333	1.56936	1.39386	0.26
NFE2L3_MINUSPROTEOSOMEINH	NFE2L3	O43491	EPB41L2	7|0|0	0|0|0|0|0|0	-	7	2.33333	1.99637	1.58596	0.26
NFE2L3_MINUSPROTEOSOMEINH	NFE2L3	O76003	GLRX3	3|0|0	0|0|0|0|0|0	-	3	1	1.42702	1.31637	0.26
NFE2L3_MINUSPROTEOSOMEINH	NFE2L3	P56192	MARS1	7|0|0	0|0|0|0|0|0	-	7	2.33333	1.99637	1.58596	0.26
NFE2L3_MINUSPROTEOSOMEINH	NFE2L3	P25398	RPS12	2|0|0	0|0|0|0|0|0	-	2	0.666667	1.28468	1.22849	0.26
NFE2L3_MINUSPROTEOSOMEINH	NFE2L3	Q9P2E9	RRBP1	6|1|1	1|2|0|0|2|1	-	8	2.66667	1.14846	0.793914	0.26
NFE2L3_MINUSPROTEOSOMEINH	NFE2L3	Q96FQ6	S100A16	0|2|0	0|0|0|0|0|0	-	2	0.666667	1.51911	1.36751	0.26
NFE2L3_MINUSPROTEOSOMEINH	NFE2L3	Q9NWH9	SLTM	3|0|1	0|3|0|0|0|0	-	4	1.33333	1.00154	0.66471	0.26
NFE2L3_PLUSPROTEOSOMEINH	NFE2L3	P46782	RPS5	2|0|0	0|0|0|0|0|0	-	2	0.666667	1.53601	1.37648	0.25
NFE2L3_PLUSPROTEOSOMEINH	NFE2L3	Q7KZF4	SND1	2|0|0	0|0|0|0|0|1	-	2	0.666667	1.29768	1.00671	0.25
NFE2L3_MINUSPROTEOSOMEINH	NFE2L3	O75534	CSDE1	5|0|0	0|0|0|0|0|0	-	5	1.66667	1.71169	1.46358	0.25
NFE2L3_MINUSPROTEOSOMEINH	NFE2L3	Q13838	DDX39B	3|0|0	0|0|0|0|0|0	-	3	1	1.42702	1.31637	0.25
NFE2L3_MINUSPROTEOSOMEINH	NFE2L3	O60884	DNAJA2	3|0|0	0|0|0|0|0|0	-	3	1	1.42702	1.31637	0.25
NFE2L3_MINUSPROTEOSOMEINH	NFE2L3	Q99615	DNAJC7	3|0|0	0|0|0|0|0|0	-	3	1	1.42702	1.31637	0.25
NFE2L3_MINUSPROTEOSOMEINH	NFE2L3	Q16610	ECM1	0|2|1	1|1|1|1|0|0	-	3	1	1.0662	0.800826	0.25
NFE2L3_MINUSPROTEOSOMEINH	NFE2L3	P28482	MAPK1	3|0|0	0|0|0|0|0|0	-	3	1	1.42702	1.31637	0.25
NFE2L3_MINUSPROTEOSOMEINH	NFE2L3	O43795	MYO1B	6|0|0	0|0|0|0|0|0	-	6	2	1.85403	1.52722	0.25
NFE2L3_MINUSPROTEOSOMEINH	NFE2L3	P06748	NPM1	20|3|3	6|0|3|5|4|4	-	26	8.66667	1.23517	0.826196	0.25
NFE2L3_MINUSPROTEOSOMEINH	NFE2L3	P30044	PRDX5	2|0|0	0|0|0|0|0|0	-	2	0.666667	1.28468	1.22849	0.25
NFE2L3_MINUSPROTEOSOMEINH	NFE2L3	Q92530	PSMF1	2|0|0	0|0|0|0|0|0	-	2	0.666667	1.28468	1.22849	0.25
NFE2L3_MINUSPROTEOSOMEINH	NFE2L3	P62888	RPL30	2|0|0	0|0|0|0|0|0	-	2	0.666667	1.28468	1.22849	0.25
NFE2L3_MINUSPROTEOSOMEINH	NFE2L3	P62280	RPS11	9|4|4	3|1|3|3|2|1	-	17	5.66667	1.46104	1.18961	0.25
NFE2L3_MINUSPROTEOSOMEINH	NFE2L3	P06703	S100A6	2|0|0	0|0|0|0|0|0	-	2	0.666667	1.28468	1.22849	0.25
NFE2L3_MINUSPROTEOSOMEINH	NFE2L3	P53992	SEC24C	7|0|0	0|0|0|0|0|0	-	7	2.33333	1.99637	1.58596	0.25
NFE2L3_MINUSPROTEOSOMEINH	NFE2L3	P51532	SMARCA4	3|1|0	0|0|0|0|0|0	-	4	1.33333	1.68657	1.59494	0.25
NFE2L3_MINUSPROTEOSOMEINH	NFE2L3	O76094	SRP72	5|0|0	0|0|0|0|0|0	-	5	1.66667	1.71169	1.46358	0.25
NFE2L3_MINUSPROTEOSOMEINH	NFE2L3	P54578	USP14	3|0|0	0|0|0|0|0|0	-	3	1	1.42702	1.31637	0.25
NFE2L3_MINUSPROTEOSOMEINH	NFE2L3	Q99536	VAT1	3|0|0	0|0|0|0|0|0	-	3	1	1.42702	1.31637	0.25
NFE2L3_MINUSPROTEOSOMEINH	NFE2L3	P04004	VTN	3|0|0	0|0|0|0|0|0	-	3	1	1.42702	1.31637	0.25
NFE2L3_PLUSPROTEOSOMEINH	NFE2L3	P05023	ATP1A1	0|0|2	1|0|0|0|0|0	-	2	0.666667	1.29537	1.03044	0.24
NFE2L3_PLUSPROTEOSOMEINH	NFE2L3	O00148	DDX39A	1|1|7	5|0|4|0|0|2	-	9	3	1.24502	0.650148	0.24
NFE2L3_PLUSPROTEOSOMEINH	NFE2L3	Q9P2N6	KANSL3	0|0|3	0|0|0|0|0|0	-	3	1	1.75173	1.48203	0.24
NFE2L3_PLUSPROTEOSOMEINH	NFE2L3	P51153	RAB13	2|1|1	1|1|1|0|1|0	-	4	1.33333	1.30463	1.03411	0.24
NFE2L3_PLUSPROTEOSOMEINH	NFE2L3	Q9UL25	RAB21	0|0|2	1|0|0|0|0|1	-	2	0.666667	1.11816	0.805821	0.24
NFE2L3_PLUSPROTEOSOMEINH	NFE2L3	Q07020	RPL18	2|0|0	0|0|0|0|0|0	-	2	0.666667	1.53601	1.37648	0.24
NFE2L3_PLUSPROTEOSOMEINH	NFE2L3	Q9BRK5	SDF4	0|0|2	0|0|0|0|0|0	-	2	0.666667	1.50115	1.35783	0.24
NFE2L3_PLUSPROTEOSOMEINH	NFE2L3	P07437	TUBB	32|16|23	9|5|4|9|5|18	-	71	23.6667	2.28084	1.63604	0.24
NFE2L3_PLUSPROTEOSOMEINH	NFE2L3	P45880	VDAC2	7|7|23	11|5|7|7|6|8	-	37	12.3333	1.37388	1.07452	0.24
NFE2L3_MINUSPROTEOSOMEINH	NFE2L3	P53396	ACLY	6|0|0	0|0|0|0|0|0	-	6	2	1.85403	1.52722	0.24
NFE2L3_MINUSPROTEOSOMEINH	NFE2L3	P20073	ANXA7	3|0|0	0|0|0|0|0|0	-	3	1	1.42702	1.31637	0.24
NFE2L3_MINUSPROTEOSOMEINH	NFE2L3	Q8N3C0	ASCC3	2|0|0	0|0|0|0|0|1	-	2	0.666667	1.08535	0.898471	0.24
NFE2L3_MINUSPROTEOSOMEINH	NFE2L3	Q12834	CDC20	2|0|0	0|1|0|0|0|0	-	2	0.666667	1.03322	0.8263	0.24
NFE2L3_MINUSPROTEOSOMEINH	NFE2L3	Q9NUU7	DDX19A	3|0|0	0|0|0|0|0|0	-	3	1	1.42702	1.31637	0.24
NFE2L3_MINUSPROTEOSOMEINH	NFE2L3	Q14126	DSG2	8|0|0	0|0|0|0|0|0	-	8	2.66667	2.13871	1.64064	0.24
NFE2L3_MINUSPROTEOSOMEINH	NFE2L3	P29692	EEF1D	2|0|0	0|0|0|0|0|0	-	2	0.666667	1.28468	1.22849	0.24
NFE2L3_MINUSPROTEOSOMEINH	NFE2L3	O15372	EIF3H	3|0|0	0|0|0|0|0|0	-	3	1	1.42702	1.31637	0.24
NFE2L3_MINUSPROTEOSOMEINH	NFE2L3	P09874	PARP1	14|0|0	0|7|3|0|4|0	-	14	4.66667	0.806478	0.297574	0.24
NFE2L3_MINUSPROTEOSOMEINH	NFE2L3	O00231	PSMD11	3|0|0	0|0|0|0|0|0	-	3	1	1.42702	1.31637	0.24
NFE2L3_MINUSPROTEOSOMEINH	NFE2L3	Q05397	PTK2	5|0|0	0|0|0|0|0|0	-	5	1.66667	1.71169	1.46358	0.24
NFE2L3_MINUSPROTEOSOMEINH	NFE2L3	P46777	RPL5	2|0|0	0|0|0|0|0|1	-	2	0.666667	1.08535	0.898471	0.24
NFE2L3_MINUSPROTEOSOMEINH	NFE2L3	P61247	RPS3A	3|0|0	0|0|0|0|1|1	-	3	1	1.07917	0.800391	0.24
NFE2L3_MINUSPROTEOSOMEINH	NFE2L3	P23246	SFPQ	4|0|0	0|0|0|0|0|0	-	4	1.33333	1.56936	1.39386	0.24
NFE2L3_MINUSPROTEOSOMEINH	NFE2L3	P57088	TMEM33	2|0|0	0|0|0|0|0|0	-	2	0.666667	1.28468	1.22849	0.24
NFE2L3_PLUSPROTEOSOMEINH	NFE2L3	P39656	DDOST	2|0|0	0|0|0|0|0|0	-	2	0.666667	1.53601	1.37648	0.23
NFE2L3_PLUSPROTEOSOMEINH	NFE2L3	Q14204	DYNC1H1	2|3|1	0|0|0|0|0|0	-	6	2	3.0482	2.79608	0.23
NFE2L3_PLUSPROTEOSOMEINH	NFE2L3	P31943	HNRNPH1	2|0|0	0|0|0|0|0|0	-	2	0.666667	1.53601	1.37648	0.23
NFE2L3_PLUSPROTEOSOMEINH	NFE2L3	P04792	HSPB1	0|0|2	0|0|1|0|1|0	-	2	0.666667	1.1641	0.859888	0.23
NFE2L3_PLUSPROTEOSOMEINH	NFE2L3	P49756	RBM25	2|0|1	1|0|1|0|1|0	-	3	1	1.23349	0.874793	0.23
NFE2L3_PLUSPROTEOSOMEINH	NFE2L3	Q5VT52	RPRD2	1|4|2	1|1|1|1|2|2	-	7	2.33333	1.46477	1.08476	0.23
NFE2L3_MINUSPROTEOSOMEINH	NFE2L3	Q92888	ARHGEF1	5|0|0	0|0|0|0|0|0	-	5	1.66667	1.71169	1.46358	0.23
NFE2L3_MINUSPROTEOSOMEINH	NFE2L3	Q6P1N0	CC2D1A	5|0|0	0|0|0|0|0|0	-	5	1.66667	1.71169	1.46358	0.23
NFE2L3_MINUSPROTEOSOMEINH	NFE2L3	P50990	CCT8	3|0|0	0|0|0|0|0|0	-	3	1	1.42702	1.31637	0.23
NFE2L3_MINUSPROTEOSOMEINH	NFE2L3	Q99829	CPNE1	3|0|0	0|0|0|0|0|0	-	3	1	1.42702	1.31637	0.23
NFE2L3_MINUSPROTEOSOMEINH	NFE2L3	O60716	CTNND1	5|0|0	0|0|0|0|0|0	-	5	1.66667	1.71169	1.46358	0.23
NFE2L3_MINUSPROTEOSOMEINH	NFE2L3	Q14247	CTTN	3|0|0	0|0|0|0|0|0	-	3	1	1.42702	1.31637	0.23
NFE2L3_MINUSPROTEOSOMEINH	NFE2L3	O43143	DHX15	12|1|2	1|0|7|0|2|3	-	15	5	1.17609	0.657858	0.23
NFE2L3_MINUSPROTEOSOMEINH	NFE2L3	Q6P2E9	EDC4	7|0|0	0|0|0|0|0|0	-	7	2.33333	1.99637	1.58596	0.23
NFE2L3_MINUSPROTEOSOMEINH	NFE2L3	Q13418	ILK	3|0|0	0|0|0|0|0|0	-	3	1	1.42702	1.31637	0.23
NFE2L3_MINUSPROTEOSOMEINH	NFE2L3	Q96P70	IPO9	5|0|0	0|0|0|0|0|0	-	5	1.66667	1.71169	1.46358	0.23
NFE2L3_MINUSPROTEOSOMEINH	NFE2L3	Q9Y2A7	NCKAP1	5|0|0	0|0|0|0|0|0	-	5	1.66667	1.71169	1.46358	0.23
NFE2L3_MINUSPROTEOSOMEINH	NFE2L3	P11177	PDHB	2|0|0	0|0|0|0|0|1	-	2	0.666667	1.08535	0.898471	0.23
NFE2L3_MINUSPROTEOSOMEINH	NFE2L3	P35232	PHB	2|0|0	0|0|0|0|0|0	-	2	0.666667	1.28468	1.22849	0.23
NFE2L3_MINUSPROTEOSOMEINH	NFE2L3	Q9UL46	PSME2	2|0|0	0|0|0|0|0|0	-	2	0.666667	1.28468	1.22849	0.23
NFE2L3_MINUSPROTEOSOMEINH	NFE2L3	Q9UKM9	RALY	2|0|0	0|0|1|0|0|0	-	2	0.666667	1.11627	0.943733	0.23
NFE2L3_MINUSPROTEOSOMEINH	NFE2L3	P49792	RANBP2	11|0|0	0|0|0|0|0|0	-	11	3.66667	2.56573	1.78602	0.23
NFE2L3_MINUSPROTEOSOMEINH	NFE2L3	Q00325	SLC25A3	2|0|0	0|0|0|0|0|0	-	2	0.666667	1.28468	1.22849	0.23
NFE2L3_MINUSPROTEOSOMEINH	NFE2L3	P61011	SRP54	3|0|0	0|0|0|0|0|0	-	3	1	1.42702	1.31637	0.23
NFE2L3_MINUSPROTEOSOMEINH	NFE2L3	Q99426	TBCB	2|0|0	0|0|0|0|0|0	-	2	0.666667	1.28468	1.22849	0.23
NFE2L3_PLUSPROTEOSOMEINH	NFE2L3	Q9Y3I1	FBXO7	2|0|0	0|0|0|0|0|0	-	2	0.666667	1.53601	1.37648	0.22
NFE2L3_MINUSPROTEOSOMEINH	NFE2L3	Q16543	CDC37	2|0|0	0|0|0|0|0|0	-	2	0.666667	1.28468	1.22849	0.22
NFE2L3_MINUSPROTEOSOMEINH	NFE2L3	P00387	CYB5R3	2|0|0	0|0|0|0|0|0	-	2	0.666667	1.28468	1.22849	0.22
NFE2L3_MINUSPROTEOSOMEINH	NFE2L3	Q16658	FSCN1	2|0|0	0|0|0|0|0|1	-	2	0.666667	1.08535	0.898471	0.22
NFE2L3_MINUSPROTEOSOMEINH	NFE2L3	P22102	GART	5|0|0	0|0|0|0|0|0	-	5	1.66667	1.71169	1.46358	0.22
NFE2L3_MINUSPROTEOSOMEINH	NFE2L3	O60684	KPNA6	3|0|0	0|0|0|0|0|0	-	3	1	1.42702	1.31637	0.22
NFE2L3_MINUSPROTEOSOMEINH	NFE2L3	Q9BRX2	PELO	2|0|0	0|0|0|0|0|0	-	2	0.666667	1.28468	1.22849	0.22
NFE2L3_MINUSPROTEOSOMEINH	NFE2L3	Q13835	PKP1	10|10|0	2|0|8|3|5|0	-	20	6.66667	1.35889	0.624371	0.22
NFE2L3_MINUSPROTEOSOMEINH	NFE2L3	P62136	PPP1CA	2|0|0	0|0|0|0|0|0	-	2	0.666667	1.28468	1.22849	0.22
NFE2L3_MINUSPROTEOSOMEINH	NFE2L3	Q9H3U1	UNC45A	5|0|0	0|0|0|0|0|0	-	5	1.66667	1.71169	1.46358	0.22
NFE2L3_MINUSPROTEOSOMEINH	NFE2L3	O75083	WDR1	3|0|0	0|0|0|0|0|0	-	3	1	1.42702	1.31637	0.22
NFE2L3_PLUSPROTEOSOMEINH	NFE2L3	P05204	HMGN2	2|0|0	0|2|0|1|0|0	-	2	0.666667	0.933633	0.60098	0.21
NFE2L3_PLUSPROTEOSOMEINH	NFE2L3	Q9H0A0	NAT10	0|0|3	1|0|1|0|1|2	-	3	1	0.964759	0.629559	0.21
NFE2L3_PLUSPROTEOSOMEINH	NFE2L3	Q9UKK3	PARP4	2|0|1	0|0|0|0|0|0	-	3	1	1.78659	1.65931	0.21
NFE2L3_MINUSPROTEOSOMEINH	NFE2L3	Q9Y312	AAR2	2|0|0	0|0|0|0|0|0	-	2	0.666667	1.28468	1.22849	0.21
NFE2L3_MINUSPROTEOSOMEINH	NFE2L3	O95433	AHSA1	12|2|2	3|0|0|1|2|5	-	16	5.33333	1.35611	0.815031	0.21
NFE2L3_MINUSPROTEOSOMEINH	NFE2L3	O75843	AP1G2	3|0|0	0|0|0|0|0|0	-	3	1	1.42702	1.31637	0.21
NFE2L3_MINUSPROTEOSOMEINH	NFE2L3	Q9Y2L1	DIS3	4|0|0	0|0|0|0|0|0	-	4	1.33333	1.56936	1.39386	0.21
NFE2L3_MINUSPROTEOSOMEINH	NFE2L3	O60841	EIF5B	5|0|0	0|0|0|0|0|0	-	5	1.66667	1.71169	1.46358	0.21
NFE2L3_MINUSPROTEOSOMEINH	NFE2L3	Q9NSD9	FARSB	3|0|0	0|0|0|0|0|0	-	3	1	1.42702	1.31637	0.21
NFE2L3_MINUSPROTEOSOMEINH	NFE2L3	Q96I24	FUBP3	3|0|0	0|0|0|0|0|0	-	3	1	1.42702	1.31637	0.21
NFE2L3_MINUSPROTEOSOMEINH	NFE2L3	Q8NFJ5	GPRC5A	2|0|0	0|0|0|0|0|0	-	2	0.666667	1.28468	1.22849	0.21
NFE2L3_MINUSPROTEOSOMEINH	NFE2L3	P57764	GSDMD	2|0|0	0|0|0|0|0|0	-	2	0.666667	1.28468	1.22849	0.21
NFE2L3_MINUSPROTEOSOMEINH	NFE2L3	P0DMV8	HSPA1A	49|4|5	7|9|14|4|12|6	-	58	19.3333	1.0741	0.615303	0.21
NFE2L3_MINUSPROTEOSOMEINH	NFE2L3	Q00978	IRF9	2|0|0	0|0|0|0|0|0	-	2	0.666667	1.28468	1.22849	0.21
NFE2L3_MINUSPROTEOSOMEINH	NFE2L3	P17301	ITGA2	5|0|0	0|0|0|0|0|0	-	5	1.66667	1.71169	1.46358	0.21
NFE2L3_MINUSPROTEOSOMEINH	NFE2L3	P46013	MKI67	2|1|0	0|1|0|1|0|1	-	3	1	0.973979	0.685618	0.21
NFE2L3_MINUSPROTEOSOMEINH	NFE2L3	O94776	MTA2	3|0|0	0|0|0|0|0|0	-	3	1	1.42702	1.31637	0.21
NFE2L3_MINUSPROTEOSOMEINH	NFE2L3	Q9BQG0	MYBBP1A	5|0|0	0|0|0|0|0|0	-	5	1.66667	1.71169	1.46358	0.21
NFE2L3_MINUSPROTEOSOMEINH	NFE2L3	Q9BPX3	NCAPG	4|0|0	0|0|0|0|0|0	-	4	1.33333	1.56936	1.39386	0.21
NFE2L3_MINUSPROTEOSOMEINH	NFE2L3	Q08J23	NSUN2	4|0|0	0|0|0|0|0|0	-	4	1.33333	1.56936	1.39386	0.21
NFE2L3_MINUSPROTEOSOMEINH	NFE2L3	Q9Y266	NUDC	2|0|0	0|0|0|0|0|0	-	2	0.666667	1.28468	1.22849	0.21
NFE2L3_MINUSPROTEOSOMEINH	NFE2L3	P27694	RPA1	3|0|0	0|0|0|0|0|0	-	3	1	1.42702	1.31637	0.21
NFE2L3_MINUSPROTEOSOMEINH	NFE2L3	P55735	SEC13	2|0|0	0|0|0|0|0|0	-	2	0.666667	1.28468	1.22849	0.21
NFE2L3_MINUSPROTEOSOMEINH	NFE2L3	Q9Y5B9	SUPT16H	5|0|0	0|0|0|0|0|0	-	5	1.66667	1.71169	1.46358	0.21
NFE2L3_MINUSPROTEOSOMEINH	NFE2L3	O60763	USO1	4|0|0	0|0|0|0|0|0	-	4	1.33333	1.56936	1.39386	0.21
NFE2L3_MINUSPROTEOSOMEINH	NFE2L3	O14980	XPO1	5|0|0	0|0|0|0|0|0	-	5	1.66667	1.71169	1.46358	0.21
NFE2L3_MINUSPROTEOSOMEINH	NFE2L3	Q9Y5A9	YTHDF2	2|0|0	0|0|0|0|0|1	-	2	0.666667	1.08535	0.898471	0.21
NFE2L3_PLUSPROTEOSOMEINH	NFE2L3	Q15717	ELAVL1	1|0|2	1|1|0|0|0|2	-	3	1	0.999782	0.651003	0.2
NFE2L3_PLUSPROTEOSOMEINH	NFE2L3	Q99714	HSD17B10	1|0|3	2|0|1|1|0|1	-	4	1.33333	1.11544	0.77776	0.2
NFE2L3_PLUSPROTEOSOMEINH	NFE2L3	P40692	MLH1	2|0|0	0|0|0|0|0|0	-	2	0.666667	1.53601	1.37648	0.2
NFE2L3_PLUSPROTEOSOMEINH	NFE2L3	Q96BD5	PHF21A	0|0|2	0|0|0|0|0|0	-	2	0.666667	1.50115	1.35783	0.2
NFE2L3_PLUSPROTEOSOMEINH	NFE2L3	O75400	PRPF40A	15|2|3	5|3|9|3|4|5	-	20	6.66667	1.13417	0.74372	0.2
NFE2L3_PLUSPROTEOSOMEINH	NFE2L3	P42224	STAT1	0|0|2	0|0|0|0|0|0	-	2	0.666667	1.50115	1.35783	0.2
NFE2L3_PLUSPROTEOSOMEINH	NFE2L3	Q12931	TRAP1	0|0|2	0|0|0|0|1|2	-	2	0.666667	0.996789	0.674876	0.2
NFE2L3_MINUSPROTEOSOMEINH	NFE2L3	Q96P48	ARAP1	5|0|0	0|0|0|0|0|0	-	5	1.66667	1.71169	1.46358	0.2
NFE2L3_MINUSPROTEOSOMEINH	NFE2L3	P35221	CTNNA1	4|0|0	0|0|0|0|0|0	-	4	1.33333	1.56936	1.39386	0.2
NFE2L3_MINUSPROTEOSOMEINH	NFE2L3	Q7L576	CYFIP1	5|0|0	0|0|0|0|0|0	-	5	1.66667	1.71169	1.46358	0.2
NFE2L3_MINUSPROTEOSOMEINH	NFE2L3	O95786	DDX58	4|0|0	0|0|0|0|0|0	-	4	1.33333	1.56936	1.39386	0.2
NFE2L3_MINUSPROTEOSOMEINH	NFE2L3	P26196	DDX6	2|0|0	0|0|0|0|0|0	-	2	0.666667	1.28468	1.22849	0.2
NFE2L3_MINUSPROTEOSOMEINH	NFE2L3	Q7Z478	DHX29	5|0|0	0|0|0|0|0|0	-	5	1.66667	1.71169	1.46358	0.2
NFE2L3_MINUSPROTEOSOMEINH	NFE2L3	Q8TDB6	DTX3L	3|0|0	0|0|0|0|0|0	-	3	1	1.42702	1.31637	0.2
NFE2L3_MINUSPROTEOSOMEINH	NFE2L3	Q96CS3	FAF2	2|0|0	0|0|0|0|0|0	-	2	0.666667	1.28468	1.22849	0.2
NFE2L3_MINUSPROTEOSOMEINH	NFE2L3	P39748	FEN1	2|0|0	0|0|0|0|0|0	-	2	0.666667	1.28468	1.22849	0.2
NFE2L3_MINUSPROTEOSOMEINH	NFE2L3	Q8TEQ6	GEMIN5	5|0|0	0|0|0|0|0|0	-	5	1.66667	1.71169	1.46358	0.2
NFE2L3_MINUSPROTEOSOMEINH	NFE2L3	P13747	HLA-E	2|0|0	0|0|0|0|0|0	-	2	0.666667	1.28468	1.22849	0.2
NFE2L3_MINUSPROTEOSOMEINH	NFE2L3	O00425	IGF2BP3	2|0|0	0|0|0|0|0|0	-	2	0.666667	1.28468	1.22849	0.2
NFE2L3_MINUSPROTEOSOMEINH	NFE2L3	P27816	MAP4	4|0|0	0|0|0|0|0|0	-	4	1.33333	1.56936	1.39386	0.2
NFE2L3_MINUSPROTEOSOMEINH	NFE2L3	Q96TA1	NIBAN2	3|0|0	0|0|0|0|0|0	-	3	1	1.42702	1.31637	0.2
NFE2L3_MINUSPROTEOSOMEINH	NFE2L3	Q8WUF5	PPP1R13L	3|0|0	0|0|0|0|0|0	-	3	1	1.42702	1.31637	0.2
NFE2L3_MINUSPROTEOSOMEINH	NFE2L3	Q15437	SEC23B	3|0|0	0|0|0|0|0|0	-	3	1	1.42702	1.31637	0.2
NFE2L3_MINUSPROTEOSOMEINH	NFE2L3	P52630	STAT2	3|0|0	0|0|0|0|0|0	-	3	1	1.42702	1.31637	0.2
NFE2L3_MINUSPROTEOSOMEINH	NFE2L3	Q13509	TUBB3	2|0|0	0|0|0|0|0|0	-	2	0.666667	1.28468	1.22849	0.2
NFE2L3_PLUSPROTEOSOMEINH	NFE2L3	Q9NZT1	CALML5	0|0|2	0|0|0|0|1|2	-	2	0.666667	0.996789	0.674876	0.19
NFE2L3_PLUSPROTEOSOMEINH	NFE2L3	Q8TA86	RP9	3|1|1	1|2|3|0|0|0	-	5	1.66667	1.17964	0.745255	0.19
NFE2L3_PLUSPROTEOSOMEINH	NFE2L3	Q5VWQ0	RSBN1	2|0|0	0|0|0|0|0|0	-	2	0.666667	1.53601	1.37648	0.19
NFE2L3_PLUSPROTEOSOMEINH	NFE2L3	P05141	SLC25A5	13|4|4	7|3|2|6|2|4	-	21	7	1.40378	0.989003	0.19
NFE2L3_MINUSPROTEOSOMEINH	NFE2L3	P49748	ACADVL	3|0|0	0|0|0|0|0|3	-	3	1	0.920079	0.626263	0.19
NFE2L3_MINUSPROTEOSOMEINH	NFE2L3	O43747	AP1G1	3|0|0	0|0|0|0|0|0	-	3	1	1.42702	1.31637	0.19
NFE2L3_MINUSPROTEOSOMEINH	NFE2L3	Q9UI12	ATP6V1H	2|0|0	0|0|0|0|0|0	-	2	0.666667	1.28468	1.22849	0.19
NFE2L3_MINUSPROTEOSOMEINH	NFE2L3	P86790	CCZ1B	2|0|0	0|0|0|0|0|0	-	2	0.666667	1.28468	1.22849	0.19
NFE2L3_MINUSPROTEOSOMEINH	NFE2L3	P00533	EGFR	4|0|0	0|0|0|0|0|0	-	4	1.33333	1.56936	1.39386	0.19
NFE2L3_MINUSPROTEOSOMEINH	NFE2L3	O14976	GAK	4|0|0	0|0|0|0|0|0	-	4	1.33333	1.56936	1.39386	0.19
NFE2L3_MINUSPROTEOSOMEINH	NFE2L3	O60443	GSDME	2|0|0	0|0|0|0|0|0	-	2	0.666667	1.28468	1.22849	0.19
NFE2L3_MINUSPROTEOSOMEINH	NFE2L3	P28290	ITPRID2	4|0|0	0|0|0|0|0|0	-	4	1.33333	1.56936	1.39386	0.19
NFE2L3_MINUSPROTEOSOMEINH	NFE2L3	P52732	KIF11	4|0|0	0|0|0|0|0|0	-	4	1.33333	1.56936	1.39386	0.19
NFE2L3_MINUSPROTEOSOMEINH	NFE2L3	P52701	MSH6	5|0|0	0|0|0|0|0|0	-	5	1.66667	1.71169	1.46358	0.19
NFE2L3_MINUSPROTEOSOMEINH	NFE2L3	Q15418	RPS6KA1	3|0|0	0|0|0|0|0|0	-	3	1	1.42702	1.31637	0.19
NFE2L3_MINUSPROTEOSOMEINH	NFE2L3	Q9Y265	RUVBL1	2|0|0	0|0|0|0|0|0	-	2	0.666667	1.28468	1.22849	0.19
NFE2L3_MINUSPROTEOSOMEINH	NFE2L3	P34897	SHMT2	2|0|0	0|0|0|0|0|0	-	2	0.666667	1.28468	1.22849	0.19
NFE2L3_MINUSPROTEOSOMEINH	NFE2L3	Q9BXP5	SRRT	3|0|0	0|0|0|0|0|0	-	3	1	1.42702	1.31637	0.19
NFE2L3_MINUSPROTEOSOMEINH	NFE2L3	P53597	SUCLG1	3|1|2	1|1|0|2|1|1	-	6	2	1.12569	0.907271	0.19
NFE2L3_PLUSPROTEOSOMEINH	NFE2L3	P53597	SUCLG1	3|1|1	1|1|0|2|1|1	-	5	1.66667	1.21242	0.95749	0.18
NFE2L3_MINUSPROTEOSOMEINH	NFE2L3	O95782	AP2A1	3|0|0	0|0|0|0|0|0	-	3	1	1.42702	1.31637	0.18
NFE2L3_MINUSPROTEOSOMEINH	NFE2L3	Q6DD88	ATL3	2|0|0	0|0|0|0|0|0	-	2	0.666667	1.28468	1.22849	0.18
NFE2L3_MINUSPROTEOSOMEINH	NFE2L3	A5YKK6	CNOT1	6|0|0	0|0|0|0|0|0	-	6	2	1.85403	1.52722	0.18
NFE2L3_MINUSPROTEOSOMEINH	NFE2L3	P05556	ITGB1	3|0|0	0|0|0|0|0|0	-	3	1	1.42702	1.31637	0.18
NFE2L3_MINUSPROTEOSOMEINH	NFE2L3	O00505	KPNA3	2|0|0	0|0|0|0|0|0	-	2	0.666667	1.28468	1.22849	0.18
NFE2L3_MINUSPROTEOSOMEINH	NFE2L3	Q9H9A6	LRRC40	2|0|0	0|0|0|0|0|0	-	2	0.666667	1.28468	1.22849	0.18
NFE2L3_MINUSPROTEOSOMEINH	NFE2L3	Q6P2Q9	PRPF8	7|0|0	0|0|0|0|0|0	-	7	2.33333	1.99637	1.58596	0.18
NFE2L3_MINUSPROTEOSOMEINH	NFE2L3	P62913	RPL11	12|3|2	4|3|1|2|0|5	-	17	5.66667	1.09239	0.694885	0.18
NFE2L3_MINUSPROTEOSOMEINH	NFE2L3	Q5VT52	RPRD2	2|3|2	1|1|1|1|2|2	-	7	2.33333	1.13523	0.935792	0.18
NFE2L3_MINUSPROTEOSOMEINH	NFE2L3	P62854	RPS26	3|0|0	0|0|0|0|1|2	-	3	1	0.947562	0.654268	0.18
NFE2L3_MINUSPROTEOSOMEINH	NFE2L3	Q14160	SCRIB	5|0|0	0|0|0|0|0|0	-	5	1.66667	1.71169	1.46358	0.18
NFE2L3_MINUSPROTEOSOMEINH	NFE2L3	P01008	SERPINC1	2|0|0	0|0|0|0|0|0	-	2	0.666667	1.28468	1.22849	0.18
NFE2L3_MINUSPROTEOSOMEINH	NFE2L3	P18206	VCL	4|0|0	0|0|0|0|0|0	-	4	1.33333	1.56936	1.39386	0.18
NFE2L3_PLUSPROTEOSOMEINH	NFE2L3	P51991	HNRNPA3	3|0|0	0|4|0|0|0|2	-	3	1	0.770688	0.408919	0.17
NFE2L3_PLUSPROTEOSOMEINH	NFE2L3	P18621	RPL17	3|2|1	0|1|3|1|1|1	-	6	2	1.33026	1.0008	0.17
NFE2L3_PLUSPROTEOSOMEINH	NFE2L3	P62241	RPS8	5|5|1	1|6|3|1|1|2	-	11	3.66667	1.25619	0.720385	0.17
NFE2L3_MINUSPROTEOSOMEINH	NFE2L3	O75179	ANKRD17	6|0|0	0|0|0|0|0|0	-	6	2	1.85403	1.52722	0.17
NFE2L3_MINUSPROTEOSOMEINH	NFE2L3	Q92974	ARHGEF2	3|0|0	0|0|0|0|0|0	-	3	1	1.42702	1.31637	0.17
NFE2L3_MINUSPROTEOSOMEINH	NFE2L3	Q14137	BOP1	2|0|0	0|0|0|0|0|0	-	2	0.666667	1.28468	1.22849	0.17
NFE2L3_MINUSPROTEOSOMEINH	NFE2L3	Q9BY44	EIF2A	2|0|0	0|0|0|0|0|0	-	2	0.666667	1.28468	1.22849	0.17
NFE2L3_MINUSPROTEOSOMEINH	NFE2L3	Q9Y262	EIF3L	2|0|0	0|0|0|0|0|0	-	2	0.666667	1.28468	1.22849	0.17
NFE2L3_MINUSPROTEOSOMEINH	NFE2L3	Q15046	KARS1	2|0|0	0|0|0|0|0|0	-	2	0.666667	1.28468	1.22849	0.17
NFE2L3_MINUSPROTEOSOMEINH	NFE2L3	Q99460	PSMD1	3|0|0	0|0|0|0|0|0	-	3	1	1.42702	1.31637	0.17
NFE2L3_MINUSPROTEOSOMEINH	NFE2L3	P62266	RPS23	5|3|0	0|1|0|2|2|4	-	8	2.66667	0.968158	0.597868	0.17
NFE2L3_MINUSPROTEOSOMEINH	NFE2L3	P05141	SLC25A5	18|3|5	7|3|2|6|2|4	-	26	8.66667	1.1494	0.826404	0.17
NFE2L3_MINUSPROTEOSOMEINH	NFE2L3	Q96LD4	TRIM47	2|0|0	0|0|0|0|0|0	-	2	0.666667	1.28468	1.22849	0.17
NFE2L3_MINUSPROTEOSOMEINH	NFE2L3	A0AVT1	UBA6	3|0|0	0|0|0|0|0|0	-	3	1	1.42702	1.31637	0.17
NFE2L3_MINUSPROTEOSOMEINH	NFE2L3	O75717	WDHD1	3|0|0	0|0|0|0|0|0	-	3	1	1.42702	1.31637	0.17
NFE2L3_PLUSPROTEOSOMEINH	NFE2L3	P68032	ACTC1	3|1|0	3|1|1|0|0|1	-	4	1.33333	1.08279	0.703943	0.16
NFE2L3_PLUSPROTEOSOMEINH	NFE2L3	P32004	L1CAM	0|0|2	0|0|0|0|0|0	-	2	0.666667	1.50115	1.35783	0.16
NFE2L3_PLUSPROTEOSOMEINH	NFE2L3	Q86XT9	TMEM219	0|3|1	0|7|1|0|0|0	-	4	1.33333	0.880095	0.431378	0.16
NFE2L3_MINUSPROTEOSOMEINH	NFE2L3	Q9NUQ8	ABCF3	2|0|0	0|0|0|0|0|0	-	2	0.666667	1.28468	1.22849	0.16
NFE2L3_MINUSPROTEOSOMEINH	NFE2L3	P27708	CAD	5|0|0	0|0|0|0|0|0	-	5	1.66667	1.71169	1.46358	0.16
NFE2L3_MINUSPROTEOSOMEINH	NFE2L3	Q92997	DVL3	2|0|0	0|0|0|0|0|0	-	2	0.666667	1.28468	1.22849	0.16
NFE2L3_MINUSPROTEOSOMEINH	NFE2L3	Q13409	DYNC1I2	2|0|0	0|0|0|0|0|0	-	2	0.666667	1.28468	1.22849	0.16
NFE2L3_MINUSPROTEOSOMEINH	NFE2L3	Q96AC1	FERMT2	2|0|0	0|0|0|0|0|0	-	2	0.666667	1.28468	1.22849	0.16
NFE2L3_MINUSPROTEOSOMEINH	NFE2L3	Q9Y613	FHOD1	3|0|0	0|0|0|0|0|0	-	3	1	1.42702	1.31637	0.16
NFE2L3_MINUSPROTEOSOMEINH	NFE2L3	Q1KMD3	HNRNPUL2	2|0|0	0|0|0|0|0|0	-	2	0.666667	1.28468	1.22849	0.16
NFE2L3_MINUSPROTEOSOMEINH	NFE2L3	Q9UHX1	PUF60	2|0|0	0|0|0|0|0|0	-	2	0.666667	1.28468	1.22849	0.16
NFE2L3_MINUSPROTEOSOMEINH	NFE2L3	P49023	PXN	2|0|0	0|0|0|0|0|0	-	2	0.666667	1.28468	1.22849	0.16
NFE2L3_MINUSPROTEOSOMEINH	NFE2L3	Q13546	RIPK1	2|0|0	0|0|0|0|0|0	-	2	0.666667	1.28468	1.22849	0.16
NFE2L3_MINUSPROTEOSOMEINH	NFE2L3	P18621	RPL17	6|1|1	0|1|3|1|1|1	-	8	2.66667	1.11144	0.833106	0.16
NFE2L3_MINUSPROTEOSOMEINH	NFE2L3	P62917	RPL8	2|2|0	0|0|1|0|2|2	-	4	1.33333	1.0046	0.648373	0.16
NFE2L3_MINUSPROTEOSOMEINH	NFE2L3	O94979	SEC31A	3|0|0	0|0|0|0|0|0	-	3	1	1.42702	1.31637	0.16
NFE2L3_MINUSPROTEOSOMEINH	NFE2L3	Q15393	SF3B3	3|0|0	0|0|0|0|0|0	-	3	1	1.42702	1.31637	0.16
NFE2L3_MINUSPROTEOSOMEINH	NFE2L3	Q03519	TAP2	2|0|0	0|0|0|0|0|0	-	2	0.666667	1.28468	1.22849	0.16
NFE2L3_MINUSPROTEOSOMEINH	NFE2L3	Q2M389	WASHC4	3|0|0	0|0|0|0|0|0	-	3	1	1.42702	1.31637	0.16
NFE2L3_MINUSPROTEOSOMEINH	NFE2L3	O15231	ZNF185	2|0|0	0|0|0|0|0|0	-	2	0.666667	1.28468	1.22849	0.16
NFE2L3_PLUSPROTEOSOMEINH	NFE2L3	Q01954	BNC1	0|0|2	0|0|0|0|0|0	-	2	0.666667	1.50115	1.35783	0.15
NFE2L3_PLUSPROTEOSOMEINH	NFE2L3	Q00341	HDLBP	0|0|2	0|0|0|0|0|0	-	2	0.666667	1.50115	1.35783	0.15
NFE2L3_MINUSPROTEOSOMEINH	NFE2L3	P05089	ARG1	0|2|0	0|0|1|1|3|0	-	2	0.666667	0.880467	0.558007	0.15
NFE2L3_MINUSPROTEOSOMEINH	NFE2L3	P51114	FXR1	2|0|0	0|0|0|0|0|0	-	2	0.666667	1.28468	1.22849	0.15
NFE2L3_MINUSPROTEOSOMEINH	NFE2L3	Q9NQX3	GPHN	2|0|0	0|0|0|0|0|0	-	2	0.666667	1.28468	1.22849	0.15
NFE2L3_MINUSPROTEOSOMEINH	NFE2L3	Q13151	HNRNPA0	6|3|1	2|1|3|0|0|2	-	10	3.33333	1.23412	0.865545	0.15
NFE2L3_MINUSPROTEOSOMEINH	NFE2L3	P33993	MCM7	2|0|0	0|0|0|0|0|0	-	2	0.666667	1.28468	1.22849	0.15
NFE2L3_MINUSPROTEOSOMEINH	NFE2L3	Q01813	PFKP	2|0|0	0|0|0|0|0|0	-	2	0.666667	1.28468	1.22849	0.15
NFE2L3_MINUSPROTEOSOMEINH	NFE2L3	Q9NW13	RBM28	2|0|0	0|0|0|0|0|0	-	2	0.666667	1.28468	1.22849	0.15
NFE2L3_MINUSPROTEOSOMEINH	NFE2L3	Q8TC07	TBC1D15	2|0|0	0|0|0|0|0|0	-	2	0.666667	1.28468	1.22849	0.15
NFE2L3_MINUSPROTEOSOMEINH	NFE2L3	Q92900	UPF1	3|0|0	0|0|0|0|0|0	-	3	1	1.42702	1.31637	0.15
NFE2L3_MINUSPROTEOSOMEINH	NFE2L3	Q96JH7	VCPIP1	3|0|0	0|0|0|0|0|0	-	3	1	1.42702	1.31637	0.15
NFE2L3_MINUSPROTEOSOMEINH	NFE2L3	Q5VIR6	VPS53	2|0|0	0|0|0|0|0|0	-	2	0.666667	1.28468	1.22849	0.15
NFE2L3_PLUSPROTEOSOMEINH	NFE2L3	P32969	RPL9P9;RPL9P7;RPL9;RPL9P8	6|4|8	4|0|3|3|2|5	-	18	6	1.67457	1.24041	0.14
NFE2L3_MINUSPROTEOSOMEINH	NFE2L3	Q658Y4	FAM91A1	2|0|0	0|0|0|0|0|0	-	2	0.666667	1.28468	1.22849	0.14
NFE2L3_MINUSPROTEOSOMEINH	NFE2L3	P62873	GNB1	3|1|2	1|0|1|1|2|2	-	6	2	1.08767	0.86581	0.14
NFE2L3_MINUSPROTEOSOMEINH	NFE2L3	Q9UHB6	LIMA1	2|0|0	0|0|0|0|0|0	-	2	0.666667	1.28468	1.22849	0.14
NFE2L3_MINUSPROTEOSOMEINH	NFE2L3	Q9UDY8	MALT1	2|0|0	0|0|0|0|0|0	-	2	0.666667	1.28468	1.22849	0.14
NFE2L3_MINUSPROTEOSOMEINH	NFE2L3	P33992	MCM5	2|0|0	0|0|0|0|0|0	-	2	0.666667	1.28468	1.22849	0.14
NFE2L3_MINUSPROTEOSOMEINH	NFE2L3	Q15003	NCAPH	2|0|0	0|0|0|0|0|0	-	2	0.666667	1.28468	1.22849	0.14
NFE2L3_MINUSPROTEOSOMEINH	NFE2L3	Q8N1F7	NUP93	2|0|0	0|0|0|0|0|0	-	2	0.666667	1.28468	1.22849	0.14
NFE2L3_MINUSPROTEOSOMEINH	NFE2L3	Q9BXB5	OSBPL10	2|0|0	0|0|0|0|0|0	-	2	0.666667	1.28468	1.22849	0.14
NFE2L3_MINUSPROTEOSOMEINH	NFE2L3	Q6P3W7	SCYL2	2|0|0	0|0|0|0|0|0	-	2	0.666667	1.28468	1.22849	0.14
NFE2L3_PLUSPROTEOSOMEINH	NFE2L3	P27708	CAD	1|0|2	0|0|0|0|0|0	-	3	1	1.76916	1.65295	0.13
NFE2L3_PLUSPROTEOSOMEINH	NFE2L3	Q9UMD9	COL17A1	0|0|2	0|0|0|0|0|0	-	2	0.666667	1.50115	1.35783	0.13
NFE2L3_PLUSPROTEOSOMEINH	NFE2L3	O75369	FLNB	1|2|4	2|0|1|0|1|3	-	7	2.33333	1.44164	0.968092	0.13
NFE2L3_PLUSPROTEOSOMEINH	NFE2L3	P36578	RPL4	2|0|1	1|0|2|0|1|1	-	3	1	1.00205	0.725061	0.13
NFE2L3_PLUSPROTEOSOMEINH	NFE2L3	P62263	RPS14	1|1|3	2|0|1|0|1|3	-	5	1.66667	1.13068	0.779228	0.13
NFE2L3_MINUSPROTEOSOMEINH	NFE2L3	Q9Y305	ACOT9	3|1|0	1|0|1|0|2|1	-	4	1.33333	0.952473	0.712113	0.13
NFE2L3_MINUSPROTEOSOMEINH	NFE2L3	Q8N163	CCAR2	2|0|0	0|0|0|0|0|0	-	2	0.666667	1.28468	1.22849	0.13
NFE2L3_MINUSPROTEOSOMEINH	NFE2L3	Q96A65	EXOC4	2|0|0	0|0|0|0|0|0	-	2	0.666667	1.28468	1.22849	0.13
NFE2L3_MINUSPROTEOSOMEINH	NFE2L3	Q6Y7W6	GIGYF2	3|0|0	0|0|0|0|0|0	-	3	1	1.42702	1.31637	0.13
NFE2L3_MINUSPROTEOSOMEINH	NFE2L3	Q14978	NOLC1	0|2|0	1|0|0|2|1|1	-	2	0.666667	0.844837	0.589727	0.13
NFE2L3_MINUSPROTEOSOMEINH	NFE2L3	Q8WUM0	NUP133	2|0|0	0|0|0|0|0|0	-	2	0.666667	1.28468	1.22849	0.13
NFE2L3_PLUSPROTEOSOMEINH	NFE2L3	Q15424	SAFB	2|0|1	1|0|0|1|2|1	-	3	1	1.00465	0.740854	0.12
NFE2L3_MINUSPROTEOSOMEINH	NFE2L3	O00203	AP3B1	2|0|0	0|0|0|0|0|0	-	2	0.666667	1.28468	1.22849	0.12
NFE2L3_MINUSPROTEOSOMEINH	NFE2L3	Q8WWM7	ATXN2L	2|0|0	0|0|0|0|0|0	-	2	0.666667	1.28468	1.22849	0.12
NFE2L3_MINUSPROTEOSOMEINH	NFE2L3	Q14004	CDK13	3|0|0	0|0|0|0|0|0	-	3	1	1.42702	1.31637	0.12
NFE2L3_MINUSPROTEOSOMEINH	NFE2L3	Q7L2E3	DHX30	2|0|0	0|0|0|0|0|0	-	2	0.666667	1.28468	1.22849	0.12
NFE2L3_MINUSPROTEOSOMEINH	NFE2L3	Q99848	EBNA1BP2	2|0|0	0|1|0|1|1|0	-	2	0.666667	0.833934	0.590336	0.12
NFE2L3_MINUSPROTEOSOMEINH	NFE2L3	Q9UM54	MYO6	2|0|0	0|0|0|0|0|0	-	2	0.666667	1.28468	1.22849	0.12
NFE2L3_MINUSPROTEOSOMEINH	NFE2L3	Q9Y277	VDAC3	5|6|5	4|1|5|2|1|4	-	16	5.33333	1.25486	0.882353	0.12
NFE2L3_MINUSPROTEOSOMEINH	NFE2L3	Q9HAV4	XPO5	2|0|0	0|0|0|0|0|0	-	2	0.666667	1.28468	1.22849	0.12
NFE2L3_PLUSPROTEOSOMEINH	NFE2L3	Q9Y618	NCOR2	0|2|0	0|0|0|0|0|0	-	2	0.666667	1.84108	1.52165	0.11
NFE2L3_MINUSPROTEOSOMEINH	NFE2L3	Q9NSV4	DIAPH3	2|0|0	0|0|0|0|0|0	-	2	0.666667	1.28468	1.22849	0.11
NFE2L3_MINUSPROTEOSOMEINH	NFE2L3	O95239	KIF4A	2|0|0	0|0|0|0|0|0	-	2	0.666667	1.28468	1.22849	0.11
NFE2L3_MINUSPROTEOSOMEINH	NFE2L3	P42285	MTREX	2|0|0	0|0|0|0|0|0	-	2	0.666667	1.28468	1.22849	0.11
NFE2L3_MINUSPROTEOSOMEINH	NFE2L3	Q92614	MYO18A	4|0|0	0|0|0|0|0|0	-	4	1.33333	1.56936	1.39386	0.11
NFE2L3_MINUSPROTEOSOMEINH	NFE2L3	Q9NZM1	MYOF	3|0|0	0|0|0|0|0|0	-	3	1	1.42702	1.31637	0.11
NFE2L3_MINUSPROTEOSOMEINH	NFE2L3	Q14980	NUMA1	26|7|6	6|2|7|4|7|10	-	39	13	1.20399	0.914166	0.11
NFE2L3_PLUSPROTEOSOMEINH	NFE2L3	O75179	ANKRD17	1|0|2	0|0|0|0|0|0	-	3	1	1.76916	1.65295	0.1
NFE2L3_PLUSPROTEOSOMEINH	NFE2L3	P16615	ATP2A2	4|1|5	4|0|2|0|0|5	-	10	3.33333	1.31168	0.757119	0.1
NFE2L3_PLUSPROTEOSOMEINH	NFE2L3	Q12830	BPTF	0|0|3	0|0|0|0|0|0	-	3	1	1.75173	1.48203	0.1
NFE2L3_PLUSPROTEOSOMEINH	NFE2L3	Q14839	CHD4	0|0|2	0|0|0|0|0|0	-	2	0.666667	1.50115	1.35783	0.1
NFE2L3_PLUSPROTEOSOMEINH	NFE2L3	P68104	EEF1A1	25|9|31	16|4|11|14|12|17	-	65	21.6667	1.46082	1.10374	0.1
NFE2L3_PLUSPROTEOSOMEINH	NFE2L3	P15822	HIVEP1	0|2|0	0|0|0|0|0|0	-	2	0.666667	1.84108	1.52165	0.1
NFE2L3_MINUSPROTEOSOMEINH	NFE2L3	Q9UMD9	COL17A1	2|0|0	0|0|0|0|0|0	-	2	0.666667	1.28468	1.22849	0.1
NFE2L3_MINUSPROTEOSOMEINH	NFE2L3	P81605	DCD	2|2|2	1|1|3|1|1|1	-	6	2	1.03411	0.861658	0.1
NFE2L3_MINUSPROTEOSOMEINH	NFE2L3	Q9ULT8	HECTD1	4|0|0	0|0|0|0|0|0	-	4	1.33333	1.56936	1.39386	0.1
NFE2L3_MINUSPROTEOSOMEINH	NFE2L3	P50213	IDH3A	3|1|1	2|1|0|2|0|1	-	5	1.66667	0.966366	0.718932	0.1
NFE2L3_MINUSPROTEOSOMEINH	NFE2L3	Q9P2J5	LARS1	2|0|0	0|0|0|0|0|0	-	2	0.666667	1.28468	1.22849	0.1
NFE2L3_MINUSPROTEOSOMEINH	NFE2L3	Q96RQ3	MCCC1	941|1008|1197	1084|419|901|1056|855|951	-	3146	1048.67	0.874831	0.683239	0.1
NFE2L3_MINUSPROTEOSOMEINH	NFE2L3	Q92621	NUP205	3|0|0	0|0|0|0|0|0	-	3	1	1.42702	1.31637	0.1
NFE2L3_MINUSPROTEOSOMEINH	NFE2L3	Q29RF7	PDS5A	2|0|0	0|0|0|0|0|0	-	2	0.666667	1.28468	1.22849	0.1
NFE2L3_MINUSPROTEOSOMEINH	NFE2L3	Q86SQ0	PHLDB2	2|0|0	0|0|0|0|0|0	-	2	0.666667	1.28468	1.22849	0.1
NFE2L3_MINUSPROTEOSOMEINH	NFE2L3	O95347	SMC2	2|0|0	0|0|0|0|0|0	-	2	0.666667	1.28468	1.22849	0.1
NFE2L3_MINUSPROTEOSOMEINH	NFE2L3	Q9UDY2	TJP2	2|0|0	0|0|0|0|0|0	-	2	0.666667	1.28468	1.22849	0.1
NFE2L3_PLUSPROTEOSOMEINH	NFE2L3	Q8IVT2	MISP	0|0|2	1|0|1|0|1|2	-	2	0.666667	0.826755	0.576799	0.09
NFE2L3_MINUSPROTEOSOMEINH	NFE2L3	Q08AD1	CAMSAP2	2|0|0	0|0|0|0|0|0	-	2	0.666667	1.28468	1.22849	0.09
NFE2L3_MINUSPROTEOSOMEINH	NFE2L3	O75122	CLASP2	2|0|0	0|0|0|0|0|0	-	2	0.666667	1.28468	1.22849	0.09
NFE2L3_PLUSPROTEOSOMEINH	NFE2L3	Q8N201	INTS1	0|0|2	0|0|0|0|0|0	-	2	0.666667	1.50115	1.35783	0.08
NFE2L3_PLUSPROTEOSOMEINH	NFE2L3	P62280	RPS11	5|3|4	3|1|3|3|2|1	-	12	4	1.48088	1.2031	0.08
NFE2L3_MINUSPROTEOSOMEINH	NFE2L3	P54886	ALDH18A1	2|0|0	1|0|0|0|0|3	-	2	0.666667	0.751348	0.507713	0.08
NFE2L3_MINUSPROTEOSOMEINH	NFE2L3	Q14839	CHD4	3|0|0	0|0|0|0|0|0	-	3	1	1.42702	1.31637	0.08
NFE2L3_MINUSPROTEOSOMEINH	NFE2L3	Q15021	NCAPD2	2|0|0	0|0|0|0|0|0	-	2	0.666667	1.28468	1.22849	0.08
NFE2L3_PLUSPROTEOSOMEINH	NFE2L3	Q14669	TRIP12	1|0|2	1|0|1|0|1|1	-	3	1	1.084	0.83198	0.07
NFE2L3_MINUSPROTEOSOMEINH	NFE2L3	Q5VYK3	ECPAS	2|0|0	0|0|0|0|0|0	-	2	0.666667	1.28468	1.22849	0.07
NFE2L3_MINUSPROTEOSOMEINH	NFE2L3	Q5T3I0	GPATCH4	2|2|0	0|3|2|1|1|0	-	4	1.33333	0.774497	0.496942	0.07
NFE2L3_MINUSPROTEOSOMEINH	NFE2L3	Q9UKK3	PARP4	2|0|0	0|0|0|0|0|0	-	2	0.666667	1.28468	1.22849	0.07
NFE2L3_PLUSPROTEOSOMEINH	NFE2L3	Q08554	DSC1	1|1|2	1|1|1|1|3|0	-	4	1.33333	1.0292	0.822951	0.06
NFE2L3_PLUSPROTEOSOMEINH	NFE2L3	Q5T3I0	GPATCH4	2|1|0	0|3|2|1|1|0	-	3	1	0.84009	0.53446	0.06
NFE2L3_PLUSPROTEOSOMEINH	NFE2L3	P17096	HMGA1	2|0|1	0|2|0|3|2|0	-	3	1	0.797773	0.476958	0.06
NFE2L3_PLUSPROTEOSOMEINH	NFE2L3	Q13523	PRPF4B	13|0|0	0|5|7|0|10|2	-	13	4.33333	0.892006	0.270942	0.06
NFE2L3_PLUSPROTEOSOMEINH	NFE2L3	Q5VWG9	TAF3	6|3|0	0|8|5|0|2|1	-	9	3	0.929691	0.435772	0.06
NFE2L3_PLUSPROTEOSOMEINH	NFE2L3	Q13428	TCOF1	131|33|39	21|59|61|20|98|26	-	203	67.6667	1.20891	0.685298	0.06
NFE2L3_PLUSPROTEOSOMEINH	NFE2L3	Q08188	TGM3	0|0|2	1|0|3|1|1|0	-	2	0.666667	0.78652	0.534611	0.06
NFE2L3_MINUSPROTEOSOMEINH	NFE2L3	Q9Y6D6	ARFGEF1	2|0|0	0|0|0|0|0|0	-	2	0.666667	1.28468	1.22849	0.06
NFE2L3_MINUSPROTEOSOMEINH	NFE2L3	Q92538	GBF1	2|0|0	0|0|0|0|0|0	-	2	0.666667	1.28468	1.22849	0.06
NFE2L3_MINUSPROTEOSOMEINH	NFE2L3	P60660	MYL6	2|0|0	4|0|0|0|0|0	-	2	0.666667	0.785527	0.540979	0.06
NFE2L3_MINUSPROTEOSOMEINH	NFE2L3	Q460N5	PARP14	2|0|0	0|0|0|0|0|0	-	2	0.666667	1.28468	1.22849	0.06
NFE2L3_MINUSPROTEOSOMEINH	NFE2L3	P0DN76	U2AF1L5	2|1|2	2|1|2|0|1|1	-	5	1.66667	0.98654	0.772849	0.06
NFE2L3_PLUSPROTEOSOMEINH	NFE2L3	P07996	THBS1	5|1|1	3|0|1|2|1|5	-	7	2.33333	1.00327	0.612481	0.05
NFE2L3_MINUSPROTEOSOMEINH	NFE2L3	P11182	DBT	9|3|4	6|1|2|2|1|2	-	16	5.33333	1.28953	0.988433	0.05
NFE2L3_MINUSPROTEOSOMEINH	NFE2L3	P14866	HNRNPL	11|1|3	1|2|1|1|5|5	-	15	5	1.04934	0.647039	0.05
NFE2L3_MINUSPROTEOSOMEINH	NFE2L3	P02545	LMNA	26|13|2	9|1|27|6|0|4	-	41	13.6667	1.03019	0.521505	0.05
NFE2L3_MINUSPROTEOSOMEINH	NFE2L3	Q15233	NONO	17|7|6	6|1|4|3|3|8	-	30	10	1.37021	0.99602	0.05
NFE2L3_PLUSPROTEOSOMEINH	NFE2L3	P09651	HNRNPA1	2|0|2	1|0|2|1|1|2	-	4	1.33333	0.958645	0.703751	0.04
NFE2L3_PLUSPROTEOSOMEINH	NFE2L3	O75494	SRSF10	2|0|0	1|2|3|0|1|0	-	2	0.666667	0.686678	0.430635	0.04
NFE2L3_PLUSPROTEOSOMEINH	NFE2L3	O15042	U2SURP	3|2|2	0|1|4|0|2|2	-	7	2.33333	1.26279	0.889667	0.04
NFE2L3_MINUSPROTEOSOMEINH	NFE2L3	P32969	RPL9P9;RPL9P7;RPL9;RPL9P8	7|2|5	4|0|3|3|2|5	-	14	4.66667	1.07587	0.760792	0.04
NFE2L3_PLUSPROTEOSOMEINH	NFE2L3	P62873	GNB1	2|1|1	1|0|1|1|2|2	-	4	1.33333	1.04462	0.835448	0.03
NFE2L3_MINUSPROTEOSOMEINH	NFE2L3	Q9BVP2	GNL3	5|0|1	1|0|2|0|5|2	-	6	2	0.800171	0.488132	0.03
NFE2L3_MINUSPROTEOSOMEINH	NFE2L3	Q9Y520	PRRC2C	2|0|0	0|0|0|0|0|0	-	2	0.666667	1.28468	1.22849	0.03
NFE2L3_MINUSPROTEOSOMEINH	NFE2L3	Q13813	SPTAN1	2|0|0	0|0|0|0|0|0	-	2	0.666667	1.28468	1.22849	0.03
NFE2L3_PLUSPROTEOSOMEINH	NFE2L3	Q969Q0	RPL36AL	3|0|1	3|1|0|2|2|2	-	4	1.33333	0.766203	0.546357	0.02
NFE2L3_PLUSPROTEOSOMEINH	NFE2L3	P0DN76	U2AF1L5	2|0|0	2|1|2|0|1|1	-	2	0.666667	0.702931	0.505012	0.02
NFE2L3_MINUSPROTEOSOMEINH	NFE2L3	Q5D862	FLG2	11|30|7	10|8|7|12|25|17	-	48	16	0.887128	0.558805	0.02
NFE2L3_MINUSPROTEOSOMEINH	NFE2L3	Q14498	RBM39	12|4|4	2|2|4|3|4|3	-	20	6.66667	1.24576	1.10905	0.02
NFE2L3_MINUSPROTEOSOMEINH	NFE2L3	P61313	RPL15	5|1|1	1|4|0|0|3|2	-	7	2.33333	0.780955	0.488072	0.02
NFE2L3_MINUSPROTEOSOMEINH	NFE2L3	Q969Q0	RPL36AL	0|2|2	3|1|0|2|2|2	-	4	1.33333	0.794554	0.582646	0.02
NFE2L3_MINUSPROTEOSOMEINH	NFE2L3	Q02878	RPL6	1|2|0	1|1|3|0|1|2	-	3	1	0.703759	0.49242	0.02
NFE2L3_MINUSPROTEOSOMEINH	NFE2L3	P62753	RPS6	14|8|6	5|1|5|3|5|6	-	28	9.33333	1.36364	1.09457	0.02
NFE2L3_MINUSPROTEOSOMEINH	NFE2L3	O15042	U2SURP	0|2|0	0|1|4|0|2|2	-	2	0.666667	0.609716	0.391133	0.02
NFE2L3_PLUSPROTEOSOMEINH	NFE2L3	O95433	AHSA1	0|0|3	3|0|0|1|2|5	-	3	1	0.618838	0.341136	0.01
NFE2L3_PLUSPROTEOSOMEINH	NFE2L3	P55060	CSE1L	0|1|2	1|0|0|2|5|1	-	3	1	0.816767	0.526087	0.01
NFE2L3_PLUSPROTEOSOMEINH	NFE2L3	O60832	DKC1	28|6|6	6|17|14|6|11|9	-	40	13.3333	1.01615	0.616193	0.01
NFE2L3_PLUSPROTEOSOMEINH	NFE2L3	Q9BVP2	GNL3	1|1|2	1|0|2|0|5|2	-	4	1.33333	0.868488	0.582497	0.01
NFE2L3_PLUSPROTEOSOMEINH	NFE2L3	P19013	KRT4	0|0|4	1|0|11|1|0|0	-	4	1.33333	0.672618	0.320628	0.01
NFE2L3_PLUSPROTEOSOMEINH	NFE2L3	O75367	MACROH2A1	8|1|3	0|11|4|0|9|0	-	12	4	0.780727	0.37748	0.01
NFE2L3_PLUSPROTEOSOMEINH	NFE2L3	Q9Y2X3	NOP58	12|0|3	1|6|8|2|12|1	-	15	5	0.829256	0.33744	0.01
NFE2L3_PLUSPROTEOSOMEINH	NFE2L3	P02769	P02769	32|64|20	33|42|14|65|33|8	-	116	38.6667	1.18844	0.622931	0.01
NFE2L3_PLUSPROTEOSOMEINH	NFE2L3	Q14498	RBM39	6|2|5	2|2|4|3|4|3	-	13	4.33333	1.17875	1.04223	0.01
NFE2L3_PLUSPROTEOSOMEINH	NFE2L3	P61927	RPL37	1|2|2	1|3|3|2|2|1	-	5	1.66667	0.836748	0.628916	0.01
NFE2L3_PLUSPROTEOSOMEINH	NFE2L3	Q96EE3	SEH1L	1|1|2	1|1|1|1|0|5	-	4	1.33333	0.832633	0.595903	0.01
NFE2L3_PLUSPROTEOSOMEINH	NFE2L3	Q8TF72	SHROOM3	3|4|1	2|5|3|2|3|2	-	8	2.66667	0.914206	0.639379	0.01
NFE2L3_PLUSPROTEOSOMEINH	NFE2L3	P51571	SSR4	4|5|9	6|1|2|4|6|5	-	18	6	1.31695	0.96897	0.01
NFE2L3_PLUSPROTEOSOMEINH	NFE2L3	P11387	TOP1	4|0|0	2|2|2|0|5|2	-	4	1.33333	0.654282	0.394518	0.01
NFE2L3_PLUSPROTEOSOMEINH	NFE2L3	Q5T200	ZC3H13	2|0|0	0|2|1|0|5|2	-	2	0.666667	0.569255	0.336152	0.01
NFE2L3_MINUSPROTEOSOMEINH	NFE2L3	Q66PJ3	ARL6IP4	0|1|2	1|2|2|1|2|3	-	3	1	0.637693	0.466095	0.01
NFE2L3_MINUSPROTEOSOMEINH	NFE2L3	P22087	FBL	5|3|1	4|2|1|1|1|3	-	9	3	0.895861	0.625077	0.01
NFE2L3_MINUSPROTEOSOMEINH	NFE2L3	Q92522	H1-10	1|1|5	1|3|3|3|4|5	-	7	2.33333	0.683149	0.447706	0.01
NFE2L3_MINUSPROTEOSOMEINH	NFE2L3	O00479	HMGN4	3|3|3	3|2|2|2|2|2	-	9	3	0.967865	0.834775	0.01
NFE2L3_MINUSPROTEOSOMEINH	NFE2L3	O95232	LUC7L3	0|0|2	2|3|2|0|2|1	-	2	0.666667	0.573375	0.382585	0.01
NFE2L3_MINUSPROTEOSOMEINH	NFE2L3	Q96EE3	SEH1L	3|1|1	1|1|1|1|0|5	-	5	1.66667	0.757583	0.544184	0.01
NFE2L3_MINUSPROTEOSOMEINH	NFE2L3	P51571	SSR4	7|5|7	6|1|2|4|6|5	-	19	6.33333	1.11306	0.819711	0.01
NFE2L3_PLUSPROTEOSOMEINH	NFE2L3	P01023	A2M	0|0|0	0|0|0|0|0|0	-	0	0	0	0	0
NFE2L3_PLUSPROTEOSOMEINH	NFE2L3	A6NIZ1	A6NIZ1	0|0|0	0|0|0|0|0|0	-	0	0	0	0	0
NFE2L3_PLUSPROTEOSOMEINH	NFE2L3	Q9Y312	AAR2	0|0|0	0|0|0|0|0|0	-	0	0	0	0	0
NFE2L3_PLUSPROTEOSOMEINH	NFE2L3	P61221	ABCE1	1|0|0	0|0|0|0|0|0	-	1	0.333333	1.26801	1.21735	0
NFE2L3_PLUSPROTEOSOMEINH	NFE2L3	Q8NE71	ABCF1	1|0|0	0|0|0|0|0|1	-	1	0.333333	1.07126	0.890318	0
NFE2L3_PLUSPROTEOSOMEINH	NFE2L3	Q9UG63	ABCF2	0|0|0	0|0|0|0|0|0	-	0	0	0	0	0
NFE2L3_PLUSPROTEOSOMEINH	NFE2L3	Q9NUQ8	ABCF3	0|0|0	0|0|0|0|0|0	-	0	0	0	0	0
NFE2L3_PLUSPROTEOSOMEINH	NFE2L3	Q13085	ACACA	813|532|966	1077|540|861|1030|836|904	-	2311	770.333	0.779293	0.682849	0
NFE2L3_PLUSPROTEOSOMEINH	NFE2L3	O00763	ACACB	3|8|6	11|2|6|1|2|14	-	17	5.66667	0.933586	0.518038	0
NFE2L3_PLUSPROTEOSOMEINH	NFE2L3	P49748	ACADVL	0|0|0	0|0|0|0|0|3	-	0	0	0	0	0
NFE2L3_PLUSPROTEOSOMEINH	NFE2L3	Q9UKV3	ACIN1	12|1|3	2|5|7|4|12|7	-	16	5.33333	0.751076	0.458565	0
NFE2L3_PLUSPROTEOSOMEINH	NFE2L3	Q9Y305	ACOT9	0|0|1	1|0|1|0|2|1	-	1	0.333333	0.706249	0.538222	0
NFE2L3_PLUSPROTEOSOMEINH	NFE2L3	O95573	ACSL3	0|0|0	0|0|0|0|0|0	-	0	0	0	0	0
NFE2L3_PLUSPROTEOSOMEINH	NFE2L3	P60709	ACTB	55|67|35	80|51|30|24|19|32	-	157	52.3333	1.22637	0.750389	0
NFE2L3_PLUSPROTEOSOMEINH	NFE2L3	P12814	ACTN1	0|0|0	0|0|0|0|0|0	-	0	0	0	0	0
NFE2L3_PLUSPROTEOSOMEINH	NFE2L3	O43707	ACTN4	0|0|0	0|0|0|0|0|0	-	0	0	0	0	0
NFE2L3_PLUSPROTEOSOMEINH	NFE2L3	P55196	AFDN	0|1|0	0|0|0|0|0|0	-	1	0.333333	1.42054	1.31262	0
NFE2L3_PLUSPROTEOSOMEINH	NFE2L3	P23526	AHCY	0|0|0	0|0|0|0|0|0	-	0	0	0	0	0
NFE2L3_PLUSPROTEOSOMEINH	NFE2L3	P35869	AHR	1|1|1	0|0|0|0|0|0	-	3	1	1.93912	1.92623	0
NFE2L3_PLUSPROTEOSOMEINH	NFE2L3	Q02040	AKAP17A	5|2|4	3|2|4|1|7|3	-	11	3.66667	0.985044	0.788199	0
NFE2L3_PLUSPROTEOSOMEINH	NFE2L3	P54886	ALDH18A1	0|0|0	1|0|0|0|0|3	-	0	0	0	0	0
NFE2L3_PLUSPROTEOSOMEINH	NFE2L3	Q9BYJ1	ALOXE3	0|0|0	0|0|0|0|0|0	-	0	0	0	0	0
NFE2L3_PLUSPROTEOSOMEINH	NFE2L3	P04083	ANXA1	0|0|0	0|0|1|0|0|0	-	0	0	0	0	0
NFE2L3_PLUSPROTEOSOMEINH	NFE2L3	P08758	ANXA5	0|0|0	0|0|0|0|0|0	-	0	0	0	0	0
NFE2L3_PLUSPROTEOSOMEINH	NFE2L3	P20073	ANXA7	0|0|0	0|0|0|0|0|0	-	0	0	0	0	0
NFE2L3_PLUSPROTEOSOMEINH	NFE2L3	Q10567	AP1B1	0|0|0	0|0|0|0|0|0	-	0	0	0	0	0
NFE2L3_PLUSPROTEOSOMEINH	NFE2L3	O43747	AP1G1	0|0|0	0|0|0|0|0|0	-	0	0	0	0	0
NFE2L3_PLUSPROTEOSOMEINH	NFE2L3	O95782	AP2A1	0|0|0	0|0|0|0|0|0	-	0	0	0	0	0
NFE2L3_PLUSPROTEOSOMEINH	NFE2L3	P63010	AP2B1	0|0|0	0|0|0|0|0|0	-	0	0	0	0	0
NFE2L3_PLUSPROTEOSOMEINH	NFE2L3	O00203	AP3B1	0|0|0	0|0|0|0|0|0	-	0	0	0	0	0
NFE2L3_PLUSPROTEOSOMEINH	NFE2L3	Q96P48	ARAP1	0|0|0	0|0|0|0|0|0	-	0	0	0	0	0
NFE2L3_PLUSPROTEOSOMEINH	NFE2L3	P48444	ARCN1	0|0|0	0|0|0|0|0|0	-	0	0	0	0	0
NFE2L3_PLUSPROTEOSOMEINH	NFE2L3	P61204	ARF3	0|0|0	0|0|1|0|0|1	-	0	0	0	0	0
NFE2L3_PLUSPROTEOSOMEINH	NFE2L3	P18085	ARF4	1|0|1	1|0|1|0|0|1	-	2	0.666667	1.01687	0.738621	0
NFE2L3_PLUSPROTEOSOMEINH	NFE2L3	P62330	ARF6	0|0|0	1|0|0|0|0|0	-	0	0	0	0	0
NFE2L3_PLUSPROTEOSOMEINH	NFE2L3	Q9Y6D6	ARFGEF1	0|0|0	0|0|0|0|0|0	-	0	0	0	0	0
NFE2L3_PLUSPROTEOSOMEINH	NFE2L3	P05089	ARG1	1|0|0	0|0|1|1|3|0	-	1	0.333333	0.734928	0.496735	0
NFE2L3_PLUSPROTEOSOMEINH	NFE2L3	Q9NWB6	ARGLU1	38|12|11	12|20|27|25|27|14	-	61	20.3333	0.858208	0.625806	0
NFE2L3_PLUSPROTEOSOMEINH	NFE2L3	Q92888	ARHGEF1	0|0|0	0|0|0|0|0|0	-	0	0	0	0	0
NFE2L3_PLUSPROTEOSOMEINH	NFE2L3	Q92974	ARHGEF2	0|0|0	0|0|0|0|0|0	-	0	0	0	0	0
NFE2L3_PLUSPROTEOSOMEINH	NFE2L3	Q8N1W1	ARHGEF28	1|0|1	0|0|0|0|0|0	-	2	0.666667	1.51858	1.46747	0
NFE2L3_PLUSPROTEOSOMEINH	NFE2L3	P40616	ARL1	1|0|0	0|0|0|0|0|0	-	1	0.333333	1.26801	1.21735	0
NFE2L3_PLUSPROTEOSOMEINH	NFE2L3	Q66PJ3	ARL6IP4	0|1|1	1|2|2|1|2|3	-	2	0.666667	0.569547	0.430108	0
NFE2L3_PLUSPROTEOSOMEINH	NFE2L3	Q8N3C0	ASCC3	0|0|0	0|0|0|0|0|1	-	0	0	0	0	0
NFE2L3_PLUSPROTEOSOMEINH	NFE2L3	Q9NVI7	ATAD3A	0|0|1	0|0|0|1|0|1	-	1	0.333333	0.931792	0.715734	0
NFE2L3_PLUSPROTEOSOMEINH	NFE2L3	Q5T9A4	ATAD3B	0|0|1	1|0|0|0|1|1	-	1	0.333333	0.844306	0.61429	0
NFE2L3_PLUSPROTEOSOMEINH	NFE2L3	Q99941	ATF6B	1|0|1	0|0|0|0|0|0	-	2	0.666667	1.51858	1.46747	0
NFE2L3_PLUSPROTEOSOMEINH	NFE2L3	Q9NT62	ATG3	0|0|0	0|0|0|0|0|0	-	0	0	0	0	0
NFE2L3_PLUSPROTEOSOMEINH	NFE2L3	Q6DD88	ATL3	0|0|0	0|0|0|0|0|0	-	0	0	0	0	0
NFE2L3_PLUSPROTEOSOMEINH	NFE2L3	P20020	ATP2B1	0|0|0	0|0|0|0|0|0	-	0	0	0	0	0
NFE2L3_PLUSPROTEOSOMEINH	NFE2L3	Q9UI12	ATP6V1H	0|1|0	0|0|0|0|0|0	-	1	0.333333	1.42054	1.31262	0
NFE2L3_PLUSPROTEOSOMEINH	NFE2L3	Q9UBB4	ATXN10	0|0|0	0|0|0|0|0|0	-	0	0	0	0	0
NFE2L3_PLUSPROTEOSOMEINH	NFE2L3	Q8WWM7	ATXN2L	0|0|0	0|0|0|0|0|0	-	0	0	0	0	0
NFE2L3_PLUSPROTEOSOMEINH	NFE2L3	Q96GD4	AURKB	1|0|1	0|0|0|0|0|0	-	2	0.666667	1.51858	1.46747	0
NFE2L3_PLUSPROTEOSOMEINH	NFE2L3	P46379	BAG6	1|0|0	0|0|0|0|0|0	-	1	0.333333	1.26801	1.21735	0
NFE2L3_PLUSPROTEOSOMEINH	NFE2L3	Q9UHR4	BAIAP2L1	0|0|0	0|0|0|0|0|0	-	0	0	0	0	0
NFE2L3_PLUSPROTEOSOMEINH	NFE2L3	O75815	BCAR3	0|0|0	0|0|0|0|0|0	-	0	0	0	0	0
NFE2L3_PLUSPROTEOSOMEINH	NFE2L3	Q6W2J9	BCOR	0|0|1	0|0|0|0|0|0	-	1	0.333333	1.25058	1.20547	0
NFE2L3_PLUSPROTEOSOMEINH	NFE2L3	Q14137	BOP1	1|0|0	0|0|0|0|0|0	-	1	0.333333	1.26801	1.21735	0
NFE2L3_PLUSPROTEOSOMEINH	NFE2L3	O95861	BPNT1	0|0|0	0|0|0|0|0|0	-	0	0	0	0	0
NFE2L3_PLUSPROTEOSOMEINH	NFE2L3	Q9H0E9	BRD8	0|0|1	0|0|0|0|0|0	-	1	0.333333	1.25058	1.20547	0
NFE2L3_PLUSPROTEOSOMEINH	NFE2L3	Q7L1Q6	BZW1	0|0|0	0|0|0|0|0|0	-	0	0	0	0	0
NFE2L3_PLUSPROTEOSOMEINH	NFE2L3	Q9HB71	CACYBP	0|0|0	0|0|0|0|0|0	-	0	0	0	0	0
NFE2L3_PLUSPROTEOSOMEINH	NFE2L3	Q08AD1	CAMSAP2	0|0|0	0|0|0|0|0|0	-	0	0	0	0	0
NFE2L3_PLUSPROTEOSOMEINH	NFE2L3	Q86VP6	CAND1	0|0|0	0|0|0|0|0|0	-	0	0	0	0	0
NFE2L3_PLUSPROTEOSOMEINH	NFE2L3	Q01518	CAP1	0|0|0	0|0|0|0|0|0	-	0	0	0	0	0
NFE2L3_PLUSPROTEOSOMEINH	NFE2L3	P17655	CAPN2	0|0|0	0|0|0|0|0|0	-	0	0	0	0	0
NFE2L3_PLUSPROTEOSOMEINH	NFE2L3	Q6UW01	CBLN3	1|0|2	4|0|1|4|0|3	-	3	1	0.595451	0.356201	0
NFE2L3_PLUSPROTEOSOMEINH	NFE2L3	O00257	CBX4	0|1|0	0|0|0|0|0|0	-	1	0.333333	1.42054	1.31262	0
NFE2L3_PLUSPROTEOSOMEINH	NFE2L3	Q6P1N0	CC2D1A	0|0|0	0|0|0|0|0|0	-	0	0	0	0	0
NFE2L3_PLUSPROTEOSOMEINH	NFE2L3	O00622	CCN1	0|1|0	0|0|0|0|0|0	-	1	0.333333	1.42054	1.31262	0
NFE2L3_PLUSPROTEOSOMEINH	NFE2L3	P78371	CCT2	0|0|0	0|0|0|0|0|0	-	0	0	0	0	0
NFE2L3_PLUSPROTEOSOMEINH	NFE2L3	P49368	CCT3	1|0|0	0|0|0|0|0|0	-	1	0.333333	1.26801	1.21735	0
NFE2L3_PLUSPROTEOSOMEINH	NFE2L3	P50991	CCT4	0|0|0	0|0|0|0|0|0	-	0	0	0	0	0
NFE2L3_PLUSPROTEOSOMEINH	NFE2L3	P48643	CCT5	0|0|0	0|0|0|0|0|0	-	0	0	0	0	0
NFE2L3_PLUSPROTEOSOMEINH	NFE2L3	P40227	CCT6A	0|0|1	0|0|0|0|0|0	-	1	0.333333	1.25058	1.20547	0
NFE2L3_PLUSPROTEOSOMEINH	NFE2L3	Q99832	CCT7	0|0|0	0|0|0|0|0|0	-	0	0	0	0	0
NFE2L3_PLUSPROTEOSOMEINH	NFE2L3	P50990	CCT8	0|0|0	0|0|0|0|0|0	-	0	0	0	0	0
NFE2L3_PLUSPROTEOSOMEINH	NFE2L3	O95400	CD2BP2	0|0|1	0|0|0|0|0|0	-	1	0.333333	1.25058	1.20547	0
NFE2L3_PLUSPROTEOSOMEINH	NFE2L3	Q12834	CDC20	1|1|1	0|1|0|0|0|0	-	3	1	1.55957	1.29561	0
NFE2L3_PLUSPROTEOSOMEINH	NFE2L3	Q16543	CDC37	0|0|0	0|0|0|0|0|0	-	0	0	0	0	0
NFE2L3_PLUSPROTEOSOMEINH	NFE2L3	Q6P1J9	CDC73	0|1|1	0|0|0|0|0|0	-	2	0.666667	1.67111	1.58232	0
NFE2L3_PLUSPROTEOSOMEINH	NFE2L3	Q9H5V8	CDCP1	0|0|0	0|0|0|0|0|0	-	0	0	0	0	0
NFE2L3_PLUSPROTEOSOMEINH	NFE2L3	Q14004	CDK13	0|0|0	0|0|0|0|0|0	-	0	0	0	0	0
NFE2L3_PLUSPROTEOSOMEINH	NFE2L3	Q00534	CDK6	0|0|1	0|0|0|0|0|0	-	1	0.333333	1.25058	1.20547	0
NFE2L3_PLUSPROTEOSOMEINH	NFE2L3	Q9NXV6	CDKN2AIP	0|0|0	0|0|0|0|0|0	-	0	0	0	0	0
NFE2L3_PLUSPROTEOSOMEINH	NFE2L3	Q15517	CDSN	0|0|1	3|0|1|1|1|0	-	1	0.333333	0.649792	0.468723	0
NFE2L3_PLUSPROTEOSOMEINH	NFE2L3	Q9Y6A4	CFAP20	0|0|0	0|0|0|0|0|0	-	0	0	0	0	0
NFE2L3_PLUSPROTEOSOMEINH	NFE2L3	Q8N884	CGAS	0|1|0	0|0|0|0|0|0	-	1	0.333333	1.42054	1.31262	0
NFE2L3_PLUSPROTEOSOMEINH	NFE2L3	Q96RK0	CIC	1|1|1	0|0|0|0|0|0	-	3	1	1.93912	1.92623	0
NFE2L3_PLUSPROTEOSOMEINH	NFE2L3	Q14008	CKAP5	0|0|0	0|0|0|0|0|0	-	0	0	0	0	0
NFE2L3_PLUSPROTEOSOMEINH	NFE2L3	Q7Z460	CLASP1	0|0|0	0|0|0|0|0|0	-	0	0	0	0	0
NFE2L3_PLUSPROTEOSOMEINH	NFE2L3	O75122	CLASP2	0|0|0	0|0|0|0|0|0	-	0	0	0	0	0
NFE2L3_PLUSPROTEOSOMEINH	NFE2L3	O00299	CLIC1	0|0|0	0|0|0|0|0|0	-	0	0	0	0	0
NFE2L3_PLUSPROTEOSOMEINH	NFE2L3	Q00610	CLTC	0|0|0	0|0|0|0|0|0	-	0	0	0	0	0
NFE2L3_PLUSPROTEOSOMEINH	NFE2L3	A5YKK6	CNOT1	0|0|0	0|0|0|0|0|0	-	0	0	0	0	0
NFE2L3_PLUSPROTEOSOMEINH	NFE2L3	P09543	CNP	1|0|0	0|0|0|0|0|0	-	1	0.333333	1.26801	1.21735	0
NFE2L3_PLUSPROTEOSOMEINH	NFE2L3	Q13057	COASY	0|0|0	0|0|0|0|0|0	-	0	0	0	0	0
NFE2L3_PLUSPROTEOSOMEINH	NFE2L3	P53621	COPA	0|0|0	0|0|0|0|0|0	-	0	0	0	0	0
NFE2L3_PLUSPROTEOSOMEINH	NFE2L3	P53618	COPB1	0|0|0	0|0|0|0|0|0	-	0	0	0	0	0
NFE2L3_PLUSPROTEOSOMEINH	NFE2L3	P35606	COPB2	0|0|0	0|0|0|0|0|0	-	0	0	0	0	0
NFE2L3_PLUSPROTEOSOMEINH	NFE2L3	Q9Y678	COPG1	0|0|0	0|0|0|0|0|0	-	0	0	0	0	0
NFE2L3_PLUSPROTEOSOMEINH	NFE2L3	Q9ULV4	CORO1C	0|0|0	0|0|0|0|0|0	-	0	0	0	0	0
NFE2L3_PLUSPROTEOSOMEINH	NFE2L3	Q14019	COTL1	0|0|1	1|0|0|0|0|1	-	1	0.333333	0.931516	0.715397	0
NFE2L3_PLUSPROTEOSOMEINH	NFE2L3	Q99829	CPNE1	0|0|1	0|0|0|0|0|0	-	1	0.333333	1.25058	1.20547	0
NFE2L3_PLUSPROTEOSOMEINH	NFE2L3	O75131	CPNE3	0|0|0	0|0|0|0|0|0	-	0	0	0	0	0
NFE2L3_PLUSPROTEOSOMEINH	NFE2L3	Q8N684	CPSF7	0|0|0	0|0|0|0|0|0	-	0	0	0	0	0
NFE2L3_PLUSPROTEOSOMEINH	NFE2L3	Q70SY1	CREB3L2	0|0|1	0|0|0|0|0|0	-	1	0.333333	1.25058	1.20547	0
NFE2L3_PLUSPROTEOSOMEINH	NFE2L3	Q9UBG3	CRNN	0|0|0	0|0|0|0|0|0	-	0	0	0	0	0
NFE2L3_PLUSPROTEOSOMEINH	NFE2L3	Q68DQ2	CRYBG3	0|1|0	0|0|0|0|0|0	-	1	0.333333	1.42054	1.31262	0
NFE2L3_PLUSPROTEOSOMEINH	NFE2L3	O75390	CS	0|0|0	0|0|0|0|0|0	-	0	0	0	0	0
NFE2L3_PLUSPROTEOSOMEINH	NFE2L3	O75534	CSDE1	0|0|1	0|0|0|0|0|0	-	1	0.333333	1.25058	1.20547	0
NFE2L3_PLUSPROTEOSOMEINH	NFE2L3	P68400	CSNK2A1	0|0|0	0|0|0|0|0|0	-	0	0	0	0	0
NFE2L3_PLUSPROTEOSOMEINH	NFE2L3	P35221	CTNNA1	0|0|0	0|0|0|0|0|0	-	0	0	0	0	0
NFE2L3_PLUSPROTEOSOMEINH	NFE2L3	O60716	CTNND1	0|0|0	0|0|0|0|0|0	-	0	0	0	0	0
NFE2L3_PLUSPROTEOSOMEINH	NFE2L3	P17812	CTPS1	0|0|0	0|0|0|0|0|0	-	0	0	0	0	0
NFE2L3_PLUSPROTEOSOMEINH	NFE2L3	P07339	CTSD	0|0|0	0|0|0|0|0|0	-	0	0	0	0	0
NFE2L3_PLUSPROTEOSOMEINH	NFE2L3	Q9UHQ9	CYB5R1	0|1|0	0|0|0|0|0|0	-	1	0.333333	1.42054	1.31262	0
NFE2L3_PLUSPROTEOSOMEINH	NFE2L3	P00387	CYB5R3	0|0|0	0|0|0|0|0|0	-	0	0	0	0	0
NFE2L3_PLUSPROTEOSOMEINH	NFE2L3	Q7L576	CYFIP1	0|0|0	0|0|0|0|0|0	-	0	0	0	0	0
NFE2L3_PLUSPROTEOSOMEINH	NFE2L3	Q9NUQ9	CYRIB	0|0|0	0|0|0|0|0|0	-	0	0	0	0	0
NFE2L3_PLUSPROTEOSOMEINH	NFE2L3	P14868	DARS1	0|0|0	0|0|0|0|0|0	-	0	0	0	0	0
NFE2L3_PLUSPROTEOSOMEINH	NFE2L3	Q9UJU6	DBNL	0|0|0	0|0|0|0|0|0	-	0	0	0	0	0
NFE2L3_PLUSPROTEOSOMEINH	NFE2L3	P81605	DCD	1|0|1	1|1|3|1|1|1	-	2	0.666667	0.650182	0.531833	0
NFE2L3_PLUSPROTEOSOMEINH	NFE2L3	Q92499	DDX1	0|0|0	0|0|0|0|0|0	-	0	0	0	0	0
NFE2L3_PLUSPROTEOSOMEINH	NFE2L3	Q9NUU7	DDX19A	0|0|0	0|0|0|0|0|0	-	0	0	0	0	0
NFE2L3_PLUSPROTEOSOMEINH	NFE2L3	Q9NR30	DDX21	27|17|26	25|11|16|12|14|23	-	70	23.3333	1.20799	0.961897	0
NFE2L3_PLUSPROTEOSOMEINH	NFE2L3	Q13838	DDX39B	0|1|0	0|0|0|0|0|0	-	1	0.333333	1.42054	1.31262	0
NFE2L3_PLUSPROTEOSOMEINH	NFE2L3	Q7L014	DDX46	0|0|0	1|0|0|0|0|0	-	0	0	0	0	0
NFE2L3_PLUSPROTEOSOMEINH	NFE2L3	P17844	DDX5	1|1|0	0|0|0|0|0|0	-	2	0.666667	1.68854	1.59791	0
NFE2L3_PLUSPROTEOSOMEINH	NFE2L3	O95786	DDX58	0|0|0	0|0|0|0|0|0	-	0	0	0	0	0
NFE2L3_PLUSPROTEOSOMEINH	NFE2L3	P26196	DDX6	0|0|0	0|0|0|0|0|0	-	0	0	0	0	0
NFE2L3_PLUSPROTEOSOMEINH	NFE2L3	Q16698	DECR1	0|0|0	0|0|0|1|0|1	-	0	0	0	0	0
NFE2L3_PLUSPROTEOSOMEINH	NFE2L3	Q7L2E3	DHX30	0|0|0	0|0|0|0|0|0	-	0	0	0	0	0
NFE2L3_PLUSPROTEOSOMEINH	NFE2L3	O60610	DIAPH1	0|0|0	0|0|0|0|0|0	-	0	0	0	0	0
NFE2L3_PLUSPROTEOSOMEINH	NFE2L3	Q9NSV4	DIAPH3	0|0|0	0|0|0|0|0|0	-	0	0	0	0	0
NFE2L3_PLUSPROTEOSOMEINH	NFE2L3	Q9Y2L1	DIS3	1|0|0	0|0|0|0|0|0	-	1	0.333333	1.26801	1.21735	0
NFE2L3_PLUSPROTEOSOMEINH	NFE2L3	P31689	DNAJA1	0|0|0	0|0|0|0|0|0	-	0	0	0	0	0
NFE2L3_PLUSPROTEOSOMEINH	NFE2L3	O60884	DNAJA2	0|0|0	0|0|0|0|0|0	-	0	0	0	0	0
NFE2L3_PLUSPROTEOSOMEINH	NFE2L3	O75190	DNAJB6	1|0|0	0|0|0|0|0|0	-	1	0.333333	1.26801	1.21735	0
NFE2L3_PLUSPROTEOSOMEINH	NFE2L3	Q99615	DNAJC7	0|0|0	0|0|0|0|0|0	-	0	0	0	0	0
NFE2L3_PLUSPROTEOSOMEINH	NFE2L3	O00429	DNM1L	0|0|0	0|0|0|0|0|0	-	0	0	0	0	0
NFE2L3_PLUSPROTEOSOMEINH	NFE2L3	Q9Y295	DRG1	0|0|0	0|0|0|0|0|0	-	0	0	0	0	0
NFE2L3_PLUSPROTEOSOMEINH	NFE2L3	Q02413	DSG1	0|1|3	6|0|4|4|17|0	-	4	1.33333	0.391547	0.218853	0
NFE2L3_PLUSPROTEOSOMEINH	NFE2L3	Q14126	DSG2	0|0|0	0|0|0|0|0|0	-	0	0	0	0	0
NFE2L3_PLUSPROTEOSOMEINH	NFE2L3	P15924	DSP	10|2|18	23|6|31|9|59|7	-	30	10	0.416499	0.227341	0
NFE2L3_PLUSPROTEOSOMEINH	NFE2L3	Q13409	DYNC1I2	0|0|0	0|0|0|0|0|0	-	0	0	0	0	0
NFE2L3_PLUSPROTEOSOMEINH	NFE2L3	Q5JPH6	EARS2	0|0|0	0|0|0|0|0|0	-	0	0	0	0	0
NFE2L3_PLUSPROTEOSOMEINH	NFE2L3	Q99848	EBNA1BP2	0|1|0	0|1|0|1|1|0	-	1	0.333333	0.922126	0.630763	0
NFE2L3_PLUSPROTEOSOMEINH	NFE2L3	Q16610	ECM1	1|1|0	1|1|1|1|0|0	-	2	0.666667	0.986554	0.753243	0
NFE2L3_PLUSPROTEOSOMEINH	NFE2L3	Q5VYK3	ECPAS	0|0|0	0|0|0|0|0|0	-	0	0	0	0	0
NFE2L3_PLUSPROTEOSOMEINH	NFE2L3	Q6P2E9	EDC4	0|0|0	0|0|0|0|0|0	-	0	0	0	0	0
NFE2L3_PLUSPROTEOSOMEINH	NFE2L3	Q05639	EEF1A2	0|0|0	0|0|0|0|0|0	-	0	0	0	0	0
NFE2L3_PLUSPROTEOSOMEINH	NFE2L3	P24534	EEF1B2	0|0|0	0|0|0|0|0|0	-	0	0	0	0	0
NFE2L3_PLUSPROTEOSOMEINH	NFE2L3	P29692	EEF1D	0|0|0	0|0|0|0|0|0	-	0	0	0	0	0
NFE2L3_PLUSPROTEOSOMEINH	NFE2L3	P26641	EEF1G	0|0|0	0|0|0|0|0|0	-	0	0	0	0	0
NFE2L3_PLUSPROTEOSOMEINH	NFE2L3	Q15029	EFTUD2	0|0|0	0|0|0|0|0|0	-	0	0	0	0	0
NFE2L3_PLUSPROTEOSOMEINH	NFE2L3	P00533	EGFR	0|0|0	0|0|0|0|0|0	-	0	0	0	0	0
NFE2L3_PLUSPROTEOSOMEINH	NFE2L3	Q96KQ7	EHMT2	1|1|1	0|0|0|0|0|0	-	3	1	1.93912	1.92623	0
NFE2L3_PLUSPROTEOSOMEINH	NFE2L3	Q9BY44	EIF2A	0|0|0	0|0|0|0|0|0	-	0	0	0	0	0
NFE2L3_PLUSPROTEOSOMEINH	NFE2L3	P19525	EIF2AK2	0|0|0	0|0|0|0|0|0	-	0	0	0	0	0
NFE2L3_PLUSPROTEOSOMEINH	NFE2L3	P41091	EIF2S3	0|0|0	0|0|0|0|0|0	-	0	0	0	0	0
NFE2L3_PLUSPROTEOSOMEINH	NFE2L3	Q14152	EIF3A	0|0|0	0|0|0|0|0|0	-	0	0	0	0	0
NFE2L3_PLUSPROTEOSOMEINH	NFE2L3	P55884	EIF3B	0|0|0	0|0|0|0|0|0	-	0	0	0	0	0
NFE2L3_PLUSPROTEOSOMEINH	NFE2L3	B5ME19	EIF3CL	0|0|0	0|0|0|0|0|0	-	0	0	0	0	0
NFE2L3_PLUSPROTEOSOMEINH	NFE2L3	O15371	EIF3D	0|0|1	0|0|0|0|0|0	-	1	0.333333	1.25058	1.20547	0
NFE2L3_PLUSPROTEOSOMEINH	NFE2L3	Q9Y262	EIF3L	0|0|1	0|0|0|0|0|0	-	1	0.333333	1.25058	1.20547	0
NFE2L3_PLUSPROTEOSOMEINH	NFE2L3	P38919	EIF4A3	0|0|0	0|0|0|0|0|0	-	0	0	0	0	0
NFE2L3_PLUSPROTEOSOMEINH	NFE2L3	Q04637	EIF4G1	0|0|0	0|0|0|0|0|0	-	0	0	0	0	0
NFE2L3_PLUSPROTEOSOMEINH	NFE2L3	P78344	EIF4G2	0|0|0	0|0|0|0|0|0	-	0	0	0	0	0
NFE2L3_PLUSPROTEOSOMEINH	NFE2L3	P55010	EIF5	0|0|0	0|0|0|0|0|0	-	0	0	0	0	0
NFE2L3_PLUSPROTEOSOMEINH	NFE2L3	O60841	EIF5B	0|0|0	0|0|0|0|0|0	-	0	0	0	0	0
NFE2L3_PLUSPROTEOSOMEINH	NFE2L3	Q9NYP7	ELOVL5	1|0|1	0|0|0|0|0|0	-	2	0.666667	1.51858	1.46747	0
NFE2L3_PLUSPROTEOSOMEINH	NFE2L3	O95163	ELP1	0|0|0	0|0|0|0|0|0	-	0	0	0	0	0
NFE2L3_PLUSPROTEOSOMEINH	NFE2L3	Q92979	EMG1	0|0|0	0|0|0|0|0|0	-	0	0	0	0	0
NFE2L3_PLUSPROTEOSOMEINH	NFE2L3	P06733	ENO1	0|0|0	0|0|0|0|0|0	-	0	0	0	0	0
NFE2L3_PLUSPROTEOSOMEINH	NFE2L3	O43491	EPB41L2	0|1|1	0|0|0|0|0|0	-	2	0.666667	1.67111	1.58232	0
NFE2L3_PLUSPROTEOSOMEINH	NFE2L3	Q9H2F5	EPC1	1|1|1	0|0|0|0|0|0	-	3	1	1.93912	1.92623	0
NFE2L3_PLUSPROTEOSOMEINH	NFE2L3	P16422	EPCAM	0|0|1	0|0|0|0|0|0	-	1	0.333333	1.25058	1.20547	0
NFE2L3_PLUSPROTEOSOMEINH	NFE2L3	P58107	EPPK1	0|0|0	0|0|1|0|0|0	-	0	0	0	0	0
NFE2L3_PLUSPROTEOSOMEINH	NFE2L3	P07814	EPRS1	0|0|0	0|0|0|0|0|0	-	0	0	0	0	0
NFE2L3_PLUSPROTEOSOMEINH	NFE2L3	Q9H6S3	EPS8L2	0|0|0	0|0|0|0|0|0	-	0	0	0	0	0
NFE2L3_PLUSPROTEOSOMEINH	NFE2L3	Q96RT1	ERBIN	1|1|1	0|0|0|0|0|0	-	3	1	1.93912	1.92623	0
NFE2L3_PLUSPROTEOSOMEINH	NFE2L3	P19447	ERCC3	1|1|0	0|0|0|0|0|0	-	2	0.666667	1.68854	1.59791	0
NFE2L3_PLUSPROTEOSOMEINH	NFE2L3	A0FGR8	ESYT2	0|0|1	0|0|0|0|0|0	-	1	0.333333	1.25058	1.20547	0
NFE2L3_PLUSPROTEOSOMEINH	NFE2L3	P13804	ETFA	0|0|1	1|0|0|0|0|2	-	1	0.333333	0.819419	0.587361	0
NFE2L3_PLUSPROTEOSOMEINH	NFE2L3	P38117	ETFB	0|0|0	1|0|0|0|0|1	-	0	0	0	0	0
NFE2L3_PLUSPROTEOSOMEINH	NFE2L3	Q92817	EVPL	0|0|0	0|0|0|1|0|0	-	0	0	0	0	0
NFE2L3_PLUSPROTEOSOMEINH	NFE2L3	Q96A65	EXOC4	0|0|0	0|0|0|0|0|0	-	0	0	0	0	0
NFE2L3_PLUSPROTEOSOMEINH	NFE2L3	Q9NQT5	EXOSC3	0|0|0	0|0|0|0|0|0	-	0	0	0	0	0
NFE2L3_PLUSPROTEOSOMEINH	NFE2L3	P15311	EZR	0|0|0	0|0|0|0|0|0	-	0	0	0	0	0
NFE2L3_PLUSPROTEOSOMEINH	NFE2L3	Q01469	FABP5	1|0|1	0|0|0|1|1|0	-	2	0.666667	1.17072	0.920466	0
NFE2L3_PLUSPROTEOSOMEINH	NFE2L3	Q9UNN5	FAF1	0|0|0	0|0|0|0|0|0	-	0	0	0	0	0
NFE2L3_PLUSPROTEOSOMEINH	NFE2L3	Q96CS3	FAF2	1|0|1	0|0|0|0|0|0	-	2	0.666667	1.51858	1.46747	0
NFE2L3_PLUSPROTEOSOMEINH	NFE2L3	Q86UY5	FAM83A	1|0|1	0|0|0|0|0|0	-	2	0.666667	1.51858	1.46747	0
NFE2L3_PLUSPROTEOSOMEINH	NFE2L3	Q5T0W9	FAM83B	0|0|0	0|0|0|0|0|0	-	0	0	0	0	0
NFE2L3_PLUSPROTEOSOMEINH	NFE2L3	Q658Y4	FAM91A1	0|0|0	0|0|0|0|0|0	-	0	0	0	0	0
NFE2L3_PLUSPROTEOSOMEINH	NFE2L3	Q9NSD9	FARSB	0|0|0	0|0|0|0|0|0	-	0	0	0	0	0
NFE2L3_PLUSPROTEOSOMEINH	NFE2L3	P62861	FAU	50|29|26	25|27|36|39|29|23	-	105	35	1.05451	0.848053	0
NFE2L3_PLUSPROTEOSOMEINH	NFE2L3	P22087	FBL	1|1|2	4|2|1|1|1|3	-	4	1.33333	0.701568	0.499208	0
NFE2L3_PLUSPROTEOSOMEINH	NFE2L3	P39748	FEN1	0|0|0	0|0|0|0|0|0	-	0	0	0	0	0
NFE2L3_PLUSPROTEOSOMEINH	NFE2L3	Q9BQL6	FERMT1	0|0|0	0|0|0|0|0|0	-	0	0	0	0	0
NFE2L3_PLUSPROTEOSOMEINH	NFE2L3	Q96AC1	FERMT2	0|0|0	0|0|0|0|0|0	-	0	0	0	0	0
NFE2L3_PLUSPROTEOSOMEINH	NFE2L3	Q9Y613	FHOD1	0|0|0	0|0|0|0|0|0	-	0	0	0	0	0
NFE2L3_PLUSPROTEOSOMEINH	NFE2L3	Q02790	FKBP4	0|0|0	0|0|0|0|0|1	-	0	0	0	0	0
NFE2L3_PLUSPROTEOSOMEINH	NFE2L3	Q5D862	FLG2	5|6|25	10|8|7|12|25|17	-	36	12	0.790196	0.524478	0
NFE2L3_PLUSPROTEOSOMEINH	NFE2L3	P02751	FN1	0|0|0	0|0|0|0|0|0	-	0	0	0	0	0
NFE2L3_PLUSPROTEOSOMEINH	NFE2L3	Q16658	FSCN1	0|0|1	0|0|0|0|0|1	-	1	0.333333	1.05654	0.881631	0
NFE2L3_PLUSPROTEOSOMEINH	NFE2L3	Q96I24	FUBP3	0|0|0	0|0|0|0|0|0	-	0	0	0	0	0
NFE2L3_PLUSPROTEOSOMEINH	NFE2L3	P51114	FXR1	0|0|0	0|0|0|0|0|0	-	0	0	0	0	0
NFE2L3_PLUSPROTEOSOMEINH	NFE2L3	O14976	GAK	0|0|0	0|0|0|0|0|0	-	0	0	0	0	0
NFE2L3_PLUSPROTEOSOMEINH	NFE2L3	P41250	GARS1	0|0|0	1|0|0|0|0|0	-	0	0	0	0	0
NFE2L3_PLUSPROTEOSOMEINH	NFE2L3	P22102	GART	0|0|0	0|0|0|0|0|0	-	0	0	0	0	0
NFE2L3_PLUSPROTEOSOMEINH	NFE2L3	Q92538	GBF1	0|0|0	0|0|0|0|0|0	-	0	0	0	0	0
NFE2L3_PLUSPROTEOSOMEINH	NFE2L3	Q92616	GCN1	0|0|0	0|0|0|0|0|0	-	0	0	0	0	0
NFE2L3_PLUSPROTEOSOMEINH	NFE2L3	Q8TEQ6	GEMIN5	0|0|0	0|0|0|0|0|0	-	0	0	0	0	0
NFE2L3_PLUSPROTEOSOMEINH	NFE2L3	Q06210	GFPT1	0|0|0	0|0|0|0|0|0	-	0	0	0	0	0
NFE2L3_PLUSPROTEOSOMEINH	NFE2L3	Q6Y7W6	GIGYF2	1|0|0	0|0|0|0|0|0	-	1	0.333333	1.26801	1.21735	0
NFE2L3_PLUSPROTEOSOMEINH	NFE2L3	O76003	GLRX3	0|0|0	0|0|0|0|0|0	-	0	0	0	0	0
NFE2L3_PLUSPROTEOSOMEINH	NFE2L3	O94925	GLS	0|0|1	0|0|0|1|0|2	-	1	0.333333	0.819632	0.587588	0
NFE2L3_PLUSPROTEOSOMEINH	NFE2L3	P15104	GLUL	0|0|0	0|0|0|0|0|0	-	0	0	0	0	0
NFE2L3_PLUSPROTEOSOMEINH	NFE2L3	P49915	GMPS	0|0|0	0|0|0|0|0|0	-	0	0	0	0	0
NFE2L3_PLUSPROTEOSOMEINH	NFE2L3	Q9UKJ3	GPATCH8	5|2|5	4|9|13|0|11|7	-	12	4	0.515697	0.354734	0
NFE2L3_PLUSPROTEOSOMEINH	NFE2L3	Q9NQX3	GPHN	0|0|0	0|0|0|0|0|0	-	0	0	0	0	0
NFE2L3_PLUSPROTEOSOMEINH	NFE2L3	P06744	GPI	0|0|0	0|0|0|0|0|0	-	0	0	0	0	0
NFE2L3_PLUSPROTEOSOMEINH	NFE2L3	Q8NFJ5	GPRC5A	0|0|0	0|0|0|0|0|0	-	0	0	0	0	0
NFE2L3_PLUSPROTEOSOMEINH	NFE2L3	Q6ISB3	GRHL2	0|0|0	0|0|0|0|0|0	-	0	0	0	0	0
NFE2L3_PLUSPROTEOSOMEINH	NFE2L3	Q96QA5	GSDMA	0|0|1	1|0|0|1|2|1	-	1	0.333333	0.703233	0.538222	0
NFE2L3_PLUSPROTEOSOMEINH	NFE2L3	P57764	GSDMD	0|0|0	0|0|0|0|0|0	-	0	0	0	0	0
NFE2L3_PLUSPROTEOSOMEINH	NFE2L3	O60443	GSDME	0|0|0	0|0|0|0|0|0	-	0	0	0	0	0
NFE2L3_PLUSPROTEOSOMEINH	NFE2L3	P15170	GSPT1	0|0|0	0|0|0|0|0|0	-	0	0	0	0	0
NFE2L3_PLUSPROTEOSOMEINH	NFE2L3	P09211	GSTP1	0|0|0	0|0|0|0|0|0	-	0	0	0	0	0
NFE2L3_PLUSPROTEOSOMEINH	NFE2L3	Q12789	GTF3C1	1|1|1	0|0|0|0|0|0	-	3	1	1.93912	1.92623	0
NFE2L3_PLUSPROTEOSOMEINH	NFE2L3	Q9Y5Q9	GTF3C3	0|0|1	0|0|0|0|0|0	-	1	0.333333	1.25058	1.20547	0
NFE2L3_PLUSPROTEOSOMEINH	NFE2L3	Q9Y5Q8	GTF3C5	1|0|1	0|0|1|1|0|0	-	2	0.666667	1.15982	0.906595	0
NFE2L3_PLUSPROTEOSOMEINH	NFE2L3	P07305	H1-0	151|145|168	156|135|177|175|167|151	-	464	154.667	0.881569	0.799632	0
NFE2L3_PLUSPROTEOSOMEINH	NFE2L3	Q02539	H1-1	70|68|53	60|73|60|84|73|62	-	191	63.6667	0.854058	0.684014	0
NFE2L3_PLUSPROTEOSOMEINH	NFE2L3	Q92522	H1-10	4|3|3	1|3|3|3|4|5	-	10	3.33333	0.952315	0.746267	0
NFE2L3_PLUSPROTEOSOMEINH	NFE2L3	P16403	H1-2	51|62|32	34|68|50|51|52|43	-	145	48.3333	0.908289	0.661354	0
NFE2L3_PLUSPROTEOSOMEINH	NFE2L3	P16402	H1-3	41|45|23	33|57|26|33|29|34	-	109	36.3333	0.927747	0.637797	0
NFE2L3_PLUSPROTEOSOMEINH	NFE2L3	P10412	H1-4	317|240|362	369|205|352|380|393|357	-	919	306.333	0.809565	0.748777	0
NFE2L3_PLUSPROTEOSOMEINH	NFE2L3	P16401	H1-5	245|177|253	252|190|248|276|209|248	-	675	225	0.841696	0.749898	0
NFE2L3_PLUSPROTEOSOMEINH	NFE2L3	P04908	H2AC4;H2AC8	6|3|6	4|5|21|1|3|2	-	15	5	0.771741	0.485008	0
NFE2L3_PLUSPROTEOSOMEINH	NFE2L3	P06899	H2BC11	7|6|8	2|7|34|2|5|2	-	21	7	0.777029	0.458369	0
NFE2L3_PLUSPROTEOSOMEINH	NFE2L3	P68431	H3C12;H3C2;H3C8;H3C7;H3C6;H3C11;H3C10;H3C4;H3C1;H3C3	12|6|4	2|10|18|3|2|3	-	22	7.33333	0.99625	0.576644	0
NFE2L3_PLUSPROTEOSOMEINH	NFE2L3	P62805	H4C4;H4C14;H4C12;H4C5;H4C2;H4C6;H4C11;H4-16;H4C13;H4C8;H4C3;H4C1;H4C9;H4C15	4|2|1	1|2|48|0|5|1	-	7	2.33333	0.324004	0.166069	0
NFE2L3_PLUSPROTEOSOMEINH	NFE2L3	Q6Y1H2	HACD2	0|1|0	0|0|0|0|0|0	-	1	0.333333	1.42054	1.31262	0
NFE2L3_PLUSPROTEOSOMEINH	NFE2L3	Q9P035	HACD3	0|0|1	0|0|0|0|0|1	-	1	0.333333	1.05654	0.881631	0
NFE2L3_PLUSPROTEOSOMEINH	NFE2L3	P40939	HADHA	1|0|0	0|0|0|1|0|1	-	1	0.333333	0.944779	0.722787	0
NFE2L3_PLUSPROTEOSOMEINH	NFE2L3	P55084	HADHB	0|0|0	0|0|0|0|0|0	-	0	0	0	0	0
NFE2L3_PLUSPROTEOSOMEINH	NFE2L3	P69905	HBA1;HBA2	0|0|0	0|0|0|0|0|0	-	0	0	0	0	0
NFE2L3_PLUSPROTEOSOMEINH	NFE2L3	P02042	HBD	0|0|0	0|0|0|0|0|0	-	0	0	0	0	0
NFE2L3_PLUSPROTEOSOMEINH	NFE2L3	Q9Y450	HBS1L	0|0|0	0|0|0|0|0|0	-	0	0	0	0	0
NFE2L3_PLUSPROTEOSOMEINH	NFE2L3	Q9H583	HEATR1	0|0|0	0|0|0|0|0|0	-	0	0	0	0	0
NFE2L3_PLUSPROTEOSOMEINH	NFE2L3	Q7Z4Q2	HEATR3	0|0|0	0|0|0|0|0|0	-	0	0	0	0	0
NFE2L3_PLUSPROTEOSOMEINH	NFE2L3	Q9ULT8	HECTD1	0|0|0	0|0|0|0|0|0	-	0	0	0	0	0
NFE2L3_PLUSPROTEOSOMEINH	NFE2L3	P04439	HLA-A	0|1|0	0|0|0|0|0|0	-	1	0.333333	1.42054	1.31262	0
NFE2L3_PLUSPROTEOSOMEINH	NFE2L3	P50747	HLCS	0|0|0	1|0|0|1|0|1	-	0	0	0	0	0
NFE2L3_PLUSPROTEOSOMEINH	NFE2L3	P52926	HMGA2	0|0|1	1|1|1|0|1|0	-	1	0.333333	0.739212	0.572344	0
NFE2L3_PLUSPROTEOSOMEINH	NFE2L3	P05114	HMGN1	1|0|0	0|0|0|0|2|0	-	1	0.333333	0.992689	0.783015	0
NFE2L3_PLUSPROTEOSOMEINH	NFE2L3	O00479	HMGN4	1|2|2	3|2|2|2|2|2	-	5	1.66667	0.808965	0.686979	0
NFE2L3_PLUSPROTEOSOMEINH	NFE2L3	P07910	HNRNPC	1|2|2	0|0|11|1|0|2	-	5	1.66667	0.819454	0.468323	0
NFE2L3_PLUSPROTEOSOMEINH	NFE2L3	P61978	HNRNPK	0|0|0	0|0|4|0|0|0	-	0	0	0	0	0
NFE2L3_PLUSPROTEOSOMEINH	NFE2L3	P14866	HNRNPL	1|1|1	1|2|1|1|5|5	-	3	1	0.543692	0.370659	0
NFE2L3_PLUSPROTEOSOMEINH	NFE2L3	O43390	HNRNPR	0|0|0	0|0|0|0|0|0	-	0	0	0	0	0
NFE2L3_PLUSPROTEOSOMEINH	NFE2L3	Q9BUJ2	HNRNPUL1	0|0|0	0|0|0|0|0|0	-	0	0	0	0	0
NFE2L3_PLUSPROTEOSOMEINH	NFE2L3	Q1KMD3	HNRNPUL2	0|0|0	0|0|0|0|0|0	-	0	0	0	0	0
NFE2L3_PLUSPROTEOSOMEINH	NFE2L3	Q5SSJ5	HP1BP3	1|0|0	0|0|1|1|0|1	-	1	0.333333	0.849308	0.612971	0
NFE2L3_PLUSPROTEOSOMEINH	NFE2L3	Q86YZ3	HRNR	22|10|17	20|13|29|22|23|18	-	49	16.3333	0.707972	0.651062	0
NFE2L3_PLUSPROTEOSOMEINH	NFE2L3	Q53GQ0	HSD17B12	0|0|0	0|0|0|0|0|0	-	0	0	0	0	0
NFE2L3_PLUSPROTEOSOMEINH	NFE2L3	P07900	HSP90AA1	0|0|1	0|0|0|0|1|0	-	1	0.333333	1.09828	0.943729	0
NFE2L3_PLUSPROTEOSOMEINH	NFE2L3	P38646	HSPA9	23|12|21	28|9|9|18|8|26	-	56	18.6667	0.985323	0.692387	0
NFE2L3_PLUSPROTEOSOMEINH	NFE2L3	Q92598	HSPH1	1|1|1	0|0|0|0|0|0	-	3	1	1.93912	1.92623	0
NFE2L3_PLUSPROTEOSOMEINH	NFE2L3	P41252	IARS1	0|0|0	0|0|0|0|0|0	-	0	0	0	0	0
NFE2L3_PLUSPROTEOSOMEINH	NFE2L3	O75874	IDH1	0|0|0	0|0|0|0|0|0	-	0	0	0	0	0
NFE2L3_PLUSPROTEOSOMEINH	NFE2L3	P50213	IDH3A	1|1|1	2|1|0|2|0|1	-	3	1	0.940559	0.698918	0
NFE2L3_PLUSPROTEOSOMEINH	NFE2L3	O43837	IDH3B	0|0|0	0|0|0|0|0|0	-	0	0	0	0	0
NFE2L3_PLUSPROTEOSOMEINH	NFE2L3	Q5VY09	IER5	1|0|1	0|0|0|0|0|0	-	2	0.666667	1.51858	1.46747	0
NFE2L3_PLUSPROTEOSOMEINH	NFE2L3	P09914	IFIT1	0|0|0	0|0|0|0|0|0	-	0	0	0	0	0
NFE2L3_PLUSPROTEOSOMEINH	NFE2L3	P09913	IFIT2	0|0|0	0|0|0|0|0|0	-	0	0	0	0	0
NFE2L3_PLUSPROTEOSOMEINH	NFE2L3	O14879	IFIT3	0|0|0	0|0|0|0|0|0	-	0	0	0	0	0
NFE2L3_PLUSPROTEOSOMEINH	NFE2L3	O00425	IGF2BP3	0|1|0	0|0|0|0|0|0	-	1	0.333333	1.42054	1.31262	0
NFE2L3_PLUSPROTEOSOMEINH	NFE2L3	Q12905	ILF2	1|0|0	0|0|0|0|0|0	-	1	0.333333	1.26801	1.21735	0
NFE2L3_PLUSPROTEOSOMEINH	NFE2L3	Q13418	ILK	0|0|0	0|0|0|0|0|0	-	0	0	0	0	0
NFE2L3_PLUSPROTEOSOMEINH	NFE2L3	P12268	IMPDH2	0|0|0	0|0|0|0|0|0	-	0	0	0	0	0
NFE2L3_PLUSPROTEOSOMEINH	NFE2L3	Q9C086	INO80B	0|0|1	0|0|1|0|1|1	-	1	0.333333	0.848885	0.619333	0
NFE2L3_PLUSPROTEOSOMEINH	NFE2L3	Q8TEX9	IPO4	1|0|1	0|0|0|0|0|0	-	2	0.666667	1.51858	1.46747	0
NFE2L3_PLUSPROTEOSOMEINH	NFE2L3	O00410	IPO5	0|0|0	0|0|0|0|0|0	-	0	0	0	0	0
NFE2L3_PLUSPROTEOSOMEINH	NFE2L3	O95373	IPO7	0|0|0	0|0|0|0|0|0	-	0	0	0	0	0
NFE2L3_PLUSPROTEOSOMEINH	NFE2L3	Q96P70	IPO9	0|0|0	0|0|0|0|0|0	-	0	0	0	0	0
NFE2L3_PLUSPROTEOSOMEINH	NFE2L3	P46940	IQGAP1	0|0|0	0|0|0|0|0|0	-	0	0	0	0	0
NFE2L3_PLUSPROTEOSOMEINH	NFE2L3	P14316	IRF2	0|0|1	0|0|0|0|0|0	-	1	0.333333	1.25058	1.20547	0
NFE2L3_PLUSPROTEOSOMEINH	NFE2L3	O14896	IRF6	0|0|0	0|0|0|0|0|0	-	0	0	0	0	0
NFE2L3_PLUSPROTEOSOMEINH	NFE2L3	P17301	ITGA2	0|0|0	0|0|0|0|0|0	-	0	0	0	0	0
NFE2L3_PLUSPROTEOSOMEINH	NFE2L3	P23229	ITGA6	0|0|0	0|0|0|0|0|0	-	0	0	0	0	0
NFE2L3_PLUSPROTEOSOMEINH	NFE2L3	P05556	ITGB1	0|0|0	0|0|0|0|0|0	-	0	0	0	0	0
NFE2L3_PLUSPROTEOSOMEINH	NFE2L3	P07476	IVL	0|0|0	0|0|0|0|0|0	-	0	0	0	0	0
NFE2L3_PLUSPROTEOSOMEINH	NFE2L3	P14923	JUP	3|2|5	6|2|8|0|9|0	-	10	3.33333	0.796335	0.49296	0
NFE2L3_PLUSPROTEOSOMEINH	NFE2L3	Q7Z3B3	KANSL1	0|0|1	0|0|0|0|0|0	-	1	0.333333	1.25058	1.20547	0
NFE2L3_PLUSPROTEOSOMEINH	NFE2L3	Q15046	KARS1	0|0|0	0|0|0|0|0|0	-	0	0	0	0	0
NFE2L3_PLUSPROTEOSOMEINH	NFE2L3	Q9Y2K7	KDM2A	0|0|1	0|0|0|0|0|0	-	1	0.333333	1.25058	1.20547	0
NFE2L3_PLUSPROTEOSOMEINH	NFE2L3	Q07666	KHDRBS1	0|0|0	0|0|0|0|0|0	-	0	0	0	0	0
NFE2L3_PLUSPROTEOSOMEINH	NFE2L3	P52732	KIF11	0|0|0	0|0|0|0|0|0	-	0	0	0	0	0
NFE2L3_PLUSPROTEOSOMEINH	NFE2L3	Q96Q89	KIF20B	1|0|1	0|0|0|0|0|0	-	2	0.666667	1.51858	1.46747	0
NFE2L3_PLUSPROTEOSOMEINH	NFE2L3	O75037	KIF21B	1|1|1	1|0|1|1|0|0	-	3	1	1.32076	0.994761	0
NFE2L3_PLUSPROTEOSOMEINH	NFE2L3	O00139	KIF2A	0|0|0	0|0|0|0|0|0	-	0	0	0	0	0
NFE2L3_PLUSPROTEOSOMEINH	NFE2L3	Q99661	KIF2C	1|0|0	0|0|0|0|0|0	-	1	0.333333	1.26801	1.21735	0
NFE2L3_PLUSPROTEOSOMEINH	NFE2L3	O95239	KIF4A	0|0|0	0|0|0|0|0|0	-	0	0	0	0	0
NFE2L3_PLUSPROTEOSOMEINH	NFE2L3	P33176	KIF5B	0|0|0	0|0|0|0|0|0	-	0	0	0	0	0
NFE2L3_PLUSPROTEOSOMEINH	NFE2L3	Q9BW19	KIFC1	0|0|1	0|0|0|0|0|0	-	1	0.333333	1.25058	1.20547	0
NFE2L3_PLUSPROTEOSOMEINH	NFE2L3	Q07866	KLC1	0|0|0	0|0|0|0|0|0	-	0	0	0	0	0
NFE2L3_PLUSPROTEOSOMEINH	NFE2L3	O94889	KLHL18	1|0|0	0|0|0|0|0|0	-	1	0.333333	1.26801	1.21735	0
NFE2L3_PLUSPROTEOSOMEINH	NFE2L3	Q8NG31	KNL1	1|1|1	0|0|0|0|0|0	-	3	1	1.93912	1.92623	0
NFE2L3_PLUSPROTEOSOMEINH	NFE2L3	Q1ED39	KNOP1	17|2|6	4|15|15|4|14|2	-	25	8.33333	0.753046	0.393724	0
NFE2L3_PLUSPROTEOSOMEINH	NFE2L3	P52292	KPNA2	0|0|0	0|0|0|0|0|0	-	0	0	0	0	0
NFE2L3_PLUSPROTEOSOMEINH	NFE2L3	O00505	KPNA3	0|0|0	0|0|0|0|0|0	-	0	0	0	0	0
NFE2L3_PLUSPROTEOSOMEINH	NFE2L3	O60684	KPNA6	0|0|0	0|0|0|0|0|0	-	0	0	0	0	0
NFE2L3_PLUSPROTEOSOMEINH	NFE2L3	Q14974	KPNB1	0|0|0	0|0|0|0|0|0	-	0	0	0	0	0
NFE2L3_PLUSPROTEOSOMEINH	NFE2L3	Q5T749	KPRP	0|0|0	0|2|1|0|1|2	-	0	0	0	0	0
NFE2L3_PLUSPROTEOSOMEINH	NFE2L3	P04264	KRT1	465|279|528	473|304|545|573|724|311	-	1272	424	0.780708	0.684155	0
NFE2L3_PLUSPROTEOSOMEINH	NFE2L3	P13645	KRT10	364|202|497	394|236|378|490|692|305	-	1063	354.333	0.755596	0.642556	0
NFE2L3_PLUSPROTEOSOMEINH	NFE2L3	P13646	KRT13	0|1|4	0|1|47|0|0|0	-	5	1.66667	0.290711	0.133061	0
NFE2L3_PLUSPROTEOSOMEINH	NFE2L3	P02533	KRT14	109|67|84	116|64|165|101|139|48	-	260	86.6667	0.763876	0.623156	0
NFE2L3_PLUSPROTEOSOMEINH	NFE2L3	P19012	KRT15	0|3|5	2|6|50|0|4|1	-	8	2.66667	0.317774	0.140894	0
NFE2L3_PLUSPROTEOSOMEINH	NFE2L3	P08779	KRT16	6|7|3	17|8|16|25|53|1	-	16	5.33333	0.322328	0.196814	0
NFE2L3_PLUSPROTEOSOMEINH	NFE2L3	Q04695	KRT17	39|36|28	43|18|37|49|22|26	-	103	34.3333	1.0067	0.776505	0
NFE2L3_PLUSPROTEOSOMEINH	NFE2L3	P05783	KRT18	1|1|1	5|0|5|0|0|0	-	3	1	0.760846	0.470126	0
NFE2L3_PLUSPROTEOSOMEINH	NFE2L3	P08727	KRT19	0|0|0	0|0|15|0|0|0	-	0	0	0	0	0
NFE2L3_PLUSPROTEOSOMEINH	NFE2L3	P35908	KRT2	286|133|214	212|131|215|244|542|209	-	633	211	0.745225	0.60504	0
NFE2L3_PLUSPROTEOSOMEINH	NFE2L3	Q9C075	KRT23	0|0|0	0|0|0|1|1|0	-	0	0	0	0	0
NFE2L3_PLUSPROTEOSOMEINH	NFE2L3	P12035	KRT3	0|1|1	0|0|2|0|1|1	-	2	0.666667	1.02897	0.703838	0
NFE2L3_PLUSPROTEOSOMEINH	NFE2L3	P13647	KRT5	93|57|89	97|67|153|108|135|52	-	239	79.6667	0.713526	0.606912	0
NFE2L3_PLUSPROTEOSOMEINH	NFE2L3	P02538	KRT6A	37|27|40	47|24|81|76|69|17	-	104	34.6667	0.629985	0.469472	0
NFE2L3_PLUSPROTEOSOMEINH	NFE2L3	P04259	KRT6B	0|0|2	1|0|1|6|12|0	-	2	0.666667	0.382501	0.207385	0
NFE2L3_PLUSPROTEOSOMEINH	NFE2L3	Q86Y46	KRT73	0|0|0	0|0|0|0|1|0	-	0	0	0	0	0
NFE2L3_PLUSPROTEOSOMEINH	NFE2L3	Q7Z794	KRT77	0|2|5	3|5|1|3|6|5	-	7	2.33333	0.610248	0.369093	0
NFE2L3_PLUSPROTEOSOMEINH	NFE2L3	Q8N1N4	KRT78	2|1|4	2|0|2|2|11|3	-	7	2.33333	0.737364	0.495799	0
NFE2L3_PLUSPROTEOSOMEINH	NFE2L3	P05787	KRT8	4|1|2	6|0|65|2|3|4	-	7	2.33333	0.22633	0.120029	0
NFE2L3_PLUSPROTEOSOMEINH	NFE2L3	Q6KB66	KRT80	0|0|4	5|0|3|6|6|3	-	4	1.33333	0.437119	0.258086	0
NFE2L3_PLUSPROTEOSOMEINH	NFE2L3	P35527	KRT9	309|202|287	281|194|380|387|402|121	-	798	266	0.831425	0.686241	0
NFE2L3_PLUSPROTEOSOMEINH	NFE2L3	P07942	LAMB1	0|0|0	0|0|0|0|0|0	-	0	0	0	0	0
NFE2L3_PLUSPROTEOSOMEINH	NFE2L3	Q4G0J3	LARP7	0|0|0	0|0|1|0|1|1	-	0	0	0	0	0
NFE2L3_PLUSPROTEOSOMEINH	NFE2L3	Q9P2J5	LARS1	0|0|0	0|0|0|0|0|0	-	0	0	0	0	0
NFE2L3_PLUSPROTEOSOMEINH	NFE2L3	Q96JN0	LCOR	0|0|1	0|0|1|0|1|0	-	1	0.333333	0.969783	0.763397	0
NFE2L3_PLUSPROTEOSOMEINH	NFE2L3	P07195	LDHB	1|0|0	0|0|0|0|0|0	-	1	0.333333	1.26801	1.21735	0
NFE2L3_PLUSPROTEOSOMEINH	NFE2L3	P47929	LGALS7B;LGALS7	0|0|0	0|0|0|0|0|0	-	0	0	0	0	0
NFE2L3_PLUSPROTEOSOMEINH	NFE2L3	Q9UHB6	LIMA1	0|0|0	0|0|0|0|0|0	-	0	0	0	0	0
NFE2L3_PLUSPROTEOSOMEINH	NFE2L3	Q9BRT6	LLPH	1|0|0	1|5|2|0|4|0	-	1	0.333333	0.392313	0.236536	0
NFE2L3_PLUSPROTEOSOMEINH	NFE2L3	P02545	LMNA	10|5|8	9|1|27|6|0|4	-	23	7.66667	0.923553	0.556395	0
NFE2L3_PLUSPROTEOSOMEINH	NFE2L3	P23490	LORICRIN	0|0|0	0|0|0|0|1|1	-	0	0	0	0	0
NFE2L3_PLUSPROTEOSOMEINH	NFE2L3	P42704	LRPPRC	0|0|2	3|0|2|4|1|10	-	2	0.666667	0.34215	0.196959	0
NFE2L3_PLUSPROTEOSOMEINH	NFE2L3	Q9H9A6	LRRC40	0|0|0	0|0|0|0|0|0	-	0	0	0	0	0
NFE2L3_PLUSPROTEOSOMEINH	NFE2L3	Q9Y546	LRRC42	0|0|1	0|0|0|0|0|0	-	1	0.333333	1.25058	1.20547	0
NFE2L3_PLUSPROTEOSOMEINH	NFE2L3	Q8N1G4	LRRC47	0|0|0	0|0|0|0|0|0	-	0	0	0	0	0
NFE2L3_PLUSPROTEOSOMEINH	NFE2L3	Q96AG4	LRRC59	0|0|0	0|0|0|0|0|0	-	0	0	0	0	0
NFE2L3_PLUSPROTEOSOMEINH	NFE2L3	Q7L1W4	LRRC8D	5|2|12	11|4|5|6|10|6	-	19	6.33333	0.781838	0.593015	0
NFE2L3_PLUSPROTEOSOMEINH	NFE2L3	Q9Y383	LUC7L2	4|0|2	4|2|4|2|6|6	-	6	2	0.51706	0.357326	0
NFE2L3_PLUSPROTEOSOMEINH	NFE2L3	O95232	LUC7L3	1|1|1	2|3|2|0|2|1	-	3	1	0.68994	0.520727	0
NFE2L3_PLUSPROTEOSOMEINH	NFE2L3	Q9UPN3	MACF1	0|0|0	0|0|0|0|0|0	-	0	0	0	0	0
NFE2L3_PLUSPROTEOSOMEINH	NFE2L3	Q9P0M6	MACROH2A2	1|0|0	0|0|1|0|1|0	-	1	0.333333	0.9833	0.770919	0
NFE2L3_PLUSPROTEOSOMEINH	NFE2L3	P43358	MAGEA4	0|0|0	0|0|0|0|0|0	-	0	0	0	0	0
NFE2L3_PLUSPROTEOSOMEINH	NFE2L3	Q9UNF1	MAGED2	1|0|0	0|0|0|0|0|0	-	1	0.333333	1.26801	1.21735	0
NFE2L3_PLUSPROTEOSOMEINH	NFE2L3	Q9UDY8	MALT1	0|0|0	0|0|0|0|0|0	-	0	0	0	0	0
NFE2L3_PLUSPROTEOSOMEINH	NFE2L3	P27816	MAP4	0|1|0	0|0|0|0|0|0	-	1	0.333333	1.42054	1.31262	0
NFE2L3_PLUSPROTEOSOMEINH	NFE2L3	P28482	MAPK1	0|0|0	0|0|0|0|0|0	-	0	0	0	0	0
NFE2L3_PLUSPROTEOSOMEINH	NFE2L3	P56192	MARS1	0|0|0	0|0|0|0|0|0	-	0	0	0	0	0
NFE2L3_PLUSPROTEOSOMEINH	NFE2L3	P43243	MATR3	1|0|0	0|0|0|0|0|0	-	1	0.333333	1.26801	1.21735	0
NFE2L3_PLUSPROTEOSOMEINH	NFE2L3	Q96RQ3	MCCC1	676|467|1138	1084|419|901|1056|855|951	-	2281	760.333	0.761437	0.631906	0
NFE2L3_PLUSPROTEOSOMEINH	NFE2L3	Q9HCC0	MCCC2	32|16|17	16|11|13|17|11|18	-	65	21.6667	1.30942	1.08068	0
NFE2L3_PLUSPROTEOSOMEINH	NFE2L3	P49736	MCM2	0|0|0	0|0|0|0|0|0	-	0	0	0	0	0
NFE2L3_PLUSPROTEOSOMEINH	NFE2L3	O60318	MCM3AP	0|0|1	0|0|0|0|0|0	-	1	0.333333	1.25058	1.20547	0
NFE2L3_PLUSPROTEOSOMEINH	NFE2L3	P33992	MCM5	0|0|1	0|0|0|0|0|0	-	1	0.333333	1.25058	1.20547	0
NFE2L3_PLUSPROTEOSOMEINH	NFE2L3	Q14566	MCM6	1|0|1	0|0|0|0|0|0	-	2	0.666667	1.51858	1.46747	0
NFE2L3_PLUSPROTEOSOMEINH	NFE2L3	Q15648	MED1	1|1|0	0|0|0|0|0|0	-	2	0.666667	1.68854	1.59791	0
NFE2L3_PLUSPROTEOSOMEINH	NFE2L3	A0JLT2	MED19	1|0|0	0|0|1|0|0|1	-	1	0.333333	0.950155	0.729363	0
NFE2L3_PLUSPROTEOSOMEINH	NFE2L3	O14880	MGST3	0|0|0	1|0|0|0|0|0	-	0	0	0	0	0
NFE2L3_PLUSPROTEOSOMEINH	NFE2L3	Q9BU76	MMTAG2	18|25|18	15|33|22|20|24|8	-	61	20.3333	0.918419	0.639492	0
NFE2L3_PLUSPROTEOSOMEINH	NFE2L3	P82912	MRPS11	1|0|1	1|0|0|0|0|0	-	2	0.666667	1.31041	1.11365	0
NFE2L3_PLUSPROTEOSOMEINH	NFE2L3	P52701	MSH6	1|0|0	0|0|0|0|0|0	-	1	0.333333	1.26801	1.21735	0
NFE2L3_PLUSPROTEOSOMEINH	NFE2L3	O94776	MTA2	0|0|1	0|0|0|0|0|0	-	1	0.333333	1.25058	1.20547	0
NFE2L3_PLUSPROTEOSOMEINH	NFE2L3	P11586	MTHFD1	0|0|0	0|0|0|0|0|0	-	0	0	0	0	0
NFE2L3_PLUSPROTEOSOMEINH	NFE2L3	P42345	MTOR	0|0|0	0|0|0|0|0|0	-	0	0	0	0	0
NFE2L3_PLUSPROTEOSOMEINH	NFE2L3	P42285	MTREX	0|0|0	0|0|0|0|0|0	-	0	0	0	0	0
NFE2L3_PLUSPROTEOSOMEINH	NFE2L3	P20591	MX1	0|0|1	0|0|0|0|0|0	-	1	0.333333	1.25058	1.20547	0
NFE2L3_PLUSPROTEOSOMEINH	NFE2L3	P20592	MX2	1|0|0	0|0|0|0|0|0	-	1	0.333333	1.26801	1.21735	0
NFE2L3_PLUSPROTEOSOMEINH	NFE2L3	Q9BQG0	MYBBP1A	0|0|0	0|0|0|0|0|0	-	0	0	0	0	0
NFE2L3_PLUSPROTEOSOMEINH	NFE2L3	P35580	MYH10	0|0|0	0|0|0|0|0|0	-	0	0	0	0	0
NFE2L3_PLUSPROTEOSOMEINH	NFE2L3	Q7Z406	MYH14	0|0|0	0|0|0|0|0|0	-	0	0	0	0	0
NFE2L3_PLUSPROTEOSOMEINH	NFE2L3	P35579	MYH9	6|35|11	79|7|1|5|2|7	-	52	17.3333	1.13084	0.419553	0
NFE2L3_PLUSPROTEOSOMEINH	NFE2L3	Q92614	MYO18A	0|0|0	0|0|0|0|0|0	-	0	0	0	0	0
NFE2L3_PLUSPROTEOSOMEINH	NFE2L3	O43795	MYO1B	0|0|0	0|0|0|0|0|0	-	0	0	0	0	0
NFE2L3_PLUSPROTEOSOMEINH	NFE2L3	O00159	MYO1C	0|0|0	0|0|0|0|0|1	-	0	0	0	0	0
NFE2L3_PLUSPROTEOSOMEINH	NFE2L3	Q9UM54	MYO6	0|0|0	0|0|0|0|0|0	-	0	0	0	0	0
NFE2L3_PLUSPROTEOSOMEINH	NFE2L3	Q9NZM1	MYOF	0|0|1	0|0|0|0|0|0	-	1	0.333333	1.25058	1.20547	0
NFE2L3_PLUSPROTEOSOMEINH	NFE2L3	Q9BXJ9	NAA15	0|0|0	0|0|0|0|0|0	-	0	0	0	0	0
NFE2L3_PLUSPROTEOSOMEINH	NFE2L3	P55209	NAP1L1	0|0|0	0|0|0|0|0|0	-	0	0	0	0	0
NFE2L3_PLUSPROTEOSOMEINH	NFE2L3	O43776	NARS1	0|0|0	0|0|0|0|0|0	-	0	0	0	0	0
NFE2L3_PLUSPROTEOSOMEINH	NFE2L3	Q15021	NCAPD2	0|0|0	0|0|0|0|0|0	-	0	0	0	0	0
NFE2L3_PLUSPROTEOSOMEINH	NFE2L3	Q9BPX3	NCAPG	0|0|0	0|0|0|0|0|0	-	0	0	0	0	0
NFE2L3_PLUSPROTEOSOMEINH	NFE2L3	Q15003	NCAPH	0|0|0	0|0|0|0|0|0	-	0	0	0	0	0
NFE2L3_PLUSPROTEOSOMEINH	NFE2L3	Q6PIU2	NCEH1	0|0|0	0|0|0|0|0|0	-	0	0	0	0	0
NFE2L3_PLUSPROTEOSOMEINH	NFE2L3	Q9Y2A7	NCKAP1	0|0|0	0|0|0|0|0|0	-	0	0	0	0	0
NFE2L3_PLUSPROTEOSOMEINH	NFE2L3	Q9NX24	NHP2	23|8|7	9|18|17|12|13|8	-	38	12.6667	0.844233	0.591803	0
NFE2L3_PLUSPROTEOSOMEINH	NFE2L3	Q96TA1	NIBAN2	0|0|0	0|0|0|0|0|0	-	0	0	0	0	0
NFE2L3_PLUSPROTEOSOMEINH	NFE2L3	O15226	NKRF	0|0|0	0|0|0|0|0|1	-	0	0	0	0	0
NFE2L3_PLUSPROTEOSOMEINH	NFE2L3	Q96D46	NMD3	0|0|0	0|0|0|0|0|0	-	0	0	0	0	0
NFE2L3_PLUSPROTEOSOMEINH	NFE2L3	Q9ULX3	NOB1	0|0|0	0|0|0|0|0|0	-	0	0	0	0	0
NFE2L3_PLUSPROTEOSOMEINH	NFE2L3	Q9H8H0	NOL11	0|0|0	0|0|0|0|0|0	-	0	0	0	0	0
NFE2L3_PLUSPROTEOSOMEINH	NFE2L3	Q14978	NOLC1	1|0|1	1|0|0|2|1|1	-	2	0.666667	0.844542	0.632836	0
NFE2L3_PLUSPROTEOSOMEINH	NFE2L3	Q9NPE3	NOP10	1|0|0	0|0|0|0|0|0	-	1	0.333333	1.26801	1.21735	0
NFE2L3_PLUSPROTEOSOMEINH	NFE2L3	O75607	NPM3	0|0|1	0|0|0|0|0|0	-	1	0.333333	1.25058	1.20547	0
NFE2L3_PLUSPROTEOSOMEINH	NFE2L3	Q08J23	NSUN2	1|0|0	0|0|0|0|0|0	-	1	0.333333	1.26801	1.21735	0
NFE2L3_PLUSPROTEOSOMEINH	NFE2L3	P21589	NT5E	0|0|0	0|0|0|0|0|0	-	0	0	0	0	0
NFE2L3_PLUSPROTEOSOMEINH	NFE2L3	Q9Y266	NUDC	0|0|0	0|0|0|0|0|0	-	0	0	0	0	0
NFE2L3_PLUSPROTEOSOMEINH	NFE2L3	Q8WUM0	NUP133	0|0|0	0|0|0|0|0|0	-	0	0	0	0	0
NFE2L3_PLUSPROTEOSOMEINH	NFE2L3	O75694	NUP155	0|0|1	0|0|0|0|0|0	-	1	0.333333	1.25058	1.20547	0
NFE2L3_PLUSPROTEOSOMEINH	NFE2L3	Q92621	NUP205	0|0|0	0|0|0|0|0|0	-	0	0	0	0	0
NFE2L3_PLUSPROTEOSOMEINH	NFE2L3	Q8N1F7	NUP93	1|0|0	0|0|0|0|0|0	-	1	0.333333	1.26801	1.21735	0
NFE2L3_PLUSPROTEOSOMEINH	NFE2L3	O77727	O77727	1|0|0	0|3|11|6|2|1	-	1	0.333333	0.264089	0.15849	0
NFE2L3_PLUSPROTEOSOMEINH	NFE2L3	O82803	O82803	0|0|1	3|1|0|1|0|0	-	1	0.333333	0.665764	0.437268	0
NFE2L3_PLUSPROTEOSOMEINH	NFE2L3	Q9Y6K5	OAS3	0|0|1	0|0|0|0|0|0	-	1	0.333333	1.25058	1.20547	0
NFE2L3_PLUSPROTEOSOMEINH	NFE2L3	P04181	OAT	0|0|0	0|0|0|0|0|1	-	0	0	0	0	0
NFE2L3_PLUSPROTEOSOMEINH	NFE2L3	O60502	OGA	0|0|0	0|0|0|0|0|0	-	0	0	0	0	0
NFE2L3_PLUSPROTEOSOMEINH	NFE2L3	Q02218	OGDH	1|1|0	1|0|4|1|1|0	-	2	0.666667	0.819894	0.562331	0
NFE2L3_PLUSPROTEOSOMEINH	NFE2L3	Q9BXB5	OSBPL10	0|0|0	0|0|0|0|0|0	-	0	0	0	0	0
NFE2L3_PLUSPROTEOSOMEINH	NFE2L3	Q9BZF1	OSBPL8	0|0|0	0|0|0|0|0|0	-	0	0	0	0	0
NFE2L3_PLUSPROTEOSOMEINH	NFE2L3	Q96FW1	OTUB1	0|0|0	0|0|0|0|0|0	-	0	0	0	0	0
NFE2L3_PLUSPROTEOSOMEINH	NFE2L3	O95747	OXSR1	0|0|0	0|0|0|0|0|0	-	0	0	0	0	0
NFE2L3_PLUSPROTEOSOMEINH	NFE2L3	P00761	P00761	214|112|221	231|114|233|227|251|232	-	547	182.333	0.75162	0.692108	0
NFE2L3_PLUSPROTEOSOMEINH	NFE2L3	P02662	P02662	3|2|3	2|2|4|4|5|1	-	8	2.66667	0.866802	0.69837	0
NFE2L3_PLUSPROTEOSOMEINH	NFE2L3	P02663	P02663	0|1|1	0|0|0|1|0|0	-	2	0.666667	1.44253	1.20153	0
NFE2L3_PLUSPROTEOSOMEINH	NFE2L3	P02666	P02666	0|0|1	1|0|0|1|1|0	-	1	0.333333	0.858916	0.630479	0
NFE2L3_PLUSPROTEOSOMEINH	NFE2L3	P15252	P15252	58|43|52	73|40|46|57|73|14	-	153	51	0.934496	0.739369	0
NFE2L3_PLUSPROTEOSOMEINH	NFE2L3	P11940	PABPC1	0|0|0	0|0|0|0|0|0	-	0	0	0	0	0
NFE2L3_PLUSPROTEOSOMEINH	NFE2L3	Q13310	PABPC4	0|0|0	0|0|0|0|0|0	-	0	0	0	0	0
NFE2L3_PLUSPROTEOSOMEINH	NFE2L3	Q86U42	PABPN1	0|0|0	0|0|0|0|0|0	-	0	0	0	0	0
NFE2L3_PLUSPROTEOSOMEINH	NFE2L3	Q6VY07	PACS1	0|0|0	0|0|0|0|0|0	-	0	0	0	0	0
NFE2L3_PLUSPROTEOSOMEINH	NFE2L3	P68402	PAFAH1B2	0|0|0	0|0|0|0|0|0	-	0	0	0	0	0
NFE2L3_PLUSPROTEOSOMEINH	NFE2L3	P22234	PAICS	0|0|0	0|0|0|0|0|0	-	0	0	0	0	0
NFE2L3_PLUSPROTEOSOMEINH	NFE2L3	Q8WX93	PALLD	0|0|0	0|0|0|0|0|0	-	0	0	0	0	0
NFE2L3_PLUSPROTEOSOMEINH	NFE2L3	Q86TB9	PATL1	0|0|0	0|0|0|0|0|0	-	0	0	0	0	0
NFE2L3_PLUSPROTEOSOMEINH	NFE2L3	P11498	PC	516|380|769	680|324|519|729|606|657	-	1665	555	0.838667	0.706795	0
NFE2L3_PLUSPROTEOSOMEINH	NFE2L3	Q15365	PCBP1	1|1|0	1|0|0|1|0|1	-	2	0.666667	1.12496	0.798176	0
NFE2L3_PLUSPROTEOSOMEINH	NFE2L3	P05165	PCCA	366|217|411	419|197|340|404|336|354	-	994	331.333	0.856629	0.747026	0
NFE2L3_PLUSPROTEOSOMEINH	NFE2L3	P05166	PCCB	0|1|2	5|0|2|2|1|6	-	3	1	0.525976	0.328459	0
NFE2L3_PLUSPROTEOSOMEINH	NFE2L3	Q8WUM4	PDCD6IP	0|0|0	0|0|0|0|0|0	-	0	0	0	0	0
NFE2L3_PLUSPROTEOSOMEINH	NFE2L3	Q6L8Q7	PDE12	0|0|0	0|0|0|0|0|0	-	0	0	0	0	0
NFE2L3_PLUSPROTEOSOMEINH	NFE2L3	P08559	PDHA1	1|0|1	1|0|0|0|0|0	-	2	0.666667	1.31041	1.11365	0
NFE2L3_PLUSPROTEOSOMEINH	NFE2L3	P11177	PDHB	1|0|0	0|0|0|0|0|1	-	1	0.333333	1.07126	0.890318	0
NFE2L3_PLUSPROTEOSOMEINH	NFE2L3	Q96HC4	PDLIM5	0|0|0	0|0|0|0|0|0	-	0	0	0	0	0
NFE2L3_PLUSPROTEOSOMEINH	NFE2L3	Q29RF7	PDS5A	0|0|0	0|0|0|0|0|0	-	0	0	0	0	0
NFE2L3_PLUSPROTEOSOMEINH	NFE2L3	Q9BRX2	PELO	0|0|0	0|0|0|0|0|0	-	0	0	0	0	0
NFE2L3_PLUSPROTEOSOMEINH	NFE2L3	P08237	PFKM	0|0|0	0|0|0|0|0|0	-	0	0	0	0	0
NFE2L3_PLUSPROTEOSOMEINH	NFE2L3	Q01813	PFKP	0|0|0	0|0|0|0|0|0	-	0	0	0	0	0
NFE2L3_PLUSPROTEOSOMEINH	NFE2L3	P07737	PFN1	0|0|0	0|0|0|0|0|0	-	0	0	0	0	0
NFE2L3_PLUSPROTEOSOMEINH	NFE2L3	P18669	PGAM1	0|0|0	0|0|0|0|0|0	-	0	0	0	0	0
NFE2L3_PLUSPROTEOSOMEINH	NFE2L3	Q96HS1	PGAM5	13|0|3	4|11|5|2|10|3	-	16	5.33333	0.715132	0.314075	0
NFE2L3_PLUSPROTEOSOMEINH	NFE2L3	P00558	PGK1	0|0|0	0|0|0|0|0|0	-	0	0	0	0	0
NFE2L3_PLUSPROTEOSOMEINH	NFE2L3	P35232	PHB	1|1|0	0|0|0|0|0|0	-	2	0.666667	1.68854	1.59791	0
NFE2L3_PLUSPROTEOSOMEINH	NFE2L3	Q86SQ0	PHLDB2	0|0|0	0|0|0|0|0|0	-	0	0	0	0	0
NFE2L3_PLUSPROTEOSOMEINH	NFE2L3	O00443	PIK3C2A	0|0|0	0|0|0|0|0|0	-	0	0	0	0	0
NFE2L3_PLUSPROTEOSOMEINH	NFE2L3	P48739	PITPNB	0|0|0	0|0|0|0|0|0	-	0	0	0	0	0
NFE2L3_PLUSPROTEOSOMEINH	NFE2L3	Q99640	PKMYT1	1|0|0	0|0|0|0|0|0	-	1	0.333333	1.26801	1.21735	0
NFE2L3_PLUSPROTEOSOMEINH	NFE2L3	Q13835	PKP1	1|0|1	2|0|8|3|5|0	-	2	0.666667	0.411159	0.25515	0
NFE2L3_PLUSPROTEOSOMEINH	NFE2L3	Q99959	PKP2	0|0|0	0|0|0|1|0|1	-	0	0	0	0	0
NFE2L3_PLUSPROTEOSOMEINH	NFE2L3	Q9Y446	PKP3	0|1|0	0|0|0|0|0|1	-	1	0.333333	1.20013	0.96	0
NFE2L3_PLUSPROTEOSOMEINH	NFE2L3	Q9Y263	PLAA	0|0|0	0|0|0|0|0|0	-	0	0	0	0	0
NFE2L3_PLUSPROTEOSOMEINH	NFE2L3	Q6P1J6	PLB1	0|1|1	1|0|1|1|0|0	-	2	0.666667	1.13821	0.817156	0
NFE2L3_PLUSPROTEOSOMEINH	NFE2L3	Q15149	PLEC	28|13|39	44|4|31|7|10|60	-	80	26.6667	0.874355	0.499187	0
NFE2L3_PLUSPROTEOSOMEINH	NFE2L3	Q9NYY3	PLK2	1|0|0	0|0|0|0|0|0	-	1	0.333333	1.26801	1.21735	0
NFE2L3_PLUSPROTEOSOMEINH	NFE2L3	P13797	PLS3	0|0|0	0|0|0|0|0|0	-	0	0	0	0	0
NFE2L3_PLUSPROTEOSOMEINH	NFE2L3	Q9H307	PNN	5|1|2	5|4|10|8|12|10	-	8	2.66667	0.360619	0.276967	0
NFE2L3_PLUSPROTEOSOMEINH	NFE2L3	Q8WVV4	POF1B	0|0|0	0|0|0|0|2|0	-	0	0	0	0	0
NFE2L3_PLUSPROTEOSOMEINH	NFE2L3	P49005	POLD2	1|0|0	0|0|0|0|0|0	-	1	0.333333	1.26801	1.21735	0
NFE2L3_PLUSPROTEOSOMEINH	NFE2L3	Q15054	POLD3	0|0|0	0|0|0|0|0|0	-	0	0	0	0	0
NFE2L3_PLUSPROTEOSOMEINH	NFE2L3	P30876	POLR2B	1|0|0	0|0|0|0|0|0	-	1	0.333333	1.26801	1.21735	0
NFE2L3_PLUSPROTEOSOMEINH	NFE2L3	Q9NQ55	PPAN	1|1|1	0|1|0|0|0|0	-	3	1	1.55957	1.29561	0
NFE2L3_PLUSPROTEOSOMEINH	NFE2L3	P62937	PPIA	0|0|0	1|0|0|0|0|1	-	0	0	0	0	0
NFE2L3_PLUSPROTEOSOMEINH	NFE2L3	Q13427	PPIG	11|4|2	5|7|8|2|10|10	-	17	5.66667	0.743643	0.488458	0
NFE2L3_PLUSPROTEOSOMEINH	NFE2L3	O60437	PPL	0|0|0	0|0|1|0|0|0	-	0	0	0	0	0
NFE2L3_PLUSPROTEOSOMEINH	NFE2L3	P62136	PPP1CA	1|0|0	0|0|0|0|0|0	-	1	0.333333	1.26801	1.21735	0
NFE2L3_PLUSPROTEOSOMEINH	NFE2L3	Q8WUF5	PPP1R13L	0|0|0	0|0|0|0|0|0	-	0	0	0	0	0
NFE2L3_PLUSPROTEOSOMEINH	NFE2L3	Q6NYC8	PPP1R18	0|0|0	0|0|0|0|0|0	-	0	0	0	0	0
NFE2L3_PLUSPROTEOSOMEINH	NFE2L3	P30153	PPP2R1A	0|0|0	0|0|0|0|0|0	-	0	0	0	0	0
NFE2L3_PLUSPROTEOSOMEINH	NFE2L3	P16298	PPP3CB	0|0|0	0|0|0|0|0|0	-	0	0	0	0	0
NFE2L3_PLUSPROTEOSOMEINH	NFE2L3	Q06830	PRDX1	0|0|0	0|0|0|0|1|0	-	0	0	0	0	0
NFE2L3_PLUSPROTEOSOMEINH	NFE2L3	P30044	PRDX5	0|0|0	0|0|0|0|0|0	-	0	0	0	0	0
NFE2L3_PLUSPROTEOSOMEINH	NFE2L3	Q5VTL8	PRPF38B	0|0|0	1|0|0|0|0|1	-	0	0	0	0	0
NFE2L3_PLUSPROTEOSOMEINH	NFE2L3	Q6P2Q9	PRPF8	0|0|1	0|0|0|0|0|0	-	1	0.333333	1.25058	1.20547	0
NFE2L3_PLUSPROTEOSOMEINH	NFE2L3	Q9Y520	PRRC2C	0|0|0	0|0|0|0|0|0	-	0	0	0	0	0
NFE2L3_PLUSPROTEOSOMEINH	NFE2L3	P07477	PRSS1	14|6|18	12|4|11|8|9|20	-	38	12.6667	1.0049	0.743861	0
NFE2L3_PLUSPROTEOSOMEINH	NFE2L3	P25786	PSMA1	0|0|1	0|0|0|1|0|0	-	1	0.333333	1.07951	0.915366	0
NFE2L3_PLUSPROTEOSOMEINH	NFE2L3	P28074	PSMB5	1|0|1	0|0|0|0|0|0	-	2	0.666667	1.51858	1.46747	0
NFE2L3_PLUSPROTEOSOMEINH	NFE2L3	Q99436	PSMB7	1|0|0	0|0|0|0|0|0	-	1	0.333333	1.26801	1.21735	0
NFE2L3_PLUSPROTEOSOMEINH	NFE2L3	P35998	PSMC2	0|0|1	0|0|0|0|0|0	-	1	0.333333	1.25058	1.20547	0
NFE2L3_PLUSPROTEOSOMEINH	NFE2L3	P17980	PSMC3	0|0|0	0|0|0|0|0|0	-	0	0	0	0	0
NFE2L3_PLUSPROTEOSOMEINH	NFE2L3	P62333	PSMC6	1|0|0	0|0|0|0|0|0	-	1	0.333333	1.26801	1.21735	0
NFE2L3_PLUSPROTEOSOMEINH	NFE2L3	Q99460	PSMD1	0|0|0	0|0|0|0|0|0	-	0	0	0	0	0
NFE2L3_PLUSPROTEOSOMEINH	NFE2L3	O00231	PSMD11	0|0|0	0|0|0|0|0|0	-	0	0	0	0	0
NFE2L3_PLUSPROTEOSOMEINH	NFE2L3	Q16401	PSMD5	0|0|0	0|0|0|0|0|0	-	0	0	0	0	0
NFE2L3_PLUSPROTEOSOMEINH	NFE2L3	Q15008	PSMD6	0|0|0	0|0|0|0|0|0	-	0	0	0	0	0
NFE2L3_PLUSPROTEOSOMEINH	NFE2L3	Q9UL46	PSME2	0|0|0	0|0|0|0|0|0	-	0	0	0	0	0
NFE2L3_PLUSPROTEOSOMEINH	NFE2L3	Q92530	PSMF1	0|0|0	0|0|0|0|0|0	-	0	0	0	0	0
NFE2L3_PLUSPROTEOSOMEINH	NFE2L3	O95456	PSMG1	0|0|0	0|0|0|0|0|0	-	0	0	0	0	0
NFE2L3_PLUSPROTEOSOMEINH	NFE2L3	P48651	PTDSS1	1|1|0	0|0|0|0|0|0	-	2	0.666667	1.68854	1.59791	0
NFE2L3_PLUSPROTEOSOMEINH	NFE2L3	Q15185	PTGES3	0|0|0	0|0|0|0|0|0	-	0	0	0	0	0
NFE2L3_PLUSPROTEOSOMEINH	NFE2L3	Q05397	PTK2	0|0|0	0|0|0|0|0|0	-	0	0	0	0	0
NFE2L3_PLUSPROTEOSOMEINH	NFE2L3	Q15678	PTPN14	0|0|0	0|0|0|0|0|0	-	0	0	0	0	0
NFE2L3_PLUSPROTEOSOMEINH	NFE2L3	Q9H3S7	PTPN23	0|0|0	0|0|0|0|0|0	-	0	0	0	0	0
NFE2L3_PLUSPROTEOSOMEINH	NFE2L3	Q9UHX1	PUF60	0|0|0	0|0|0|0|0|0	-	0	0	0	0	0
NFE2L3_PLUSPROTEOSOMEINH	NFE2L3	P49023	PXN	0|0|0	0|0|0|0|0|0	-	0	0	0	0	0
NFE2L3_PLUSPROTEOSOMEINH	NFE2L3	P47897	QARS1	0|0|1	0|0|0|0|0|0	-	1	0.333333	1.25058	1.20547	0
NFE2L3_PLUSPROTEOSOMEINH	NFE2L3	Q2TAL8	QRICH1	1|0|0	0|0|0|0|0|0	-	1	0.333333	1.26801	1.21735	0
NFE2L3_PLUSPROTEOSOMEINH	NFE2L3	P61026	RAB10	0|0|0	0|0|0|0|0|0	-	0	0	0	0	0
NFE2L3_PLUSPROTEOSOMEINH	NFE2L3	P62820	RAB1A	0|0|0	0|0|0|0|0|1	-	0	0	0	0	0
NFE2L3_PLUSPROTEOSOMEINH	NFE2L3	Q9BZG1	RAB34	0|0|0	0|0|0|0|0|0	-	0	0	0	0	0
NFE2L3_PLUSPROTEOSOMEINH	NFE2L3	P51148	RAB5C	0|0|0	0|0|0|0|0|0	-	0	0	0	0	0
NFE2L3_PLUSPROTEOSOMEINH	NFE2L3	P51149	RAB7A	0|0|0	0|0|0|0|0|0	-	0	0	0	0	0
NFE2L3_PLUSPROTEOSOMEINH	NFE2L3	Q9Y3P9	RABGAP1	0|0|0	0|0|0|0|0|0	-	0	0	0	0	0
NFE2L3_PLUSPROTEOSOMEINH	NFE2L3	P15153	RAC2	1|0|0	0|0|0|0|0|0	-	1	0.333333	1.26801	1.21735	0
NFE2L3_PLUSPROTEOSOMEINH	NFE2L3	Q9H0H5	RACGAP1	0|0|0	0|0|0|0|0|0	-	0	0	0	0	0
NFE2L3_PLUSPROTEOSOMEINH	NFE2L3	Q9NS91	RAD18	0|0|1	0|0|0|0|0|0	-	1	0.333333	1.25058	1.20547	0
NFE2L3_PLUSPROTEOSOMEINH	NFE2L3	P04049	RAF1	0|0|0	0|0|0|0|0|0	-	0	0	0	0	0
NFE2L3_PLUSPROTEOSOMEINH	NFE2L3	Q9UKM9	RALY	0|0|0	0|0|1|0|0|0	-	0	0	0	0	0
NFE2L3_PLUSPROTEOSOMEINH	NFE2L3	P43487	RANBP1	0|0|0	0|0|0|0|0|0	-	0	0	0	0	0
NFE2L3_PLUSPROTEOSOMEINH	NFE2L3	P46060	RANGAP1	0|0|0	0|0|0|0|0|0	-	0	0	0	0	0
NFE2L3_PLUSPROTEOSOMEINH	NFE2L3	Q70E73	RAPH1	0|0|0	0|0|0|0|0|0	-	0	0	0	0	0
NFE2L3_PLUSPROTEOSOMEINH	NFE2L3	P54136	RARS1	0|0|0	0|0|0|0|0|0	-	0	0	0	0	0
NFE2L3_PLUSPROTEOSOMEINH	NFE2L3	P20936	RASA1	0|0|0	0|0|0|0|0|0	-	0	0	0	0	0
NFE2L3_PLUSPROTEOSOMEINH	NFE2L3	Q7Z6E9	RBBP6	49|5|15	3|31|31|3|56|6	-	69	23	0.867744	0.37488	0
NFE2L3_PLUSPROTEOSOMEINH	NFE2L3	Q96T37	RBM15	0|1|1	0|0|0|0|1|1	-	2	0.666667	1.26377	0.962097	0
NFE2L3_PLUSPROTEOSOMEINH	NFE2L3	Q9P2N5	RBM27	1|1|1	0|0|0|0|0|0	-	3	1	1.93912	1.92623	0
NFE2L3_PLUSPROTEOSOMEINH	NFE2L3	P38159	RBMX	1|0|0	0|0|0|0|1|0	-	1	0.333333	1.11358	0.953028	0
NFE2L3_PLUSPROTEOSOMEINH	NFE2L3	Q96E39	RBMXL1	1|0|0	1|4|1|2|3|3	-	1	0.333333	0.355471	0.249408	0
NFE2L3_PLUSPROTEOSOMEINH	NFE2L3	P18754	RCC1	0|0|0	0|0|0|0|1|1	-	0	0	0	0	0
NFE2L3_PLUSPROTEOSOMEINH	NFE2L3	P35250	RFC2	0|0|0	0|0|0|0|0|0	-	0	0	0	0	0
NFE2L3_PLUSPROTEOSOMEINH	NFE2L3	P40938	RFC3	0|0|0	0|0|0|0|0|0	-	0	0	0	0	0
NFE2L3_PLUSPROTEOSOMEINH	NFE2L3	P84095	RHOG	0|0|0	0|0|0|0|0|0	-	0	0	0	0	0
NFE2L3_PLUSPROTEOSOMEINH	NFE2L3	Q8IUC4	RHPN2	0|0|0	0|0|0|0|0|0	-	0	0	0	0	0
NFE2L3_PLUSPROTEOSOMEINH	NFE2L3	Q13546	RIPK1	0|0|0	0|0|0|0|0|0	-	0	0	0	0	0
NFE2L3_PLUSPROTEOSOMEINH	NFE2L3	P13489	RNH1	0|0|0	0|0|0|0|0|0	-	0	0	0	0	0
NFE2L3_PLUSPROTEOSOMEINH	NFE2L3	Q9H4A4	RNPEP	1|0|0	0|0|0|0|0|0	-	1	0.333333	1.26801	1.21735	0
NFE2L3_PLUSPROTEOSOMEINH	NFE2L3	Q15287	RNPS1	9|3|0	3|11|8|2|7|3	-	12	4	0.649194	0.317759	0
NFE2L3_PLUSPROTEOSOMEINH	NFE2L3	P30050	RPL12	0|0|0	0|0|0|0|0|0	-	0	0	0	0	0
NFE2L3_PLUSPROTEOSOMEINH	NFE2L3	P26373	RPL13	0|0|0	0|0|0|0|0|0	-	0	0	0	0	0
NFE2L3_PLUSPROTEOSOMEINH	NFE2L3	P40429	RPL13A	0|0|0	0|0|0|0|0|0	-	0	0	0	0	0
NFE2L3_PLUSPROTEOSOMEINH	NFE2L3	P62750	RPL23A	3|1|1	1|3|4|0|6|2	-	5	1.66667	0.670443	0.446827	0
NFE2L3_PLUSPROTEOSOMEINH	NFE2L3	P83731	RPL24	0|0|0	0|0|1|0|0|0	-	0	0	0	0	0
NFE2L3_PLUSPROTEOSOMEINH	NFE2L3	P46776	RPL27A	1|0|0	0|0|0|0|0|2	-	1	0.333333	0.92737	0.70179	0
NFE2L3_PLUSPROTEOSOMEINH	NFE2L3	P46779	RPL28	1|0|1	2|1|1|0|0|1	-	2	0.666667	0.801104	0.589467	0
NFE2L3_PLUSPROTEOSOMEINH	NFE2L3	P47914	RPL29	0|2|2	3|4|3|0|7|2	-	4	1.33333	0.552324	0.3537	0
NFE2L3_PLUSPROTEOSOMEINH	NFE2L3	P39023	RPL3	0|0|1	0|0|1|0|1|4	-	1	0.333333	0.617821	0.39545	0
NFE2L3_PLUSPROTEOSOMEINH	NFE2L3	P62888	RPL30	0|1|0	0|0|0|0|0|0	-	1	0.333333	1.42054	1.31262	0
NFE2L3_PLUSPROTEOSOMEINH	NFE2L3	P83881	RPL36A	13|7|12	5|10|19|7|17|4	-	32	10.6667	0.923775	0.638077	0
NFE2L3_PLUSPROTEOSOMEINH	NFE2L3	P46777	RPL5	0|1|1	0|0|0|0|0|1	-	2	0.666667	1.41182	1.15725	0
NFE2L3_PLUSPROTEOSOMEINH	NFE2L3	P62424	RPL7A	1|0|1	1|0|0|0|1|0	-	2	0.666667	1.17036	0.920008	0
NFE2L3_PLUSPROTEOSOMEINH	NFE2L3	P05388	RPLP0	0|0|0	0|0|0|0|0|0	-	0	0	0	0	0
NFE2L3_PLUSPROTEOSOMEINH	NFE2L3	P04844	RPN2	0|0|1	0|0|0|0|0|0	-	1	0.333333	1.25058	1.20547	0
NFE2L3_PLUSPROTEOSOMEINH	NFE2L3	P25398	RPS12	0|0|0	0|0|0|0|0|0	-	0	0	0	0	0
NFE2L3_PLUSPROTEOSOMEINH	NFE2L3	P15880	RPS2	1|0|0	0|0|0|0|0|0	-	1	0.333333	1.26801	1.21735	0
NFE2L3_PLUSPROTEOSOMEINH	NFE2L3	P60866	RPS20	0|1|1	1|0|0|0|0|2	-	2	0.666667	1.09497	0.770982	0
NFE2L3_PLUSPROTEOSOMEINH	NFE2L3	P63220	RPS21	0|0|1	0|0|0|0|0|0	-	1	0.333333	1.25058	1.20547	0
NFE2L3_PLUSPROTEOSOMEINH	NFE2L3	P62851	RPS25	0|0|0	0|0|0|0|0|0	-	0	0	0	0	0
NFE2L3_PLUSPROTEOSOMEINH	NFE2L3	P62854	RPS26	0|0|0	0|0|0|0|1|2	-	0	0	0	0	0
NFE2L3_PLUSPROTEOSOMEINH	NFE2L3	P42677	RPS27	0|1|1	0|2|0|0|0|1	-	2	0.666667	1.00043	0.675978	0
NFE2L3_PLUSPROTEOSOMEINH	NFE2L3	P62857	RPS28	0|0|1	0|2|0|0|0|1	-	1	0.333333	0.74867	0.514983	0
NFE2L3_PLUSPROTEOSOMEINH	NFE2L3	P61247	RPS3A	0|0|0	0|0|0|0|1|1	-	0	0	0	0	0
NFE2L3_PLUSPROTEOSOMEINH	NFE2L3	P62753	RPS6	5|4|5	5|1|5|3|5|6	-	14	4.66667	1.04195	0.83268	0
NFE2L3_PLUSPROTEOSOMEINH	NFE2L3	Q15418	RPS6KA1	0|0|0	0|0|0|0|0|0	-	0	0	0	0	0
NFE2L3_PLUSPROTEOSOMEINH	NFE2L3	O75676	RPS6KA4	1|0|0	0|0|0|0|0|0	-	1	0.333333	1.26801	1.21735	0
NFE2L3_PLUSPROTEOSOMEINH	NFE2L3	P46781	RPS9	1|0|1	0|0|0|0|0|0	-	2	0.666667	1.51858	1.46747	0
NFE2L3_PLUSPROTEOSOMEINH	NFE2L3	P08865	RPSA	0|0|0	0|0|0|0|0|0	-	0	0	0	0	0
NFE2L3_PLUSPROTEOSOMEINH	NFE2L3	P31350	RRM2	0|0|0	0|0|0|0|0|0	-	0	0	0	0	0
NFE2L3_PLUSPROTEOSOMEINH	NFE2L3	Q5JTH9	RRP12	0|0|1	0|0|1|0|2|1	-	1	0.333333	0.775853	0.54209	0
NFE2L3_PLUSPROTEOSOMEINH	NFE2L3	Q15050	RRS1	6|8|5	8|7|6|5|7|7	-	19	6.33333	0.911323	0.708942	0
NFE2L3_PLUSPROTEOSOMEINH	NFE2L3	O76021	RSL1D1	5|3|3	3|1|2|3|4|5	-	11	3.66667	1.09656	0.872841	0
NFE2L3_PLUSPROTEOSOMEINH	NFE2L3	Q9Y3I0	RTCB	0|0|0	0|0|0|0|0|0	-	0	0	0	0	0
NFE2L3_PLUSPROTEOSOMEINH	NFE2L3	Q9BST9	RTKN	1|0|0	0|0|0|0|0|0	-	1	0.333333	1.26801	1.21735	0
NFE2L3_PLUSPROTEOSOMEINH	NFE2L3	Q9Y265	RUVBL1	0|0|1	0|0|0|0|0|0	-	1	0.333333	1.25058	1.20547	0
NFE2L3_PLUSPROTEOSOMEINH	NFE2L3	P60903	S100A10	0|0|0	0|0|0|0|0|0	-	0	0	0	0	0
NFE2L3_PLUSPROTEOSOMEINH	NFE2L3	P31949	S100A11	0|0|0	0|0|0|0|0|0	-	0	0	0	0	0
NFE2L3_PLUSPROTEOSOMEINH	NFE2L3	Q96FQ6	S100A16	1|0|0	0|0|0|0|0|0	-	1	0.333333	1.26801	1.21735	0
NFE2L3_PLUSPROTEOSOMEINH	NFE2L3	P06703	S100A6	1|0|0	0|0|0|0|0|0	-	1	0.333333	1.26801	1.21735	0
NFE2L3_PLUSPROTEOSOMEINH	NFE2L3	P05109	S100A8	0|0|0	0|0|0|0|0|0	-	0	0	0	0	0
NFE2L3_PLUSPROTEOSOMEINH	NFE2L3	P06702	S100A9	0|0|0	0|0|0|0|0|0	-	0	0	0	0	0
NFE2L3_PLUSPROTEOSOMEINH	NFE2L3	Q5K651	SAMD9	0|0|0	0|0|0|0|0|0	-	0	0	0	0	0
NFE2L3_PLUSPROTEOSOMEINH	NFE2L3	Q9NR31	SAR1A	0|0|0	0|0|0|0|0|0	-	0	0	0	0	0
NFE2L3_PLUSPROTEOSOMEINH	NFE2L3	P49591	SARS1	0|0|0	0|0|0|0|0|0	-	0	0	0	0	0
NFE2L3_PLUSPROTEOSOMEINH	NFE2L3	Q9NP81	SARS2	0|0|0	0|0|0|0|0|0	-	0	0	0	0	0
NFE2L3_PLUSPROTEOSOMEINH	NFE2L3	Q15020	SART3	0|0|0	0|0|0|0|0|0	-	0	0	0	0	0
NFE2L3_PLUSPROTEOSOMEINH	NFE2L3	Q9Y3A5	SBDS	0|0|0	0|0|0|0|0|0	-	0	0	0	0	0
NFE2L3_PLUSPROTEOSOMEINH	NFE2L3	Q6UWP8	SBSN	0|0|0	0|0|0|0|0|0	-	0	0	0	0	0
NFE2L3_PLUSPROTEOSOMEINH	NFE2L3	Q14160	SCRIB	0|0|0	0|0|0|0|0|0	-	0	0	0	0	0
NFE2L3_PLUSPROTEOSOMEINH	NFE2L3	Q6P3W7	SCYL2	0|0|0	0|0|0|0|0|0	-	0	0	0	0	0
NFE2L3_PLUSPROTEOSOMEINH	NFE2L3	O00560	SDCBP	0|0|0	0|0|0|0|0|0	-	0	0	0	0	0
NFE2L3_PLUSPROTEOSOMEINH	NFE2L3	P55735	SEC13	0|0|0	0|0|0|0|0|0	-	0	0	0	0	0
NFE2L3_PLUSPROTEOSOMEINH	NFE2L3	Q15437	SEC23B	0|0|0	0|0|0|0|0|0	-	0	0	0	0	0
NFE2L3_PLUSPROTEOSOMEINH	NFE2L3	P53992	SEC24C	0|0|0	0|0|0|0|0|0	-	0	0	0	0	0
NFE2L3_PLUSPROTEOSOMEINH	NFE2L3	O94979	SEC31A	0|0|0	0|0|0|0|0|0	-	0	0	0	0	0
NFE2L3_PLUSPROTEOSOMEINH	NFE2L3	Q15019	SEPTIN2	0|0|0	0|0|0|0|0|0	-	0	0	0	0	0
NFE2L3_PLUSPROTEOSOMEINH	NFE2L3	Q16181	SEPTIN7	0|0|0	0|0|0|0|0|0	-	0	0	0	0	0
NFE2L3_PLUSPROTEOSOMEINH	NFE2L3	Q9UHD8	SEPTIN9	0|0|0	0|0|0|0|0|0	-	0	0	0	0	0
NFE2L3_PLUSPROTEOSOMEINH	NFE2L3	Q8NC51	SERBP1	1|1|1	0|0|0|0|0|0	-	3	1	1.93912	1.92623	0
NFE2L3_PLUSPROTEOSOMEINH	NFE2L3	Q96P63	SERPINB12	0|0|0	1|0|1|0|1|0	-	0	0	0	0	0
NFE2L3_PLUSPROTEOSOMEINH	NFE2L3	P05120	SERPINB2	0|0|0	0|0|0|0|0|0	-	0	0	0	0	0
NFE2L3_PLUSPROTEOSOMEINH	NFE2L3	P36952	SERPINB5	0|0|0	0|0|0|0|0|0	-	0	0	0	0	0
NFE2L3_PLUSPROTEOSOMEINH	NFE2L3	P01008	SERPINC1	0|0|0	0|0|0|0|0|0	-	0	0	0	0	0
NFE2L3_PLUSPROTEOSOMEINH	NFE2L3	Q15393	SF3B3	0|0|1	0|0|0|0|0|0	-	1	0.333333	1.25058	1.20547	0
NFE2L3_PLUSPROTEOSOMEINH	NFE2L3	Q9Y3B4	SF3B6	0|1|1	0|0|0|0|0|0	-	2	0.666667	1.67111	1.58232	0
NFE2L3_PLUSPROTEOSOMEINH	NFE2L3	P31947	SFN	0|0|0	0|0|0|0|0|0	-	0	0	0	0	0
NFE2L3_PLUSPROTEOSOMEINH	NFE2L3	P23246	SFPQ	0|0|0	0|0|0|0|0|0	-	0	0	0	0	0
NFE2L3_PLUSPROTEOSOMEINH	NFE2L3	P34897	SHMT2	1|0|1	0|0|0|0|0|0	-	2	0.666667	1.51858	1.46747	0
NFE2L3_PLUSPROTEOSOMEINH	NFE2L3	Q96ST3	SIN3A	0|1|1	0|0|0|0|0|0	-	2	0.666667	1.67111	1.58232	0
NFE2L3_PLUSPROTEOSOMEINH	NFE2L3	O15427	SLC16A3	0|0|1	0|0|1|1|1|1	-	1	0.333333	0.766444	0.60699	0
NFE2L3_PLUSPROTEOSOMEINH	NFE2L3	Q15758	SLC1A5	0|0|0	0|0|0|0|0|0	-	0	0	0	0	0
NFE2L3_PLUSPROTEOSOMEINH	NFE2L3	Q00325	SLC25A3	0|0|1	0|0|0|0|0|0	-	1	0.333333	1.25058	1.20547	0
NFE2L3_PLUSPROTEOSOMEINH	NFE2L3	Q96AG3	SLC25A46	0|1|0	0|0|0|0|0|0	-	1	0.333333	1.42054	1.31262	0
NFE2L3_PLUSPROTEOSOMEINH	NFE2L3	Q01650	SLC7A5	0|0|0	1|0|0|0|0|0	-	0	0	0	0	0
NFE2L3_PLUSPROTEOSOMEINH	NFE2L3	Q9NWH9	SLTM	1|1|0	0|3|0|0|0|0	-	2	0.666667	0.975977	0.649502	0
NFE2L3_PLUSPROTEOSOMEINH	NFE2L3	P51532	SMARCA4	1|1|1	0|0|0|0|0|0	-	3	1	1.93912	1.92623	0
NFE2L3_PLUSPROTEOSOMEINH	NFE2L3	O95347	SMC2	0|0|0	0|0|0|0|0|0	-	0	0	0	0	0
NFE2L3_PLUSPROTEOSOMEINH	NFE2L3	P52788	SMS	0|0|0	0|0|0|0|0|0	-	0	0	0	0	0
NFE2L3_PLUSPROTEOSOMEINH	NFE2L3	P18583	SON	222|140|200	221|257|312|186|267|233	-	562	187.333	0.664616	0.552557	0
NFE2L3_PLUSPROTEOSOMEINH	NFE2L3	Q07617	SPAG1	0|0|0	0|0|0|0|0|0	-	0	0	0	0	0
NFE2L3_PLUSPROTEOSOMEINH	NFE2L3	Q8N0X7	SPART	0|0|0	0|0|0|0|0|0	-	0	0	0	0	0
NFE2L3_PLUSPROTEOSOMEINH	NFE2L3	P22528	SPRR1B	0|0|0	0|0|0|0|0|0	-	0	0	0	0	0
NFE2L3_PLUSPROTEOSOMEINH	NFE2L3	Q9UBC9	SPRR3	0|0|0	0|0|0|0|0|0	-	0	0	0	0	0
NFE2L3_PLUSPROTEOSOMEINH	NFE2L3	Q13813	SPTAN1	0|0|0	0|0|0|0|0|0	-	0	0	0	0	0
NFE2L3_PLUSPROTEOSOMEINH	NFE2L3	Q68D10	SPTY2D1	0|0|0	0|2|0|0|0|0	-	0	0	0	0	0
NFE2L3_PLUSPROTEOSOMEINH	NFE2L3	Q8WXA9	SREK1	1|1|0	1|1|2|1|2|1	-	2	0.666667	0.726747	0.604148	0
NFE2L3_PLUSPROTEOSOMEINH	NFE2L3	Q8N9Q2	SREK1IP1	12|4|7	8|7|13|8|7|6	-	23	7.66667	0.824944	0.679532	0
NFE2L3_PLUSPROTEOSOMEINH	NFE2L3	O43295	SRGAP3	0|0|1	0|0|0|0|0|0	-	1	0.333333	1.25058	1.20547	0
NFE2L3_PLUSPROTEOSOMEINH	NFE2L3	P09132	SRP19	0|0|0	0|0|0|0|0|0	-	0	0	0	0	0
NFE2L3_PLUSPROTEOSOMEINH	NFE2L3	P61011	SRP54	0|0|0	0|0|0|0|0|0	-	0	0	0	0	0
NFE2L3_PLUSPROTEOSOMEINH	NFE2L3	Q9UHB9	SRP68	0|0|0	0|0|0|0|0|0	-	0	0	0	0	0
NFE2L3_PLUSPROTEOSOMEINH	NFE2L3	O76094	SRP72	0|0|0	0|0|0|0|0|0	-	0	0	0	0	0
NFE2L3_PLUSPROTEOSOMEINH	NFE2L3	Q9Y5M8	SRPRB	0|0|0	0|0|0|0|0|0	-	0	0	0	0	0
NFE2L3_PLUSPROTEOSOMEINH	NFE2L3	Q8IYB3	SRRM1	31|3|7	8|29|24|8|39|10	-	41	13.6667	0.574219	0.277103	0
NFE2L3_PLUSPROTEOSOMEINH	NFE2L3	Q9UQ35	SRRM2	375|134|169	167|415|388|126|533|178	-	678	226	0.638329	0.400631	0
NFE2L3_PLUSPROTEOSOMEINH	NFE2L3	Q9BXP5	SRRT	0|0|0	0|0|0|0|0|0	-	0	0	0	0	0
NFE2L3_PLUSPROTEOSOMEINH	NFE2L3	Q07955	SRSF1	3|1|0	1|4|12|1|8|1	-	4	1.33333	0.412394	0.224902	0
NFE2L3_PLUSPROTEOSOMEINH	NFE2L3	Q01130	SRSF2	1|0|1	1|0|4|1|3|1	-	2	0.666667	0.602499	0.430811	0
NFE2L3_PLUSPROTEOSOMEINH	NFE2L3	P84103	SRSF3	9|1|1	9|7|11|3|8|8	-	11	3.66667	0.461537	0.299629	0
NFE2L3_PLUSPROTEOSOMEINH	NFE2L3	Q08170	SRSF4	1|1|1	1|3|3|1|3|2	-	3	1	0.590589	0.458904	0
NFE2L3_PLUSPROTEOSOMEINH	NFE2L3	Q13247	SRSF6	5|0|1	1|4|9|2|8|3	-	6	2	0.473825	0.261894	0
NFE2L3_PLUSPROTEOSOMEINH	NFE2L3	Q16629	SRSF7	1|0|0	3|1|6|2|9|5	-	1	0.333333	0.248219	0.170422	0
NFE2L3_PLUSPROTEOSOMEINH	NFE2L3	P05455	SSB	0|0|0	0|0|0|0|0|0	-	0	0	0	0	0
NFE2L3_PLUSPROTEOSOMEINH	NFE2L3	Q08945	SSRP1	0|0|0	0|0|0|0|0|0	-	0	0	0	0	0
NFE2L3_PLUSPROTEOSOMEINH	NFE2L3	P50502	ST13	0|0|0	0|0|0|0|0|0	-	0	0	0	0	0
NFE2L3_PLUSPROTEOSOMEINH	NFE2L3	P52630	STAT2	0|1|1	0|0|0|0|0|0	-	2	0.666667	1.67111	1.58232	0
NFE2L3_PLUSPROTEOSOMEINH	NFE2L3	P40763	STAT3	0|0|0	0|0|0|0|0|0	-	0	0	0	0	0
NFE2L3_PLUSPROTEOSOMEINH	NFE2L3	Q13188	STK3	0|0|0	0|0|0|0|0|0	-	0	0	0	0	0
NFE2L3_PLUSPROTEOSOMEINH	NFE2L3	P46977	STT3A	0|1|1	0|1|1|0|1|1	-	2	0.666667	0.973521	0.733987	0
NFE2L3_PLUSPROTEOSOMEINH	NFE2L3	Q9P2R7	SUCLA2	0|0|1	2|0|1|1|0|1	-	1	0.333333	0.690657	0.519671	0
NFE2L3_PLUSPROTEOSOMEINH	NFE2L3	Q8IX01	SUGP2	0|1|0	0|0|0|0|0|0	-	1	0.333333	1.42054	1.31262	0
NFE2L3_PLUSPROTEOSOMEINH	NFE2L3	Q9Y2Z0	SUGT1	0|0|0	0|0|0|0|0|0	-	0	0	0	0	0
NFE2L3_PLUSPROTEOSOMEINH	NFE2L3	Q8NBJ7	SUMF2	0|0|1	0|0|0|0|0|0	-	1	0.333333	1.25058	1.20547	0
NFE2L3_PLUSPROTEOSOMEINH	NFE2L3	O60506	SYNCRIP	0|0|0	0|0|0|0|0|0	-	0	0	0	0	0
NFE2L3_PLUSPROTEOSOMEINH	NFE2L3	Q8WXH0	SYNE2	0|0|0	0|0|0|0|0|0	-	0	0	0	0	0
NFE2L3_PLUSPROTEOSOMEINH	NFE2L3	O00268	TAF4	1|1|0	0|0|0|0|0|0	-	2	0.666667	1.68854	1.59791	0
NFE2L3_PLUSPROTEOSOMEINH	NFE2L3	P49848	TAF6	1|0|1	0|0|0|0|0|0	-	2	0.666667	1.51858	1.46747	0
NFE2L3_PLUSPROTEOSOMEINH	NFE2L3	Q9HBM6	TAF9B	0|0|1	0|0|0|0|0|0	-	1	0.333333	1.25058	1.20547	0
NFE2L3_PLUSPROTEOSOMEINH	NFE2L3	P37802	TAGLN2	0|0|0	0|0|0|0|0|0	-	0	0	0	0	0
NFE2L3_PLUSPROTEOSOMEINH	NFE2L3	Q03519	TAP2	1|0|0	0|0|0|0|0|0	-	1	0.333333	1.26801	1.21735	0
NFE2L3_PLUSPROTEOSOMEINH	NFE2L3	O15533	TAPBP	0|0|0	0|0|0|0|0|0	-	0	0	0	0	0
NFE2L3_PLUSPROTEOSOMEINH	NFE2L3	Q8TC07	TBC1D15	0|0|0	0|0|0|0|0|0	-	0	0	0	0	0
NFE2L3_PLUSPROTEOSOMEINH	NFE2L3	Q99426	TBCB	0|0|0	0|0|0|0|0|0	-	0	0	0	0	0
NFE2L3_PLUSPROTEOSOMEINH	NFE2L3	Q9BZK7	TBL1XR1	1|0|1	0|0|0|0|0|0	-	2	0.666667	1.51858	1.46747	0
NFE2L3_PLUSPROTEOSOMEINH	NFE2L3	P23193	TCEA1	0|0|0	0|0|0|0|0|0	-	0	0	0	0	0
NFE2L3_PLUSPROTEOSOMEINH	NFE2L3	P17987	TCP1	0|0|0	0|0|0|0|0|0	-	0	0	0	0	0
NFE2L3_PLUSPROTEOSOMEINH	NFE2L3	Q8IZJ6	TDH	4|0|6	5|1|9|3|3|8	-	10	3.33333	0.621159	0.346171	0
NFE2L3_PLUSPROTEOSOMEINH	NFE2L3	P28347	TEAD1	0|0|1	0|0|0|0|0|0	-	1	0.333333	1.25058	1.20547	0
NFE2L3_PLUSPROTEOSOMEINH	NFE2L3	Q9Y4R8	TELO2	1|0|1	0|0|0|0|0|0	-	2	0.666667	1.51858	1.46747	0
NFE2L3_PLUSPROTEOSOMEINH	NFE2L3	P02786	TFRC	0|0|1	0|0|0|0|0|0	-	1	0.333333	1.25058	1.20547	0
NFE2L3_PLUSPROTEOSOMEINH	NFE2L3	Q15582	TGFBI	0|0|0	0|0|0|0|0|0	-	0	0	0	0	0
NFE2L3_PLUSPROTEOSOMEINH	NFE2L3	P22735	TGM1	0|0|0	0|0|0|2|2|0	-	0	0	0	0	0
NFE2L3_PLUSPROTEOSOMEINH	NFE2L3	Q8NI27	THOC2	0|0|1	0|0|0|0|0|0	-	1	0.333333	1.25058	1.20547	0
NFE2L3_PLUSPROTEOSOMEINH	NFE2L3	Q3ZCQ8	TIMM50	0|0|1	0|0|0|0|0|1	-	1	0.333333	1.05654	0.881631	0
NFE2L3_PLUSPROTEOSOMEINH	NFE2L3	O75663	TIPRL	0|0|0	0|0|0|0|0|0	-	0	0	0	0	0
NFE2L3_PLUSPROTEOSOMEINH	NFE2L3	Q9UDY2	TJP2	0|0|0	0|0|0|0|0|0	-	0	0	0	0	0
NFE2L3_PLUSPROTEOSOMEINH	NFE2L3	P29401	TKT	1|0|0	0|0|0|0|0|0	-	1	0.333333	1.26801	1.21735	0
NFE2L3_PLUSPROTEOSOMEINH	NFE2L3	Q9Y490	TLN1	0|0|0	0|0|0|0|0|0	-	0	0	0	0	0
NFE2L3_PLUSPROTEOSOMEINH	NFE2L3	Q92545	TMEM131	1|1|1	0|0|0|0|0|0	-	3	1	1.93912	1.92623	0
NFE2L3_PLUSPROTEOSOMEINH	NFE2L3	P57088	TMEM33	1|1|0	0|0|0|0|0|0	-	2	0.666667	1.68854	1.59791	0
NFE2L3_PLUSPROTEOSOMEINH	NFE2L3	O94886	TMEM63A	0|0|0	0|0|0|0|0|0	-	0	0	0	0	0
NFE2L3_PLUSPROTEOSOMEINH	NFE2L3	P24821	TNC	0|0|1	0|0|0|0|0|0	-	1	0.333333	1.25058	1.20547	0
NFE2L3_PLUSPROTEOSOMEINH	NFE2L3	Q9C0C2	TNKS1BP1	0|0|0	0|0|0|0|0|0	-	0	0	0	0	0
NFE2L3_PLUSPROTEOSOMEINH	NFE2L3	Q92973	TNPO1	0|0|0	0|0|0|0|0|0	-	0	0	0	0	0
NFE2L3_PLUSPROTEOSOMEINH	NFE2L3	O14787	TNPO2	0|0|0	0|0|0|0|0|0	-	0	0	0	0	0
NFE2L3_PLUSPROTEOSOMEINH	NFE2L3	Q9Y5L0	TNPO3	0|0|0	0|0|0|0|0|0	-	0	0	0	0	0
NFE2L3_PLUSPROTEOSOMEINH	NFE2L3	Q8IZW8	TNS4	0|0|1	0|0|0|0|0|0	-	1	0.333333	1.25058	1.20547	0
NFE2L3_PLUSPROTEOSOMEINH	NFE2L3	O96008	TOMM40	1|0|0	0|0|0|0|0|0	-	1	0.333333	1.26801	1.21735	0
NFE2L3_PLUSPROTEOSOMEINH	NFE2L3	P60174	TPI1	0|0|0	0|0|0|0|0|0	-	0	0	0	0	0
NFE2L3_PLUSPROTEOSOMEINH	NFE2L3	Q13595	TRA2A	0|0|1	0|0|2|1|0|0	-	1	0.333333	0.856442	0.627717	0
NFE2L3_PLUSPROTEOSOMEINH	NFE2L3	P62995	TRA2B	1|0|0	1|1|4|0|4|0	-	1	0.333333	0.495239	0.320096	0
NFE2L3_PLUSPROTEOSOMEINH	NFE2L3	O95361	TRIM16	0|0|0	0|0|0|0|0|0	-	0	0	0	0	0
NFE2L3_PLUSPROTEOSOMEINH	NFE2L3	Q14258	TRIM25	0|0|0	0|0|0|0|0|0	-	0	0	0	0	0
NFE2L3_PLUSPROTEOSOMEINH	NFE2L3	Q14134	TRIM29	0|0|0	0|0|1|0|0|0	-	0	0	0	0	0
NFE2L3_PLUSPROTEOSOMEINH	NFE2L3	Q96LD4	TRIM47	0|0|0	0|0|0|0|0|0	-	0	0	0	0	0
NFE2L3_PLUSPROTEOSOMEINH	NFE2L3	Q9BQ61	TRIR	1|1|1	0|0|0|0|0|0	-	3	1	1.93912	1.92623	0
NFE2L3_PLUSPROTEOSOMEINH	NFE2L3	Q9NXH9	TRMT1	1|0|0	0|0|0|0|0|0	-	1	0.333333	1.26801	1.21735	0
NFE2L3_PLUSPROTEOSOMEINH	NFE2L3	Q15361	TTF1	3|1|2	11|5|8|9|6|12	-	6	2	0.282946	0.228263	0
NFE2L3_PLUSPROTEOSOMEINH	NFE2L3	Q14166	TTLL12	0|0|0	0|0|0|0|0|0	-	0	0	0	0	0
NFE2L3_PLUSPROTEOSOMEINH	NFE2L3	P68366	TUBA4A	0|0|0	0|0|0|0|0|0	-	0	0	0	0	0
NFE2L3_PLUSPROTEOSOMEINH	NFE2L3	Q13509	TUBB3	0|0|0	0|0|0|0|0|0	-	0	0	0	0	0
NFE2L3_PLUSPROTEOSOMEINH	NFE2L3	P49411	TUFM	13|13|26	34|4|6|26|7|25	-	52	17.3333	0.916714	0.547391	0
NFE2L3_PLUSPROTEOSOMEINH	NFE2L3	P26368	U2AF2	0|0|0	0|0|0|0|0|1	-	0	0	0	0	0
NFE2L3_PLUSPROTEOSOMEINH	NFE2L3	P22314	UBA1	0|0|0	0|0|0|0|0|0	-	0	0	0	0	0
NFE2L3_PLUSPROTEOSOMEINH	NFE2L3	A0AVT1	UBA6	0|0|0	0|0|0|0|0|0	-	0	0	0	0	0
NFE2L3_PLUSPROTEOSOMEINH	NFE2L3	Q96T88	UHRF1	1|1|0	0|0|0|0|0|0	-	2	0.666667	1.68854	1.59791	0
NFE2L3_PLUSPROTEOSOMEINH	NFE2L3	Q9H3U1	UNC45A	0|0|0	0|0|0|0|0|0	-	0	0	0	0	0
NFE2L3_PLUSPROTEOSOMEINH	NFE2L3	Q92900	UPF1	0|0|0	0|0|0|0|0|0	-	0	0	0	0	0
NFE2L3_PLUSPROTEOSOMEINH	NFE2L3	Q9HAU5	UPF2	0|0|0	0|0|0|0|0|0	-	0	0	0	0	0
NFE2L3_PLUSPROTEOSOMEINH	NFE2L3	Q16831	UPP1	1|0|0	0|0|0|0|0|0	-	1	0.333333	1.26801	1.21735	0
NFE2L3_PLUSPROTEOSOMEINH	NFE2L3	P22695	UQCRC2	0|0|1	0|0|0|1|0|0	-	1	0.333333	1.07951	0.915366	0
NFE2L3_PLUSPROTEOSOMEINH	NFE2L3	O60763	USO1	0|0|0	0|0|0|0|0|0	-	0	0	0	0	0
NFE2L3_PLUSPROTEOSOMEINH	NFE2L3	Q14694	USP10	0|0|0	0|0|0|0|0|0	-	0	0	0	0	0
NFE2L3_PLUSPROTEOSOMEINH	NFE2L3	P54578	USP14	0|0|0	0|0|0|0|0|0	-	0	0	0	0	0
NFE2L3_PLUSPROTEOSOMEINH	NFE2L3	Q9H9J4	USP42	7|3|6	4|13|9|1|12|3	-	16	5.33333	0.661283	0.418123	0
NFE2L3_PLUSPROTEOSOMEINH	NFE2L3	P45974	USP5	0|0|0	0|0|0|0|0|0	-	0	0	0	0	0
NFE2L3_PLUSPROTEOSOMEINH	NFE2L3	O00507	USP9Y	0|0|0	0|0|0|0|0|0	-	0	0	0	0	0
NFE2L3_PLUSPROTEOSOMEINH	NFE2L3	Q9BRU9	UTP23	0|0|0	0|0|0|0|0|0	-	0	0	0	0	0
NFE2L3_PLUSPROTEOSOMEINH	NFE2L3	P26640	VARS1	0|0|0	0|0|0|0|0|0	-	0	0	0	0	0
NFE2L3_PLUSPROTEOSOMEINH	NFE2L3	Q99536	VAT1	0|0|0	0|0|0|0|0|0	-	0	0	0	0	0
NFE2L3_PLUSPROTEOSOMEINH	NFE2L3	P18206	VCL	0|0|0	0|0|0|0|0|0	-	0	0	0	0	0
NFE2L3_PLUSPROTEOSOMEINH	NFE2L3	P55072	VCP	0|0|0	0|0|0|0|0|0	-	0	0	0	0	0
NFE2L3_PLUSPROTEOSOMEINH	NFE2L3	P21796	VDAC1	0|0|0	0|0|0|0|0|0	-	0	0	0	0	0
NFE2L3_PLUSPROTEOSOMEINH	NFE2L3	Q9Y277	VDAC3	2|3|4	4|1|5|2|1|4	-	9	3	0.993869	0.70189	0
NFE2L3_PLUSPROTEOSOMEINH	NFE2L3	Q5THJ4	VPS13D	0|0|1	0|0|0|0|0|0	-	1	0.333333	1.25058	1.20547	0
NFE2L3_PLUSPROTEOSOMEINH	NFE2L3	Q9UID3	VPS51	0|0|1	0|0|0|0|0|0	-	1	0.333333	1.25058	1.20547	0
NFE2L3_PLUSPROTEOSOMEINH	NFE2L3	Q5VIR6	VPS53	0|0|0	0|0|0|0|0|0	-	0	0	0	0	0
NFE2L3_PLUSPROTEOSOMEINH	NFE2L3	P04004	VTN	0|0|0	0|0|0|0|0|0	-	0	0	0	0	0
NFE2L3_PLUSPROTEOSOMEINH	NFE2L3	Q7Z5K2	WAPL	0|0|0	0|0|0|0|0|0	-	0	0	0	0	0
NFE2L3_PLUSPROTEOSOMEINH	NFE2L3	Q2M389	WASHC4	0|0|0	0|0|0|0|0|0	-	0	0	0	0	0
NFE2L3_PLUSPROTEOSOMEINH	NFE2L3	O75717	WDHD1	0|0|0	0|0|0|0|0|0	-	0	0	0	0	0
NFE2L3_PLUSPROTEOSOMEINH	NFE2L3	O75083	WDR1	0|0|0	0|0|0|0|0|0	-	0	0	0	0	0
NFE2L3_PLUSPROTEOSOMEINH	NFE2L3	Q9BZH6	WDR11	0|0|0	0|0|0|0|0|0	-	0	0	0	0	0
NFE2L3_PLUSPROTEOSOMEINH	NFE2L3	Q96S55	WRNIP1	0|0|1	0|0|0|0|0|0	-	1	0.333333	1.25058	1.20547	0
NFE2L3_PLUSPROTEOSOMEINH	NFE2L3	P19544	WT1	0|0|1	0|0|0|0|0|0	-	1	0.333333	1.25058	1.20547	0
NFE2L3_PLUSPROTEOSOMEINH	NFE2L3	Q5T750	XP32	0|0|0	1|1|0|0|0|1	-	0	0	0	0	0
NFE2L3_PLUSPROTEOSOMEINH	NFE2L3	O14980	XPO1	0|0|0	0|0|0|0|0|0	-	0	0	0	0	0
NFE2L3_PLUSPROTEOSOMEINH	NFE2L3	Q9HAV4	XPO5	0|0|0	0|0|0|0|0|0	-	0	0	0	0	0
NFE2L3_PLUSPROTEOSOMEINH	NFE2L3	P13010	XRCC5	1|0|0	0|0|0|0|0|0	-	1	0.333333	1.26801	1.21735	0
NFE2L3_PLUSPROTEOSOMEINH	NFE2L3	Q8IZH2	XRN1	0|0|0	0|0|0|0|0|0	-	0	0	0	0	0
NFE2L3_PLUSPROTEOSOMEINH	NFE2L3	Q9H0D6	XRN2	0|0|0	0|0|0|0|0|0	-	0	0	0	0	0
NFE2L3_PLUSPROTEOSOMEINH	NFE2L3	Q9Y5A9	YTHDF2	0|0|0	0|0|0|0|0|1	-	0	0	0	0	0
NFE2L3_PLUSPROTEOSOMEINH	NFE2L3	Q7Z739	YTHDF3	0|0|0	0|0|0|0|0|0	-	0	0	0	0	0
NFE2L3_PLUSPROTEOSOMEINH	NFE2L3	P31946	YWHAB	0|0|0	0|0|0|0|0|0	-	0	0	0	0	0
NFE2L3_PLUSPROTEOSOMEINH	NFE2L3	P62258	YWHAE	0|0|0	0|0|0|0|0|0	-	0	0	0	0	0
NFE2L3_PLUSPROTEOSOMEINH	NFE2L3	P61981	YWHAG	0|0|0	0|0|0|0|0|0	-	0	0	0	0	0
NFE2L3_PLUSPROTEOSOMEINH	NFE2L3	P27348	YWHAQ	0|0|0	0|0|0|0|0|0	-	0	0	0	0	0
NFE2L3_PLUSPROTEOSOMEINH	NFE2L3	O96006	ZBED1	10|7|19	18|10|20|14|19|10	-	36	12	0.711533	0.614467	0
NFE2L3_PLUSPROTEOSOMEINH	NFE2L3	Q86T24	ZBTB33	1|0|0	0|0|0|0|0|0	-	1	0.333333	1.26801	1.21735	0
NFE2L3_PLUSPROTEOSOMEINH	NFE2L3	Q6PJT7	ZC3H14	0|0|1	0|0|0|0|0|0	-	1	0.333333	1.25058	1.20547	0
NFE2L3_PLUSPROTEOSOMEINH	NFE2L3	Q9NP64	ZCCHC17	37|18|19	27|20|33|25|35|37	-	74	24.6667	0.756103	0.651487	0
NFE2L3_PLUSPROTEOSOMEINH	NFE2L3	O15231	ZNF185	0|1|0	0|0|0|0|0|0	-	1	0.333333	1.42054	1.31262	0
NFE2L3_PLUSPROTEOSOMEINH	NFE2L3	Q9UK10	ZNF225	0|0|1	0|0|0|0|0|0	-	1	0.333333	1.25058	1.20547	0
NFE2L3_PLUSPROTEOSOMEINH	NFE2L3	Q96KM6	ZNF512B	1|1|0	0|0|0|0|0|0	-	2	0.666667	1.68854	1.59791	0
NFE2L3_PLUSPROTEOSOMEINH	NFE2L3	O15014	ZNF609	1|1|1	1|0|1|0|0|0	-	3	1	1.48055	1.18943	0
NFE2L3_MINUSPROTEOSOMEINH	NFE2L3	P01023	A2M	1|0|0	0|0|0|0|0|0	-	1	0.333333	1.14234	1.12584	0
NFE2L3_MINUSPROTEOSOMEINH	NFE2L3	Q13085	ACACA	1035|1195|1142	1077|540|861|1030|836|904	-	3372	1124	0.91928	0.755068	0
NFE2L3_MINUSPROTEOSOMEINH	NFE2L3	O00763	ACACB	2|10|11	11|2|6|1|2|14	-	23	7.66667	1.01359	0.493822	0
NFE2L3_MINUSPROTEOSOMEINH	NFE2L3	Q9UKV3	ACIN1	3|4|3	2|5|7|4|12|7	-	10	3.33333	0.471484	0.351193	0
NFE2L3_MINUSPROTEOSOMEINH	NFE2L3	P60709	ACTB	166|24|24	80|51|30|24|19|32	-	214	71.3333	0.889068	0.506958	0
NFE2L3_MINUSPROTEOSOMEINH	NFE2L3	Q9H2P0	ADNP	0|0|0	0|0|0|0|0|0	-	0	0	0	0	0
NFE2L3_MINUSPROTEOSOMEINH	NFE2L3	Q8IUX7	AEBP1	0|1|1	0|1|1|0|1|0	-	2	0.666667	1.02114	0.728617	0
NFE2L3_MINUSPROTEOSOMEINH	NFE2L3	P55196	AFDN	1|0|0	0|0|0|0|0|0	-	1	0.333333	1.14234	1.12584	0
NFE2L3_MINUSPROTEOSOMEINH	NFE2L3	Q8WYP5	AHCTF1	0|0|0	0|0|0|0|0|0	-	0	0	0	0	0
NFE2L3_MINUSPROTEOSOMEINH	NFE2L3	P35869	AHR	0|0|0	0|0|0|0|0|0	-	0	0	0	0	0
NFE2L3_MINUSPROTEOSOMEINH	NFE2L3	Q02040	AKAP17A	1|2|2	3|2|4|1|7|3	-	5	1.66667	0.5352	0.414999	0
NFE2L3_MINUSPROTEOSOMEINH	NFE2L3	P04075	ALDOA	0|1|0	0|0|0|0|0|1	-	1	0.333333	1.06412	0.886128	0
NFE2L3_MINUSPROTEOSOMEINH	NFE2L3	P09972	ALDOC	0|0|0	0|0|0|0|0|0	-	0	0	0	0	0
NFE2L3_MINUSPROTEOSOMEINH	NFE2L3	Q9BYJ1	ALOXE3	0|1|0	0|0|0|0|0|0	-	1	0.333333	1.25956	1.21162	0
NFE2L3_MINUSPROTEOSOMEINH	NFE2L3	P08758	ANXA5	1|0|0	0|0|0|0|0|0	-	1	0.333333	1.14234	1.12584	0
NFE2L3_MINUSPROTEOSOMEINH	NFE2L3	Q10567	AP1B1	1|0|0	0|0|0|0|0|0	-	1	0.333333	1.14234	1.12584	0
NFE2L3_MINUSPROTEOSOMEINH	NFE2L3	P61204	ARF3	1|0|1	0|0|1|0|0|1	-	2	0.666667	1.0851	0.83798	0
NFE2L3_MINUSPROTEOSOMEINH	NFE2L3	Q9NWB6	ARGLU1	10|14|7	12|20|27|25|27|14	-	31	10.3333	0.370522	0.28912	0
NFE2L3_MINUSPROTEOSOMEINH	NFE2L3	Q8N1W1	ARHGEF28	1|1|1	0|0|0|0|0|0	-	3	1	1.70765	1.6946	0
NFE2L3_MINUSPROTEOSOMEINH	NFE2L3	Q5T9A4	ATAD3B	0|0|0	1|0|0|0|1|1	-	0	0	0	0	0
NFE2L3_MINUSPROTEOSOMEINH	NFE2L3	Q99941	ATF6B	0|0|0	0|0|0|0|0|0	-	0	0	0	0	0
NFE2L3_MINUSPROTEOSOMEINH	NFE2L3	Q9NT62	ATG3	1|0|0	0|0|0|0|0|0	-	1	0.333333	1.14234	1.12584	0
NFE2L3_MINUSPROTEOSOMEINH	NFE2L3	P20020	ATP2B1	1|0|0	0|0|0|0|0|0	-	1	0.333333	1.14234	1.12584	0
NFE2L3_MINUSPROTEOSOMEINH	NFE2L3	Q96GD4	AURKB	0|0|0	0|0|0|0|0|0	-	0	0	0	0	0
NFE2L3_MINUSPROTEOSOMEINH	NFE2L3	P46379	BAG6	1|0|0	0|0|0|0|0|0	-	1	0.333333	1.14234	1.12584	0
NFE2L3_MINUSPROTEOSOMEINH	NFE2L3	Q9UHR4	BAIAP2L1	1|0|0	0|0|0|0|0|0	-	1	0.333333	1.14234	1.12584	0
NFE2L3_MINUSPROTEOSOMEINH	NFE2L3	Q9UIG0	BAZ1B	0|0|0	0|0|0|0|0|0	-	0	0	0	0	0
NFE2L3_MINUSPROTEOSOMEINH	NFE2L3	O75815	BCAR3	1|0|0	0|0|0|0|0|0	-	1	0.333333	1.14234	1.12584	0
NFE2L3_MINUSPROTEOSOMEINH	NFE2L3	Q6W2J9	BCOR	0|1|0	0|0|0|0|0|0	-	1	0.333333	1.25956	1.21162	0
NFE2L3_MINUSPROTEOSOMEINH	NFE2L3	Q01954	BNC1	0|0|0	0|0|0|0|0|0	-	0	0	0	0	0
NFE2L3_MINUSPROTEOSOMEINH	NFE2L3	O95861	BPNT1	1|0|0	0|0|0|0|0|0	-	1	0.333333	1.14234	1.12584	0
NFE2L3_MINUSPROTEOSOMEINH	NFE2L3	Q12830	BPTF	0|0|0	0|0|0|0|0|0	-	0	0	0	0	0
NFE2L3_MINUSPROTEOSOMEINH	NFE2L3	Q9H0E9	BRD8	0|0|0	0|0|0|0|0|0	-	0	0	0	0	0
NFE2L3_MINUSPROTEOSOMEINH	NFE2L3	Q7L1Q6	BZW1	1|0|0	0|0|0|0|0|0	-	1	0.333333	1.14234	1.12584	0
NFE2L3_MINUSPROTEOSOMEINH	NFE2L3	Q9HB71	CACYBP	1|0|0	0|0|0|0|0|0	-	1	0.333333	1.14234	1.12584	0
NFE2L3_MINUSPROTEOSOMEINH	NFE2L3	Q9NZT1	CALML5	0|1|0	0|0|0|0|1|2	-	1	0.333333	0.836365	0.602202	0
NFE2L3_MINUSPROTEOSOMEINH	NFE2L3	Q6UW01	CBLN3	1|0|1	4|0|1|4|0|3	-	2	0.666667	0.487389	0.301396	0
NFE2L3_MINUSPROTEOSOMEINH	NFE2L3	Q13185	CBX3	1|0|0	0|0|0|0|0|0	-	1	0.333333	1.14234	1.12584	0
NFE2L3_MINUSPROTEOSOMEINH	NFE2L3	O00257	CBX4	0|0|0	0|0|0|0|0|0	-	0	0	0	0	0
NFE2L3_MINUSPROTEOSOMEINH	NFE2L3	O60563	CCNT1	1|0|0	0|0|0|0|0|0	-	1	0.333333	1.14234	1.12584	0
NFE2L3_MINUSPROTEOSOMEINH	NFE2L3	O95400	CD2BP2	0|0|0	0|0|0|0|0|0	-	0	0	0	0	0
NFE2L3_MINUSPROTEOSOMEINH	NFE2L3	Q6P1J9	CDC73	0|0|0	0|0|0|0|0|0	-	0	0	0	0	0
NFE2L3_MINUSPROTEOSOMEINH	NFE2L3	Q9H5V8	CDCP1	1|0|0	0|0|0|0|0|0	-	1	0.333333	1.14234	1.12584	0
NFE2L3_MINUSPROTEOSOMEINH	NFE2L3	Q00534	CDK6	0|0|0	0|0|0|0|0|0	-	0	0	0	0	0
NFE2L3_MINUSPROTEOSOMEINH	NFE2L3	Q9NXV6	CDKN2AIP	1|0|0	0|0|0|0|0|0	-	1	0.333333	1.14234	1.12584	0
NFE2L3_MINUSPROTEOSOMEINH	NFE2L3	Q9Y6A4	CFAP20	1|0|0	0|0|0|0|0|0	-	1	0.333333	1.14234	1.12584	0
NFE2L3_MINUSPROTEOSOMEINH	NFE2L3	Q8N884	CGAS	0|0|0	0|0|0|0|0|0	-	0	0	0	0	0
NFE2L3_MINUSPROTEOSOMEINH	NFE2L3	Q8TD26	CHD6	0|0|0	0|0|0|0|1|0	-	0	0	0	0	0
NFE2L3_MINUSPROTEOSOMEINH	NFE2L3	Q9HCK8	CHD8	0|0|0	0|0|0|0|0|0	-	0	0	0	0	0
NFE2L3_MINUSPROTEOSOMEINH	NFE2L3	Q96RK0	CIC	0|0|0	0|0|0|0|0|0	-	0	0	0	0	0
NFE2L3_MINUSPROTEOSOMEINH	NFE2L3	Q7Z460	CLASP1	1|0|0	0|0|0|0|0|0	-	1	0.333333	1.14234	1.12584	0
NFE2L3_MINUSPROTEOSOMEINH	NFE2L3	P09543	CNP	1|0|0	0|0|0|0|0|0	-	1	0.333333	1.14234	1.12584	0
NFE2L3_MINUSPROTEOSOMEINH	NFE2L3	Q13057	COASY	1|0|0	0|0|0|0|0|0	-	1	0.333333	1.14234	1.12584	0
NFE2L3_MINUSPROTEOSOMEINH	NFE2L3	P02452	COL1A1	0|0|0	0|0|0|1|0|0	-	0	0	0	0	0
NFE2L3_MINUSPROTEOSOMEINH	NFE2L3	P08123	COL1A2	0|0|0	0|0|1|2|1|0	-	0	0	0	0	0
NFE2L3_MINUSPROTEOSOMEINH	NFE2L3	Q9ULV4	CORO1C	1|0|0	0|0|0|0|0|0	-	1	0.333333	1.14234	1.12584	0
NFE2L3_MINUSPROTEOSOMEINH	NFE2L3	Q14019	COTL1	1|0|1	1|0|0|0|0|1	-	2	0.666667	1.07864	0.830033	0
NFE2L3_MINUSPROTEOSOMEINH	NFE2L3	Q8N684	CPSF7	1|0|0	0|0|0|0|0|0	-	1	0.333333	1.14234	1.12584	0
NFE2L3_MINUSPROTEOSOMEINH	NFE2L3	Q70SY1	CREB3L2	0|0|0	0|0|0|0|0|0	-	0	0	0	0	0
NFE2L3_MINUSPROTEOSOMEINH	NFE2L3	Q9UBG3	CRNN	0|0|1	0|0|0|0|0|0	-	1	0.333333	1.30575	1.2423	0
NFE2L3_MINUSPROTEOSOMEINH	NFE2L3	Q68DQ2	CRYBG3	0|0|0	0|0|0|0|0|0	-	0	0	0	0	0
NFE2L3_MINUSPROTEOSOMEINH	NFE2L3	O75390	CS	1|0|0	0|0|0|0|0|0	-	1	0.333333	1.14234	1.12584	0
NFE2L3_MINUSPROTEOSOMEINH	NFE2L3	P68400	CSNK2A1	1|0|0	0|0|0|0|0|0	-	1	0.333333	1.14234	1.12584	0
NFE2L3_MINUSPROTEOSOMEINH	NFE2L3	P07339	CTSD	0|1|0	0|0|0|0|0|0	-	1	0.333333	1.25956	1.21162	0
NFE2L3_MINUSPROTEOSOMEINH	NFE2L3	Q9NUQ9	CYRIB	1|0|0	0|0|0|0|0|0	-	1	0.333333	1.14234	1.12584	0
NFE2L3_MINUSPROTEOSOMEINH	NFE2L3	P14868	DARS1	1|0|0	0|0|0|0|0|0	-	1	0.333333	1.14234	1.12584	0
NFE2L3_MINUSPROTEOSOMEINH	NFE2L3	Q9UJU6	DBNL	1|0|0	0|0|0|0|0|0	-	1	0.333333	1.14234	1.12584	0
NFE2L3_MINUSPROTEOSOMEINH	NFE2L3	Q9NX09	DDIT4	0|0|0	0|0|0|0|0|0	-	0	0	0	0	0
NFE2L3_MINUSPROTEOSOMEINH	NFE2L3	P39656	DDOST	0|0|0	0|0|0|0|0|0	-	0	0	0	0	0
NFE2L3_MINUSPROTEOSOMEINH	NFE2L3	Q9NR30	DDX21	42|14|20	25|11|16|12|14|23	-	76	25.3333	0.922645	0.71821	0
NFE2L3_MINUSPROTEOSOMEINH	NFE2L3	Q9GZR7	DDX24	0|0|0	0|0|0|0|0|0	-	0	0	0	0	0
NFE2L3_MINUSPROTEOSOMEINH	NFE2L3	Q16698	DECR1	1|1|0	0|0|0|1|0|1	-	2	0.666667	1.04454	0.809912	0
NFE2L3_MINUSPROTEOSOMEINH	NFE2L3	O60832	DKC1	8|7|4	6|17|14|6|11|9	-	19	6.33333	0.419944	0.303758	0
NFE2L3_MINUSPROTEOSOMEINH	NFE2L3	O75190	DNAJB6	1|0|0	0|0|0|0|0|0	-	1	0.333333	1.14234	1.12584	0
NFE2L3_MINUSPROTEOSOMEINH	NFE2L3	Q8IXB1	DNAJC10	0|1|0	0|0|0|0|0|0	-	1	0.333333	1.25956	1.21162	0
NFE2L3_MINUSPROTEOSOMEINH	NFE2L3	O00429	DNM1L	1|0|0	0|0|0|0|0|0	-	1	0.333333	1.14234	1.12584	0
NFE2L3_MINUSPROTEOSOMEINH	NFE2L3	Q9NZJ0	DTL	0|0|0	0|0|0|0|0|0	-	0	0	0	0	0
NFE2L3_MINUSPROTEOSOMEINH	NFE2L3	O14641	DVL2	0|0|0	0|0|0|0|0|0	-	0	0	0	0	0
NFE2L3_MINUSPROTEOSOMEINH	NFE2L3	Q5JPH6	EARS2	1|0|1	0|0|0|0|0|0	-	2	0.666667	1.44809	1.39863	0
NFE2L3_MINUSPROTEOSOMEINH	NFE2L3	Q05639	EEF1A2	1|0|0	0|0|0|0|0|0	-	1	0.333333	1.14234	1.12584	0
NFE2L3_MINUSPROTEOSOMEINH	NFE2L3	P24534	EEF1B2	1|0|0	0|0|0|0|0|0	-	1	0.333333	1.14234	1.12584	0
NFE2L3_MINUSPROTEOSOMEINH	NFE2L3	Q15029	EFTUD2	1|0|0	0|0|0|0|0|0	-	1	0.333333	1.14234	1.12584	0
NFE2L3_MINUSPROTEOSOMEINH	NFE2L3	Q96KQ7	EHMT2	0|0|0	0|0|0|0|0|0	-	0	0	0	0	0
NFE2L3_MINUSPROTEOSOMEINH	NFE2L3	P55010	EIF5	1|0|0	0|0|0|0|0|0	-	1	0.333333	1.14234	1.12584	0
NFE2L3_MINUSPROTEOSOMEINH	NFE2L3	Q9BQ52	ELAC2	1|0|0	0|0|0|0|0|0	-	1	0.333333	1.14234	1.12584	0
NFE2L3_MINUSPROTEOSOMEINH	NFE2L3	P32519	ELF1	0|0|0	0|0|0|0|0|0	-	0	0	0	0	0
NFE2L3_MINUSPROTEOSOMEINH	NFE2L3	Q9NYP7	ELOVL5	1|0|0	0|0|0|0|0|0	-	1	0.333333	1.14234	1.12584	0
NFE2L3_MINUSPROTEOSOMEINH	NFE2L3	O95163	ELP1	1|0|0	0|0|0|0|0|0	-	1	0.333333	1.14234	1.12584	0
NFE2L3_MINUSPROTEOSOMEINH	NFE2L3	Q92979	EMG1	1|0|0	0|0|0|0|0|0	-	1	0.333333	1.14234	1.12584	0
NFE2L3_MINUSPROTEOSOMEINH	NFE2L3	Q7Z589	EMSY	0|0|0	0|0|0|0|0|0	-	0	0	0	0	0
NFE2L3_MINUSPROTEOSOMEINH	NFE2L3	Q96L91	EP400	1|0|0	0|0|0|0|0|0	-	1	0.333333	1.14234	1.12584	0
NFE2L3_MINUSPROTEOSOMEINH	NFE2L3	Q9H2F5	EPC1	0|0|0	0|0|0|0|0|0	-	0	0	0	0	0
NFE2L3_MINUSPROTEOSOMEINH	NFE2L3	Q52LR7	EPC2	0|0|0	0|0|0|0|0|0	-	0	0	0	0	0
NFE2L3_MINUSPROTEOSOMEINH	NFE2L3	P16422	EPCAM	1|1|0	0|0|0|0|0|0	-	2	0.666667	1.40189	1.36408	0
NFE2L3_MINUSPROTEOSOMEINH	NFE2L3	Q96RT1	ERBIN	0|0|0	0|0|0|0|0|0	-	0	0	0	0	0
NFE2L3_MINUSPROTEOSOMEINH	NFE2L3	P19447	ERCC3	0|0|0	0|0|0|0|0|0	-	0	0	0	0	0
NFE2L3_MINUSPROTEOSOMEINH	NFE2L3	P38117	ETFB	1|0|1	1|0|0|0|0|1	-	2	0.666667	1.07864	0.830033	0
NFE2L3_MINUSPROTEOSOMEINH	NFE2L3	Q9NQT5	EXOSC3	1|0|0	0|0|0|0|0|0	-	1	0.333333	1.14234	1.12584	0
NFE2L3_MINUSPROTEOSOMEINH	NFE2L3	Q6NZ36	FAAP20	0|0|0	0|0|0|0|0|0	-	0	0	0	0	0
NFE2L3_MINUSPROTEOSOMEINH	NFE2L3	Q01469	FABP5	0|0|0	0|0|0|1|1|0	-	0	0	0	0	0
NFE2L3_MINUSPROTEOSOMEINH	NFE2L3	Q9UNN5	FAF1	1|0|0	0|0|0|0|0|0	-	1	0.333333	1.14234	1.12584	0
NFE2L3_MINUSPROTEOSOMEINH	NFE2L3	Q86UY5	FAM83A	0|0|0	0|0|0|0|0|0	-	0	0	0	0	0
NFE2L3_MINUSPROTEOSOMEINH	NFE2L3	Q5T0W9	FAM83B	1|0|0	0|0|0|0|0|0	-	1	0.333333	1.14234	1.12584	0
NFE2L3_MINUSPROTEOSOMEINH	NFE2L3	P62861	FAU	22|22|24	25|27|36|39|29|23	-	68	22.6667	0.547138	0.436459	0
NFE2L3_MINUSPROTEOSOMEINH	NFE2L3	Q9Y3I1	FBXO7	1|0|0	0|0|0|0|0|0	-	1	0.333333	1.14234	1.12584	0
NFE2L3_MINUSPROTEOSOMEINH	NFE2L3	P85037	FOXK1	0|0|0	0|0|0|0|0|0	-	0	0	0	0	0
NFE2L3_MINUSPROTEOSOMEINH	NFE2L3	Q06210	GFPT1	1|0|0	0|0|0|0|0|0	-	1	0.333333	1.14234	1.12584	0
NFE2L3_MINUSPROTEOSOMEINH	NFE2L3	P15104	GLUL	0|1|0	0|0|0|0|0|0	-	1	0.333333	1.25956	1.21162	0
NFE2L3_MINUSPROTEOSOMEINH	NFE2L3	P63092	GNAS	0|0|0	0|0|0|0|0|0	-	0	0	0	0	0
NFE2L3_MINUSPROTEOSOMEINH	NFE2L3	Q9UKJ3	GPATCH8	2|3|3	4|9|13|0|11|7	-	8	2.66667	0.346661	0.230879	0
NFE2L3_MINUSPROTEOSOMEINH	NFE2L3	P06744	GPI	1|0|0	0|0|0|0|0|0	-	1	0.333333	1.14234	1.12584	0
NFE2L3_MINUSPROTEOSOMEINH	NFE2L3	Q96HH9	GRAMD2B	1|0|1	0|0|0|1|0|2	-	2	0.666667	0.949086	0.681743	0
NFE2L3_MINUSPROTEOSOMEINH	NFE2L3	Q6ISB3	GRHL2	1|0|0	0|0|0|0|0|0	-	1	0.333333	1.14234	1.12584	0
NFE2L3_MINUSPROTEOSOMEINH	NFE2L3	Q12789	GTF3C1	0|0|0	0|0|0|0|0|0	-	0	0	0	0	0
NFE2L3_MINUSPROTEOSOMEINH	NFE2L3	Q9Y5Q9	GTF3C3	0|0|0	0|0|0|0|0|0	-	0	0	0	0	0
NFE2L3_MINUSPROTEOSOMEINH	NFE2L3	Q9Y5Q8	GTF3C5	0|1|0	0|0|1|1|0|0	-	1	0.333333	0.961984	0.748529	0
NFE2L3_MINUSPROTEOSOMEINH	NFE2L3	P07305	H1-0	196|168|189	156|135|177|175|167|151	-	553	184.333	0.794643	0.702904	0
NFE2L3_MINUSPROTEOSOMEINH	NFE2L3	Q02539	H1-1	79|61|68	60|73|60|84|73|62	-	208	69.3333	0.677134	0.552081	0
NFE2L3_MINUSPROTEOSOMEINH	NFE2L3	P16403	H1-2	56|50|50	34|68|50|51|52|43	-	156	52	0.693629	0.544861	0
NFE2L3_MINUSPROTEOSOMEINH	NFE2L3	P16402	H1-3	43|32|29	33|57|26|33|29|34	-	104	34.6667	0.614519	0.464352	0
NFE2L3_MINUSPROTEOSOMEINH	NFE2L3	P10412	H1-4	409|367|443	369|205|352|380|393|357	-	1219	406.333	0.845515	0.740313	0
NFE2L3_MINUSPROTEOSOMEINH	NFE2L3	P16401	H1-5	282|264|292	252|190|248|276|209|248	-	838	279.333	0.818852	0.694448	0
NFE2L3_MINUSPROTEOSOMEINH	NFE2L3	P04908	H2AC4;H2AC8	3|1|4	4|5|21|1|3|2	-	8	2.66667	0.417905	0.24144	0
NFE2L3_MINUSPROTEOSOMEINH	NFE2L3	P06899	H2BC11	1|5|3	2|7|34|2|5|2	-	9	3	0.352353	0.185013	0
NFE2L3_MINUSPROTEOSOMEINH	NFE2L3	P68431	H3C12;H3C2;H3C8;H3C7;H3C6;H3C11;H3C10;H3C4;H3C1;H3C3	4|3|5	2|10|18|3|2|3	-	12	4	0.498896	0.298008	0
NFE2L3_MINUSPROTEOSOMEINH	NFE2L3	P62805	H4C4;H4C14;H4C12;H4C5;H4C2;H4C6;H4C11;H4-16;H4C13;H4C8;H4C3;H4C1;H4C9;H4C15	0|5|1	1|2|48|0|5|1	-	6	2	0.266637	0.118199	0
NFE2L3_MINUSPROTEOSOMEINH	NFE2L3	Q6Y1H2	HACD2	0|0|0	0|0|0|0|0|0	-	0	0	0	0	0
NFE2L3_MINUSPROTEOSOMEINH	NFE2L3	Q9P035	HACD3	1|0|0	0|0|0|0|0|1	-	1	0.333333	0.965092	0.823394	0
NFE2L3_MINUSPROTEOSOMEINH	NFE2L3	P55084	HADHB	1|0|0	0|0|0|0|0|0	-	1	0.333333	1.14234	1.12584	0
NFE2L3_MINUSPROTEOSOMEINH	NFE2L3	Q9Y450	HBS1L	1|0|0	0|0|0|0|0|0	-	1	0.333333	1.14234	1.12584	0
NFE2L3_MINUSPROTEOSOMEINH	NFE2L3	Q9Y5Z7	HCFC2	0|0|0	0|0|0|0|0|0	-	0	0	0	0	0
NFE2L3_MINUSPROTEOSOMEINH	NFE2L3	Q13547	HDAC1	1|0|0	0|0|1|1|0|0	-	1	0.333333	0.87246	0.695537	0
NFE2L3_MINUSPROTEOSOMEINH	NFE2L3	Q92769	HDAC2	1|1|0	1|0|1|1|0|0	-	2	0.666667	0.954846	0.704451	0
NFE2L3_MINUSPROTEOSOMEINH	NFE2L3	Q9H583	HEATR1	1|0|0	0|0|0|0|0|0	-	1	0.333333	1.14234	1.12584	0
NFE2L3_MINUSPROTEOSOMEINH	NFE2L3	Q7Z4Q2	HEATR3	1|0|0	0|0|0|0|0|0	-	1	0.333333	1.14234	1.12584	0
NFE2L3_MINUSPROTEOSOMEINH	NFE2L3	P15822	HIVEP1	0|0|0	0|0|0|0|0|0	-	0	0	0	0	0
NFE2L3_MINUSPROTEOSOMEINH	NFE2L3	P50747	HLCS	0|1|1	1|0|0|1|0|1	-	2	0.666667	1.04286	0.751861	0
NFE2L3_MINUSPROTEOSOMEINH	NFE2L3	P52926	HMGA2	0|1|1	1|1|1|0|1|0	-	2	0.666667	0.92525	0.714651	0
NFE2L3_MINUSPROTEOSOMEINH	NFE2L3	P05114	HMGN1	0|0|0	0|0|0|0|2|0	-	0	0	0	0	0
NFE2L3_MINUSPROTEOSOMEINH	NFE2L3	P05204	HMGN2	0|1|0	0|2|0|1|0|0	-	1	0.333333	0.765594	0.528997	0
NFE2L3_MINUSPROTEOSOMEINH	NFE2L3	P07910	HNRNPC	5|1|1	0|0|11|1|0|2	-	7	2.33333	0.71484	0.410185	0
NFE2L3_MINUSPROTEOSOMEINH	NFE2L3	Q9BUJ2	HNRNPUL1	1|0|0	0|0|0|0|0|0	-	1	0.333333	1.14234	1.12584	0
NFE2L3_MINUSPROTEOSOMEINH	NFE2L3	Q5SSJ5	HP1BP3	1|1|0	0|0|1|1|0|1	-	2	0.666667	0.938986	0.686858	0
NFE2L3_MINUSPROTEOSOMEINH	NFE2L3	Q86YZ3	HRNR	26|20|14	20|13|29|22|23|18	-	60	20	0.653181	0.60232	0
NFE2L3_MINUSPROTEOSOMEINH	NFE2L3	Q53GQ0	HSD17B12	1|0|0	0|0|0|0|0|0	-	1	0.333333	1.14234	1.12584	0
NFE2L3_MINUSPROTEOSOMEINH	NFE2L3	P38646	HSPA9	58|22|28	28|9|9|18|8|26	-	108	36	1.32674	0.921904	0
NFE2L3_MINUSPROTEOSOMEINH	NFE2L3	O75874	IDH1	1|0|0	0|0|0|0|0|0	-	1	0.333333	1.14234	1.12584	0
NFE2L3_MINUSPROTEOSOMEINH	NFE2L3	O43837	IDH3B	1|0|0	0|0|0|0|0|0	-	1	0.333333	1.14234	1.12584	0
NFE2L3_MINUSPROTEOSOMEINH	NFE2L3	Q5VY09	IER5	0|0|0	0|0|0|0|0|0	-	0	0	0	0	0
NFE2L3_MINUSPROTEOSOMEINH	NFE2L3	Q16666	IFI16	1|1|1	0|0|0|0|0|1	-	3	1	1.44269	1.23937	0
NFE2L3_MINUSPROTEOSOMEINH	NFE2L3	Q8TCB0	IFI44	0|0|0	0|0|0|0|0|0	-	0	0	0	0	0
NFE2L3_MINUSPROTEOSOMEINH	NFE2L3	Q12905	ILF2	1|0|0	0|0|0|0|0|0	-	1	0.333333	1.14234	1.12584	0
NFE2L3_MINUSPROTEOSOMEINH	NFE2L3	Q16891	IMMT	0|0|0	0|0|0|0|0|0	-	0	0	0	0	0
NFE2L3_MINUSPROTEOSOMEINH	NFE2L3	Q9NXR8	ING3	0|0|0	0|0|0|0|0|0	-	0	0	0	0	0
NFE2L3_MINUSPROTEOSOMEINH	NFE2L3	Q9C086	INO80B	0|1|1	0|0|1|0|1|1	-	2	0.666667	1.06252	0.773322	0
NFE2L3_MINUSPROTEOSOMEINH	NFE2L3	Q8N201	INTS1	0|0|0	0|0|0|0|0|0	-	0	0	0	0	0
NFE2L3_MINUSPROTEOSOMEINH	NFE2L3	P14316	IRF2	0|0|0	0|0|0|0|0|0	-	0	0	0	0	0
NFE2L3_MINUSPROTEOSOMEINH	NFE2L3	O14896	IRF6	1|0|0	0|0|0|0|0|0	-	1	0.333333	1.14234	1.12584	0
NFE2L3_MINUSPROTEOSOMEINH	NFE2L3	Q92985	IRF7	1|0|0	0|0|0|0|0|0	-	1	0.333333	1.14234	1.12584	0
NFE2L3_MINUSPROTEOSOMEINH	NFE2L3	Q7Z3B3	KANSL1	0|0|0	0|0|0|0|0|0	-	0	0	0	0	0
NFE2L3_MINUSPROTEOSOMEINH	NFE2L3	Q9P2N6	KANSL3	0|0|0	0|0|0|0|0|0	-	0	0	0	0	0
NFE2L3_MINUSPROTEOSOMEINH	NFE2L3	Q9Y2K7	KDM2A	0|0|0	0|0|0|0|0|0	-	0	0	0	0	0
NFE2L3_MINUSPROTEOSOMEINH	NFE2L3	P29375	KDM5A	0|0|0	0|0|0|0|0|0	-	0	0	0	0	0
NFE2L3_MINUSPROTEOSOMEINH	NFE2L3	Q96Q89	KIF20B	0|0|0	0|0|0|0|0|0	-	0	0	0	0	0
NFE2L3_MINUSPROTEOSOMEINH	NFE2L3	O75037	KIF21B	0|1|1	1|0|1|1|0|0	-	2	0.666667	1.06615	0.777324	0
NFE2L3_MINUSPROTEOSOMEINH	NFE2L3	O00139	KIF2A	1|0|0	0|0|0|0|0|0	-	1	0.333333	1.14234	1.12584	0
NFE2L3_MINUSPROTEOSOMEINH	NFE2L3	Q99661	KIF2C	1|0|0	0|0|0|0|0|0	-	1	0.333333	1.14234	1.12584	0
NFE2L3_MINUSPROTEOSOMEINH	NFE2L3	Q9BW19	KIFC1	1|0|0	0|0|0|0|0|0	-	1	0.333333	1.14234	1.12584	0
NFE2L3_MINUSPROTEOSOMEINH	NFE2L3	Q07866	KLC1	1|0|0	0|0|0|0|0|0	-	1	0.333333	1.14234	1.12584	0
NFE2L3_MINUSPROTEOSOMEINH	NFE2L3	O94889	KLHL18	0|0|0	0|0|0|0|0|0	-	0	0	0	0	0
NFE2L3_MINUSPROTEOSOMEINH	NFE2L3	Q03164	KMT2A	1|1|0	0|0|0|0|0|0	-	2	0.666667	1.40189	1.36408	0
NFE2L3_MINUSPROTEOSOMEINH	NFE2L3	Q8NG31	KNL1	0|0|0	0|0|0|0|0|0	-	0	0	0	0	0
NFE2L3_MINUSPROTEOSOMEINH	NFE2L3	Q1ED39	KNOP1	2|3|4	4|15|15|4|14|2	-	9	3	0.313238	0.183604	0
NFE2L3_MINUSPROTEOSOMEINH	NFE2L3	P04264	KRT1	634|879|444	473|304|545|573|724|311	-	1957	652.333	0.946915	0.773325	0
NFE2L3_MINUSPROTEOSOMEINH	NFE2L3	P13645	KRT10	592|876|397	394|236|378|490|692|305	-	1865	621.667	1.06462	0.841896	0
NFE2L3_MINUSPROTEOSOMEINH	NFE2L3	P13646	KRT13	0|2|2	0|1|47|0|0|0	-	4	1.33333	0.255648	0.123518	0
NFE2L3_MINUSPROTEOSOMEINH	NFE2L3	P02533	KRT14	271|124|88	116|64|165|101|139|48	-	483	161	0.948774	0.773641	0
NFE2L3_MINUSPROTEOSOMEINH	NFE2L3	P19012	KRT15	11|6|4	2|6|50|0|4|1	-	21	7	0.483383	0.264638	0
NFE2L3_MINUSPROTEOSOMEINH	NFE2L3	P08779	KRT16	15|19|4	17|8|16|25|53|1	-	38	12.6667	0.475021	0.281628	0
NFE2L3_MINUSPROTEOSOMEINH	NFE2L3	Q04695	KRT17	146|44|29	43|18|37|49|22|26	-	219	73	1.26014	0.955234	0
NFE2L3_MINUSPROTEOSOMEINH	NFE2L3	P08727	KRT19	2|0|0	0|0|15|0|0|0	-	2	0.666667	0.393707	0.222309	0
NFE2L3_MINUSPROTEOSOMEINH	NFE2L3	P35908	KRT2	424|405|175	212|131|215|244|542|209	-	1004	334.667	0.875691	0.688613	0
NFE2L3_MINUSPROTEOSOMEINH	NFE2L3	Q9C075	KRT23	0|1|0	0|0|0|1|1|0	-	1	0.333333	0.971029	0.759982	0
NFE2L3_MINUSPROTEOSOMEINH	NFE2L3	P12035	KRT3	0|1|0	0|0|2|0|1|1	-	1	0.333333	0.775556	0.538943	0
NFE2L3_MINUSPROTEOSOMEINH	NFE2L3	P13647	KRT5	189|154|77	97|67|153|108|135|52	-	420	140	0.90348	0.749888	0
NFE2L3_MINUSPROTEOSOMEINH	NFE2L3	P02538	KRT6A	135|63|30	47|24|81|76|69|17	-	228	76	0.892299	0.637108	0
NFE2L3_MINUSPROTEOSOMEINH	NFE2L3	P04259	KRT6B	1|5|2	1|0|1|6|12|0	-	8	2.66667	0.77757	0.413145	0
NFE2L3_MINUSPROTEOSOMEINH	NFE2L3	Q86Y46	KRT73	1|0|0	0|0|0|0|1|0	-	1	0.333333	1.00322	0.88139	0
NFE2L3_MINUSPROTEOSOMEINH	NFE2L3	P35527	KRT9	341|311|257	281|194|380|387|402|121	-	909	303	0.721434	0.582045	0
NFE2L3_MINUSPROTEOSOMEINH	NFE2L3	P07942	LAMB1	1|0|0	0|0|0|0|0|0	-	1	0.333333	1.14234	1.12584	0
NFE2L3_MINUSPROTEOSOMEINH	NFE2L3	Q4G0J3	LARP7	0|1|0	0|0|1|0|1|1	-	1	0.333333	0.85498	0.622491	0
NFE2L3_MINUSPROTEOSOMEINH	NFE2L3	Q96JN0	LCOR	0|0|0	0|0|1|0|1|0	-	0	0	0	0	0
NFE2L3_MINUSPROTEOSOMEINH	NFE2L3	P07195	LDHB	1|0|0	0|0|0|0|0|0	-	1	0.333333	1.14234	1.12584	0
NFE2L3_MINUSPROTEOSOMEINH	NFE2L3	Q08380	LGALS3BP	1|1|1	0|0|0|0|0|1	-	3	1	1.44269	1.23937	0
NFE2L3_MINUSPROTEOSOMEINH	NFE2L3	Q6MZP7	LIN54	0|0|0	0|0|0|0|0|0	-	0	0	0	0	0
NFE2L3_MINUSPROTEOSOMEINH	NFE2L3	Q9BRT6	LLPH	0|0|0	1|5|2|0|4|0	-	0	0	0	0	0
NFE2L3_MINUSPROTEOSOMEINH	NFE2L3	Q5T3J3	LRIF1	0|0|0	0|0|0|0|0|0	-	0	0	0	0	0
NFE2L3_MINUSPROTEOSOMEINH	NFE2L3	P30533	LRPAP1	0|1|1	0|0|0|0|0|0	-	2	0.666667	1.56531	1.50519	0
NFE2L3_MINUSPROTEOSOMEINH	NFE2L3	Q9Y546	LRRC42	0|0|0	0|0|0|0|0|0	-	0	0	0	0	0
NFE2L3_MINUSPROTEOSOMEINH	NFE2L3	Q8N1G4	LRRC47	1|0|0	0|0|0|0|0|0	-	1	0.333333	1.14234	1.12584	0
NFE2L3_MINUSPROTEOSOMEINH	NFE2L3	Q96AG4	LRRC59	1|0|0	0|0|0|0|0|0	-	1	0.333333	1.14234	1.12584	0
NFE2L3_MINUSPROTEOSOMEINH	NFE2L3	Q7L1W4	LRRC8D	9|9|7	11|4|5|6|10|6	-	25	8.33333	0.853769	0.697027	0
NFE2L3_MINUSPROTEOSOMEINH	NFE2L3	Q9Y383	LUC7L2	5|2|6	4|2|4|2|6|6	-	13	4.33333	0.816897	0.608571	0
NFE2L3_MINUSPROTEOSOMEINH	NFE2L3	Q9UPN3	MACF1	1|0|0	0|0|0|0|0|0	-	1	0.333333	1.14234	1.12584	0
NFE2L3_MINUSPROTEOSOMEINH	NFE2L3	O75367	MACROH2A1	0|0|0	0|11|4|0|9|0	-	0	0	0	0	0
NFE2L3_MINUSPROTEOSOMEINH	NFE2L3	Q9P0M6	MACROH2A2	0|0|1	0|0|1|0|1|0	-	1	0.333333	1.01257	0.786724	0
NFE2L3_MINUSPROTEOSOMEINH	NFE2L3	Q9ULX9	MAFF	0|0|0	0|0|0|0|0|0	-	0	0	0	0	0
NFE2L3_MINUSPROTEOSOMEINH	NFE2L3	O15525	MAFG	0|0|0	0|0|0|0|0|0	-	0	0	0	0	0
NFE2L3_MINUSPROTEOSOMEINH	NFE2L3	O60675	MAFK	1|1|1	0|0|0|0|0|0	-	3	1	1.70765	1.6946	0
NFE2L3_MINUSPROTEOSOMEINH	NFE2L3	Q9UNF1	MAGED2	0|0|0	0|0|0|0|0|0	-	0	0	0	0	0
NFE2L3_MINUSPROTEOSOMEINH	NFE2L3	Q9HCC0	MCCC2	10|12|15	16|11|13|17|11|18	-	37	12.3333	0.644652	0.506762	0
NFE2L3_MINUSPROTEOSOMEINH	NFE2L3	P49736	MCM2	1|0|0	0|0|0|0|0|0	-	1	0.333333	1.14234	1.12584	0
NFE2L3_MINUSPROTEOSOMEINH	NFE2L3	O60318	MCM3AP	0|0|0	0|0|0|0|0|0	-	0	0	0	0	0
NFE2L3_MINUSPROTEOSOMEINH	NFE2L3	P33991	MCM4	0|0|0	0|0|0|0|0|0	-	0	0	0	0	0
NFE2L3_MINUSPROTEOSOMEINH	NFE2L3	Q15648	MED1	0|0|0	0|0|0|0|0|0	-	0	0	0	0	0
NFE2L3_MINUSPROTEOSOMEINH	NFE2L3	A0JLT2	MED19	0|0|0	0|0|1|0|0|1	-	0	0	0	0	0
NFE2L3_MINUSPROTEOSOMEINH	NFE2L3	Q8IWI9	MGA	0|0|0	0|0|0|0|0|0	-	0	0	0	0	0
NFE2L3_MINUSPROTEOSOMEINH	NFE2L3	O14880	MGST3	1|0|1	1|0|0|0|0|0	-	2	0.666667	1.24959	1.06141	0
NFE2L3_MINUSPROTEOSOMEINH	NFE2L3	P40692	MLH1	1|0|0	0|0|0|0|0|0	-	1	0.333333	1.14234	1.12584	0
NFE2L3_MINUSPROTEOSOMEINH	NFE2L3	Q9BU76	MMTAG2	18|17|15	15|33|22|20|24|8	-	50	16.6667	0.553346	0.402577	0
NFE2L3_MINUSPROTEOSOMEINH	NFE2L3	Q99549	MPHOSPH8	0|0|0	0|0|0|0|1|0	-	0	0	0	0	0
NFE2L3_MINUSPROTEOSOMEINH	NFE2L3	P82912	MRPS11	0|0|1	1|0|0|0|0|0	-	1	0.333333	1.12676	0.942769	0
NFE2L3_MINUSPROTEOSOMEINH	NFE2L3	P42345	MTOR	1|0|0	0|0|0|0|0|0	-	1	0.333333	1.14234	1.12584	0
NFE2L3_MINUSPROTEOSOMEINH	NFE2L3	Q14764	MVP	0|0|0	0|0|0|0|0|0	-	0	0	0	0	0
NFE2L3_MINUSPROTEOSOMEINH	NFE2L3	P20592	MX2	1|0|0	0|0|0|0|0|0	-	1	0.333333	1.14234	1.12584	0
NFE2L3_MINUSPROTEOSOMEINH	NFE2L3	P35580	MYH10	1|0|0	0|0|0|0|0|0	-	1	0.333333	1.14234	1.12584	0
NFE2L3_MINUSPROTEOSOMEINH	NFE2L3	O43776	NARS1	1|0|0	0|0|0|0|0|0	-	1	0.333333	1.14234	1.12584	0
NFE2L3_MINUSPROTEOSOMEINH	NFE2L3	Q6PIU2	NCEH1	1|0|0	0|0|0|0|0|0	-	1	0.333333	1.14234	1.12584	0
NFE2L3_MINUSPROTEOSOMEINH	NFE2L3	Q969V3	NCLN	1|0|1	0|0|0|0|0|0	-	2	0.666667	1.44809	1.39863	0
NFE2L3_MINUSPROTEOSOMEINH	NFE2L3	O75376	NCOR1	0|0|0	0|0|0|0|0|0	-	0	0	0	0	0
NFE2L3_MINUSPROTEOSOMEINH	NFE2L3	Q9Y618	NCOR2	0|0|0	0|0|0|0|0|0	-	0	0	0	0	0
NFE2L3_MINUSPROTEOSOMEINH	NFE2L3	Q6P4R8	NFRKB	0|0|0	0|0|0|0|0|0	-	0	0	0	0	0
NFE2L3_MINUSPROTEOSOMEINH	NFE2L3	Q9NX24	NHP2	13|11|8	9|18|17|12|13|8	-	32	10.6667	0.560295	0.430853	0
NFE2L3_MINUSPROTEOSOMEINH	NFE2L3	O15226	NKRF	1|0|1	0|0|0|0|0|1	-	2	0.666667	1.22341	1.0229	0
NFE2L3_MINUSPROTEOSOMEINH	NFE2L3	Q96D46	NMD3	1|0|0	0|0|0|0|0|0	-	1	0.333333	1.14234	1.12584	0
NFE2L3_MINUSPROTEOSOMEINH	NFE2L3	Q9ULX3	NOB1	1|0|0	0|0|0|0|0|0	-	1	0.333333	1.14234	1.12584	0
NFE2L3_MINUSPROTEOSOMEINH	NFE2L3	Q9H8H0	NOL11	1|0|0	0|0|0|0|0|0	-	1	0.333333	1.14234	1.12584	0
NFE2L3_MINUSPROTEOSOMEINH	NFE2L3	P69849	NOMO3	1|0|0	0|0|0|0|0|0	-	1	0.333333	1.14234	1.12584	0
NFE2L3_MINUSPROTEOSOMEINH	NFE2L3	Q9NPE3	NOP10	0|0|0	0|0|0|0|0|0	-	0	0	0	0	0
NFE2L3_MINUSPROTEOSOMEINH	NFE2L3	O00567	NOP56	2|0|0	0|2|2|0|4|0	-	2	0.666667	0.548266	0.333256	0
NFE2L3_MINUSPROTEOSOMEINH	NFE2L3	Q9Y2X3	NOP58	4|1|1	1|6|8|2|12|1	-	6	2	0.356331	0.217132	0
NFE2L3_MINUSPROTEOSOMEINH	NFE2L3	O75607	NPM3	0|0|0	0|0|0|0|0|0	-	0	0	0	0	0
NFE2L3_MINUSPROTEOSOMEINH	NFE2L3	P04150	NR3C1	0|0|0	0|0|0|0|0|0	-	0	0	0	0	0
NFE2L3_MINUSPROTEOSOMEINH	NFE2L3	Q96L73	NSD1	0|0|0	0|0|0|0|0|0	-	0	0	0	0	0
NFE2L3_MINUSPROTEOSOMEINH	NFE2L3	P21589	NT5E	1|0|0	0|0|0|0|0|0	-	1	0.333333	1.14234	1.12584	0
NFE2L3_MINUSPROTEOSOMEINH	NFE2L3	O75694	NUP155	1|0|0	0|0|0|0|0|0	-	1	0.333333	1.14234	1.12584	0
NFE2L3_MINUSPROTEOSOMEINH	NFE2L3	P35658	NUP214	0|0|0	0|0|0|0|0|0	-	0	0	0	0	0
NFE2L3_MINUSPROTEOSOMEINH	NFE2L3	O77727	O77727	0|0|1	0|3|11|6|2|1	-	1	0.333333	0.271951	0.16174	0
NFE2L3_MINUSPROTEOSOMEINH	NFE2L3	Q5W0B1	OBI1	0|0|0	0|0|0|0|0|0	-	0	0	0	0	0
NFE2L3_MINUSPROTEOSOMEINH	NFE2L3	O60502	OGA	1|0|0	0|0|0|0|0|0	-	1	0.333333	1.14234	1.12584	0
NFE2L3_MINUSPROTEOSOMEINH	NFE2L3	Q02218	OGDH	1|1|0	1|0|4|1|1|0	-	2	0.666667	0.680707	0.480042	0
NFE2L3_MINUSPROTEOSOMEINH	NFE2L3	Q13415	ORC1	0|0|0	1|0|0|0|0|0	-	0	0	0	0	0
NFE2L3_MINUSPROTEOSOMEINH	NFE2L3	Q9BZF1	OSBPL8	1|0|0	0|0|0|0|0|0	-	1	0.333333	1.14234	1.12584	0
NFE2L3_MINUSPROTEOSOMEINH	NFE2L3	Q96FW1	OTUB1	1|0|0	0|0|0|0|0|0	-	1	0.333333	1.14234	1.12584	0
NFE2L3_MINUSPROTEOSOMEINH	NFE2L3	P00761	P00761	209|207|221	231|114|233|227|251|232	-	637	212.333	0.710577	0.621593	0
NFE2L3_MINUSPROTEOSOMEINH	NFE2L3	P02662	P02662	5|2|3	2|2|4|4|5|1	-	10	3.33333	0.803325	0.639734	0
NFE2L3_MINUSPROTEOSOMEINH	NFE2L3	P02769	P02769	72|21|18	33|42|14|65|33|8	-	111	37	0.635788	0.405249	0
NFE2L3_MINUSPROTEOSOMEINH	NFE2L3	P15252	P15252	56|78|58	73|40|46|57|73|14	-	192	64	0.920625	0.683537	0
NFE2L3_MINUSPROTEOSOMEINH	NFE2L3	Q13310	PABPC4	1|0|0	0|0|0|0|0|0	-	1	0.333333	1.14234	1.12584	0
NFE2L3_MINUSPROTEOSOMEINH	NFE2L3	Q86U42	PABPN1	1|0|0	0|0|0|0|0|0	-	1	0.333333	1.14234	1.12584	0
NFE2L3_MINUSPROTEOSOMEINH	NFE2L3	Q6VY07	PACS1	1|0|0	0|0|0|0|0|0	-	1	0.333333	1.14234	1.12584	0
NFE2L3_MINUSPROTEOSOMEINH	NFE2L3	P68402	PAFAH1B2	1|0|0	0|0|0|0|0|0	-	1	0.333333	1.14234	1.12584	0
NFE2L3_MINUSPROTEOSOMEINH	NFE2L3	Q8WX93	PALLD	1|0|0	0|0|0|0|0|0	-	1	0.333333	1.14234	1.12584	0
NFE2L3_MINUSPROTEOSOMEINH	NFE2L3	Q86TB9	PATL1	1|0|0	0|0|0|0|0|0	-	1	0.333333	1.14234	1.12584	0
NFE2L3_MINUSPROTEOSOMEINH	NFE2L3	P11498	PC	663|669|790	680|324|519|729|606|657	-	2122	707.333	0.870677	0.689914	0
NFE2L3_MINUSPROTEOSOMEINH	NFE2L3	P05165	PCCA	403|390|432	419|197|340|404|336|354	-	1225	408.333	0.851785	0.702906	0
NFE2L3_MINUSPROTEOSOMEINH	NFE2L3	P05166	PCCB	0|3|2	5|0|2|2|1|6	-	5	1.66667	0.654202	0.3897	0
NFE2L3_MINUSPROTEOSOMEINH	NFE2L3	Q6L8Q7	PDE12	1|0|0	0|0|0|0|0|0	-	1	0.333333	1.14234	1.12584	0
NFE2L3_MINUSPROTEOSOMEINH	NFE2L3	P08237	PFKM	1|0|0	0|0|0|0|0|0	-	1	0.333333	1.14234	1.12584	0
NFE2L3_MINUSPROTEOSOMEINH	NFE2L3	Q96HS1	PGAM5	0|1|0	4|11|5|2|10|3	-	1	0.333333	0.172036	0.113914	0
NFE2L3_MINUSPROTEOSOMEINH	NFE2L3	Q96BD5	PHF21A	0|0|0	0|0|0|0|0|0	-	0	0	0	0	0
NFE2L3_MINUSPROTEOSOMEINH	NFE2L3	O75925	PIAS1	0|0|0	0|0|0|0|0|0	-	0	0	0	0	0
NFE2L3_MINUSPROTEOSOMEINH	NFE2L3	O00443	PIK3C2A	1|0|0	0|0|0|0|0|0	-	1	0.333333	1.14234	1.12584	0
NFE2L3_MINUSPROTEOSOMEINH	NFE2L3	P48739	PITPNB	1|0|0	0|0|0|0|0|0	-	1	0.333333	1.14234	1.12584	0
NFE2L3_MINUSPROTEOSOMEINH	NFE2L3	Q99640	PKMYT1	0|0|0	0|0|0|0|0|0	-	0	0	0	0	0
NFE2L3_MINUSPROTEOSOMEINH	NFE2L3	Q9Y263	PLAA	1|0|0	0|0|0|0|0|0	-	1	0.333333	1.14234	1.12584	0
NFE2L3_MINUSPROTEOSOMEINH	NFE2L3	Q6P1J6	PLB1	0|1|1	1|0|1|1|0|0	-	2	0.666667	1.06615	0.777324	0
NFE2L3_MINUSPROTEOSOMEINH	NFE2L3	Q9NYY3	PLK2	0|0|0	0|0|0|0|0|0	-	0	0	0	0	0
NFE2L3_MINUSPROTEOSOMEINH	NFE2L3	Q9H307	PNN	4|7|7	5|4|10|8|12|10	-	18	6	0.611017	0.459314	0
NFE2L3_MINUSPROTEOSOMEINH	NFE2L3	P49005	POLD2	0|0|0	0|0|0|0|0|0	-	0	0	0	0	0
NFE2L3_MINUSPROTEOSOMEINH	NFE2L3	Q15054	POLD3	1|0|0	0|0|0|0|0|0	-	1	0.333333	1.14234	1.12584	0
NFE2L3_MINUSPROTEOSOMEINH	NFE2L3	Q3B726	POLR1F	0|0|0	1|1|2|0|1|0	-	0	0	0	0	0
NFE2L3_MINUSPROTEOSOMEINH	NFE2L3	P30876	POLR2B	0|0|0	0|0|0|0|0|0	-	0	0	0	0	0
NFE2L3_MINUSPROTEOSOMEINH	NFE2L3	Q9NQ55	PPAN	1|0|1	0|1|0|0|0|0	-	2	0.666667	1.16465	0.940739	0
NFE2L3_MINUSPROTEOSOMEINH	NFE2L3	Q13427	PPIG	3|3|1	5|7|8|2|10|10	-	7	2.33333	0.304599	0.22513	0
NFE2L3_MINUSPROTEOSOMEINH	NFE2L3	Q6NYC8	PPP1R18	1|0|0	0|0|0|0|0|0	-	1	0.333333	1.14234	1.12584	0
NFE2L3_MINUSPROTEOSOMEINH	NFE2L3	P16298	PPP3CB	1|0|0	0|0|0|0|0|0	-	1	0.333333	1.14234	1.12584	0
NFE2L3_MINUSPROTEOSOMEINH	NFE2L3	P14314	PRKCSH	1|0|0	0|0|0|0|0|0	-	1	0.333333	1.14234	1.12584	0
NFE2L3_MINUSPROTEOSOMEINH	NFE2L3	Q5VTL8	PRPF38B	1|0|0	1|0|0|0|0|1	-	1	0.333333	0.850894	0.668141	0
NFE2L3_MINUSPROTEOSOMEINH	NFE2L3	O75400	PRPF40A	5|3|4	5|3|9|3|4|5	-	12	4	0.636879	0.511864	0
NFE2L3_MINUSPROTEOSOMEINH	NFE2L3	Q13523	PRPF4B	1|0|0	0|5|7|0|10|2	-	1	0.333333	0.227242	0.135329	0
NFE2L3_MINUSPROTEOSOMEINH	NFE2L3	P07477	PRSS1	6|9|18	12|4|11|8|9|20	-	33	11	0.826519	0.512621	0
NFE2L3_MINUSPROTEOSOMEINH	NFE2L3	P25786	PSMA1	1|1|0	0|0|0|1|0|0	-	2	0.666667	1.21013	1.03581	0
NFE2L3_MINUSPROTEOSOMEINH	NFE2L3	P28074	PSMB5	0|0|0	0|0|0|0|0|0	-	0	0	0	0	0
NFE2L3_MINUSPROTEOSOMEINH	NFE2L3	Q99436	PSMB7	0|1|0	0|0|0|0|0|0	-	1	0.333333	1.25956	1.21162	0
NFE2L3_MINUSPROTEOSOMEINH	NFE2L3	P17980	PSMC3	1|0|0	0|0|0|0|0|0	-	1	0.333333	1.14234	1.12584	0
NFE2L3_MINUSPROTEOSOMEINH	NFE2L3	Q16401	PSMD5	1|0|0	0|0|0|0|0|0	-	1	0.333333	1.14234	1.12584	0
NFE2L3_MINUSPROTEOSOMEINH	NFE2L3	Q15008	PSMD6	1|0|0	0|0|0|0|0|0	-	1	0.333333	1.14234	1.12584	0
NFE2L3_MINUSPROTEOSOMEINH	NFE2L3	O95456	PSMG1	1|0|0	0|0|0|0|0|0	-	1	0.333333	1.14234	1.12584	0
NFE2L3_MINUSPROTEOSOMEINH	NFE2L3	P48651	PTDSS1	1|1|0	0|0|0|0|0|0	-	2	0.666667	1.40189	1.36408	0
NFE2L3_MINUSPROTEOSOMEINH	NFE2L3	Q15185	PTGES3	1|0|0	0|0|0|0|0|0	-	1	0.333333	1.14234	1.12584	0
NFE2L3_MINUSPROTEOSOMEINH	NFE2L3	Q15678	PTPN14	1|0|0	0|0|0|0|0|0	-	1	0.333333	1.14234	1.12584	0
NFE2L3_MINUSPROTEOSOMEINH	NFE2L3	Q9H3S7	PTPN23	1|0|0	0|0|0|0|0|0	-	1	0.333333	1.14234	1.12584	0
NFE2L3_MINUSPROTEOSOMEINH	NFE2L3	Q2TAL8	QRICH1	0|0|0	0|0|0|0|0|0	-	0	0	0	0	0
NFE2L3_MINUSPROTEOSOMEINH	NFE2L3	P61026	RAB10	1|0|0	0|0|0|0|0|0	-	1	0.333333	1.14234	1.12584	0
NFE2L3_MINUSPROTEOSOMEINH	NFE2L3	Q9UL25	RAB21	1|1|1	1|0|0|0|0|1	-	3	1	1.27198	1.00568	0
NFE2L3_MINUSPROTEOSOMEINH	NFE2L3	Q9BZG1	RAB34	1|0|0	0|0|0|0|0|0	-	1	0.333333	1.14234	1.12584	0
NFE2L3_MINUSPROTEOSOMEINH	NFE2L3	Q9Y3P9	RABGAP1	1|0|0	0|0|0|0|0|0	-	1	0.333333	1.14234	1.12584	0
NFE2L3_MINUSPROTEOSOMEINH	NFE2L3	Q9H0H5	RACGAP1	1|0|0	0|0|0|0|0|0	-	1	0.333333	1.14234	1.12584	0
NFE2L3_MINUSPROTEOSOMEINH	NFE2L3	Q9NS91	RAD18	0|0|0	0|0|0|0|0|0	-	0	0	0	0	0
NFE2L3_MINUSPROTEOSOMEINH	NFE2L3	P04049	RAF1	1|0|0	0|0|0|0|0|0	-	1	0.333333	1.14234	1.12584	0
NFE2L3_MINUSPROTEOSOMEINH	NFE2L3	Q70E73	RAPH1	1|0|0	0|0|0|0|0|0	-	1	0.333333	1.14234	1.12584	0
NFE2L3_MINUSPROTEOSOMEINH	NFE2L3	P20936	RASA1	1|0|0	0|0|0|0|0|0	-	1	0.333333	1.14234	1.12584	0
NFE2L3_MINUSPROTEOSOMEINH	NFE2L3	Q09028	RBBP4	1|0|0	0|0|0|0|0|0	-	1	0.333333	1.14234	1.12584	0
NFE2L3_MINUSPROTEOSOMEINH	NFE2L3	Q7Z6E9	RBBP6	0|4|3	3|31|31|3|56|6	-	7	2.33333	0.128271	0.060769	0
NFE2L3_MINUSPROTEOSOMEINH	NFE2L3	Q96T37	RBM15	0|0|0	0|0|0|0|1|1	-	0	0	0	0	0
NFE2L3_MINUSPROTEOSOMEINH	NFE2L3	P49756	RBM25	1|0|0	1|0|1|0|1|0	-	1	0.333333	0.78869	0.593547	0
NFE2L3_MINUSPROTEOSOMEINH	NFE2L3	Q9P2N5	RBM27	0|0|0	0|0|0|0|0|0	-	0	0	0	0	0
NFE2L3_MINUSPROTEOSOMEINH	NFE2L3	P38159	RBMX	0|0|0	0|0|0|0|1|0	-	0	0	0	0	0
NFE2L3_MINUSPROTEOSOMEINH	NFE2L3	Q96E39	RBMXL1	2|3|2	1|4|1|2|3|3	-	7	2.33333	0.749864	0.532237	0
NFE2L3_MINUSPROTEOSOMEINH	NFE2L3	P18754	RCC1	0|0|1	0|0|0|0|1|1	-	1	0.333333	0.987465	0.755355	0
NFE2L3_MINUSPROTEOSOMEINH	NFE2L3	Q14257	RCN2	0|0|0	0|0|0|0|0|0	-	0	0	0	0	0
NFE2L3_MINUSPROTEOSOMEINH	NFE2L3	P35250	RFC2	1|0|0	0|0|0|0|0|0	-	1	0.333333	1.14234	1.12584	0
NFE2L3_MINUSPROTEOSOMEINH	NFE2L3	P40938	RFC3	1|0|0	0|0|0|0|0|0	-	1	0.333333	1.14234	1.12584	0
NFE2L3_MINUSPROTEOSOMEINH	NFE2L3	P84095	RHOG	1|0|0	0|0|0|0|0|0	-	1	0.333333	1.14234	1.12584	0
NFE2L3_MINUSPROTEOSOMEINH	NFE2L3	Q8IUC4	RHPN2	1|0|0	0|0|0|0|0|0	-	1	0.333333	1.14234	1.12584	0
NFE2L3_MINUSPROTEOSOMEINH	NFE2L3	Q5UIP0	RIF1	0|0|0	0|0|0|0|0|0	-	0	0	0	0	0
NFE2L3_MINUSPROTEOSOMEINH	NFE2L3	Q9H4A4	RNPEP	1|0|0	0|0|0|0|0|0	-	1	0.333333	1.14234	1.12584	0
NFE2L3_MINUSPROTEOSOMEINH	NFE2L3	Q15287	RNPS1	1|1|1	3|11|8|2|7|3	-	3	1	0.2372	0.158235	0
NFE2L3_MINUSPROTEOSOMEINH	NFE2L3	Q8TA86	RP9	1|1|0	1|2|3|0|0|0	-	2	0.666667	0.66814	0.426756	0
NFE2L3_MINUSPROTEOSOMEINH	NFE2L3	P30050	RPL12	1|0|0	0|0|0|0|0|0	-	1	0.333333	1.14234	1.12584	0
NFE2L3_MINUSPROTEOSOMEINH	NFE2L3	P26373	RPL13	1|0|0	0|0|0|0|0|0	-	1	0.333333	1.14234	1.12584	0
NFE2L3_MINUSPROTEOSOMEINH	NFE2L3	Q07020	RPL18	1|0|0	0|0|0|0|0|0	-	1	0.333333	1.14234	1.12584	0
NFE2L3_MINUSPROTEOSOMEINH	NFE2L3	P84098	RPL19	1|1|0	0|0|1|0|0|0	-	2	0.666667	1.21812	1.04789	0
NFE2L3_MINUSPROTEOSOMEINH	NFE2L3	P62750	RPL23A	0|0|0	1|3|4|0|6|2	-	0	0	0	0	0
NFE2L3_MINUSPROTEOSOMEINH	NFE2L3	P47914	RPL29	2|4|3	3|4|3|0|7|2	-	9	3	0.764067	0.523646	0
NFE2L3_MINUSPROTEOSOMEINH	NFE2L3	P83881	RPL36A	8|5|10	5|10|19|7|17|4	-	23	7.66667	0.574907	0.369913	0
NFE2L3_MINUSPROTEOSOMEINH	NFE2L3	P61927	RPL37	2|1|1	1|3|3|2|2|1	-	4	1.33333	0.59304	0.462363	0
NFE2L3_MINUSPROTEOSOMEINH	NFE2L3	P62424	RPL7A	1|1|0	1|0|0|0|1|0	-	2	0.666667	1.08043	0.855192	0
NFE2L3_MINUSPROTEOSOMEINH	NFE2L3	P63220	RPS21	0|0|0	0|0|0|0|0|0	-	0	0	0	0	0
NFE2L3_MINUSPROTEOSOMEINH	NFE2L3	P62979	RPS27A	16|5|4	1|10|14|0|10|2	-	25	8.33333	0.777371	0.438018	0
NFE2L3_MINUSPROTEOSOMEINH	NFE2L3	P62857	RPS28	0|0|1	0|2|0|0|0|1	-	1	0.333333	0.781703	0.530719	0
NFE2L3_MINUSPROTEOSOMEINH	NFE2L3	O75676	RPS6KA4	0|0|0	0|0|0|0|0|0	-	0	0	0	0	0
NFE2L3_MINUSPROTEOSOMEINH	NFE2L3	Q5JTH9	RRP12	0|0|1	0|0|1|0|2|1	-	1	0.333333	0.810086	0.558654	0
NFE2L3_MINUSPROTEOSOMEINH	NFE2L3	Q15050	RRS1	4|6|9	8|7|6|5|7|7	-	19	6.33333	0.741456	0.548219	0
NFE2L3_MINUSPROTEOSOMEINH	NFE2L3	Q5VWQ0	RSBN1	0|0|0	0|0|0|0|0|0	-	0	0	0	0	0
NFE2L3_MINUSPROTEOSOMEINH	NFE2L3	O76021	RSL1D1	6|3|4	3|1|2|3|4|5	-	13	4.33333	0.971202	0.778521	0
NFE2L3_MINUSPROTEOSOMEINH	NFE2L3	Q9Y230	RUVBL2	0|0|0	0|0|0|0|0|0	-	0	0	0	0	0
NFE2L3_MINUSPROTEOSOMEINH	NFE2L3	P60903	S100A10	1|0|0	0|0|0|0|0|0	-	1	0.333333	1.14234	1.12584	0
NFE2L3_MINUSPROTEOSOMEINH	NFE2L3	P06702	S100A9	0|1|1	0|0|0|0|0|0	-	2	0.666667	1.56531	1.50519	0
NFE2L3_MINUSPROTEOSOMEINH	NFE2L3	Q5K651	SAMD9	1|0|0	0|0|0|0|0|0	-	1	0.333333	1.14234	1.12584	0
NFE2L3_MINUSPROTEOSOMEINH	NFE2L3	Q9NR31	SAR1A	1|0|0	0|0|0|0|0|0	-	1	0.333333	1.14234	1.12584	0
NFE2L3_MINUSPROTEOSOMEINH	NFE2L3	P49591	SARS1	1|0|0	0|0|0|0|0|0	-	1	0.333333	1.14234	1.12584	0
NFE2L3_MINUSPROTEOSOMEINH	NFE2L3	Q9NP81	SARS2	1|0|0	0|0|0|0|0|0	-	1	0.333333	1.14234	1.12584	0
NFE2L3_MINUSPROTEOSOMEINH	NFE2L3	Q15020	SART3	1|0|0	0|0|0|0|0|0	-	1	0.333333	1.14234	1.12584	0
NFE2L3_MINUSPROTEOSOMEINH	NFE2L3	Q6UWP8	SBSN	0|1|0	0|0|0|0|0|0	-	1	0.333333	1.25956	1.21162	0
NFE2L3_MINUSPROTEOSOMEINH	NFE2L3	O00560	SDCBP	1|0|0	0|0|0|0|0|0	-	1	0.333333	1.14234	1.12584	0
NFE2L3_MINUSPROTEOSOMEINH	NFE2L3	Q9BRK5	SDF4	0|0|0	0|0|0|0|0|0	-	0	0	0	0	0
NFE2L3_MINUSPROTEOSOMEINH	NFE2L3	Q9Y3B4	SF3B6	0|0|0	0|0|0|0|0|0	-	0	0	0	0	0
[truncated: 107 more rows]
