# Supplementary material for: NRF3 suppresses squamous carcinogenesis, involving the unfolded protein response regulator HSPA5
Source: EMBO Mol Med. 2023 Oct 9;15(11):e17761. doi: 10.15252/emmm.202317761 (PMC10630885; doi:10.15252/emmm.202317761)
Supplement: Supplementary file 6 — Source Data for Figure 1 [file EMMM-15-e17761-s009.zip]

Archive with 31 entries (25 files):
- Figure 1/
- Figure 1/1B/
- Figure 1/1E/
- Figure 1/._.DS_Store
- Figure 1/1D/
- Figure 1/.DS_Store
- __MACOSX/Figure 1/._.DS_Store
- Figure 1/1C/
- Figure 1/1A/
- Figure 1/1B/micr.image_HS.tif
- Figure 1/1B/micr.image_AK.tif
- Figure 1/1B/micr.image_BCC.tif
- Figure 1/1B/micr.image_SCC.tif
- Figure 1/1E/numerical data_1E_Copy_number_alterations.txt
- Figure 1/1E/numerical data_1E_Mutations.txt
- Figure 1/1E/numerical data_1E_Structural_variants.txt
- Figure 1/1D/._numerical data 1D.xlsx
- Figure 1/1D/._graph_1D.pzfx
- Figure 1/1D/graph_1D.pzfx
- __MACOSX/Figure 1/1D/._graph_1D.pzfx
- Figure 1/1D/numerical data 1D.xlsx
- Figure 1/1C/._graph_1C.pzfx
- Figure 1/1C/graph_1C.pzfx
- __MACOSX/Figure 1/1C/._graph_1C.pzfx
- Figure 1/1C/numerical data 1C.xlsx
- Figure 1/1C/._numerical data 1C.xlsx
- Figure 1/1A/rel. expression_1A.xlsx
- Figure 1/1A/._1A graph.pzfx
- Figure 1/1A/._rel. expression_1A.xlsx
- Figure 1/1A/1A graph.pzfx
- __MACOSX/Figure 1/1A/._1A graph.pzfx
