# Supplementary material for: NRF3 suppresses squamous carcinogenesis, involving the unfolded protein response regulator HSPA5
Source: EMBO Mol Med. 2023 Oct 9;15(11):e17761. doi: 10.15252/emmm.202317761 (PMC10630885; doi:10.15252/emmm.202317761)
Supplement: Supplementary file 6 — Source Data for Figure 1 [file EMMM-15-e17761-s009.zip › Figure 1/1E/numerical data_1E_Copy_number_alterations.txt]

STUDY_ID	SAMPLE_ID	NFE2L3
paac_jhu_2014	ACINAR01	NP
paac_jhu_2014	ACINAR02	NP
paac_jhu_2014	ACINAR03	NP
paac_jhu_2014	ACINAR04	NP
paac_jhu_2014	ACINAR05	NP
paac_jhu_2014	ACINAR06	NP
paac_jhu_2014	ACINAR08	NP
paac_jhu_2014	ACINAR09	NP
paac_jhu_2014	ACINAR10	NP
paac_jhu_2014	ACINAR11	NP
paac_jhu_2014	ACINAR13	NP
paac_jhu_2014	ACINAR14	NP
paac_jhu_2014	ACINAR15	NP
paac_jhu_2014	ACINAR17	NP
paac_jhu_2014	ACINAR18	NP
paac_jhu_2014	ACINAR19	NP
paac_jhu_2014	ACINAR20	NP
paac_jhu_2014	ACINAR21	NP
paac_jhu_2014	ACINAR25	NP
paac_jhu_2014	ACINAR26	NP
paac_jhu_2014	ACINAR27	NP
paac_jhu_2014	ACINAR28	NP
paac_jhu_2014	ACINAR29	NP
mel_tsam_liang_2017	VU1	0
mel_tsam_liang_2017	VU2	0
mel_tsam_liang_2017	VU3	0
mel_tsam_liang_2017	VU4	0
mel_tsam_liang_2017	VU5	0
mel_tsam_liang_2017	VU6	0
mel_tsam_liang_2017	VU7	0
mel_tsam_liang_2017	VU8	0
mel_tsam_liang_2017	VU9	1
mel_tsam_liang_2017	VU10	0
mel_tsam_liang_2017	VU11	0
mel_tsam_liang_2017	VU12	0
mel_tsam_liang_2017	VU13	0
mel_tsam_liang_2017	VU14	0
mel_tsam_liang_2017	VU15	0
mel_tsam_liang_2017	VU16	0
mel_tsam_liang_2017	101984-1T-17	0
mel_tsam_liang_2017	103340-1T-18	0
mel_tsam_liang_2017	121441-2T-19	0
mel_tsam_liang_2017	129988T-20	0
mel_tsam_liang_2017	136374-1T-21	0
mel_tsam_liang_2017	140122-1T-22	0
mel_tsam_liang_2017	142883-1T-23	0
mel_tsam_liang_2017	143455-1T-24	0
mel_tsam_liang_2017	145041-1T-25a	1
mel_tsam_liang_2017	148336T-25b	0
mel_tsam_liang_2017	145604-1T-26	0
mel_tsam_liang_2017	150199-1T-27	0
mel_tsam_liang_2017	148034-1T-28	0
mel_tsam_liang_2017	150449-2T-29a	0
mel_tsam_liang_2017	150449-14T-29b	0
mel_tsam_liang_2017	152063-10T-29c	0
mel_tsam_liang_2017	150756-1T-30	0
mel_tsam_liang_2017	157471-1T-31	-1
mel_tsam_liang_2017	142162-1T-32	1
mel_tsam_liang_2017	143739-33	0
mel_tsam_liang_2017	169894a-34a	0
mel_tsam_liang_2017	169894b-34b	0
all_stjude_2016	SJBALL020595_D1	NP
all_stjude_2016	SJERG005_D	NP
all_stjude_2016	SJERG023_D_WES	NP
all_stjude_2016	SJERG028_D_WES	NP
all_stjude_2016	SJERG007_D_WES	NP
all_stjude_2016	SJERG020309_D1	NP
all_stjude_2016	SJBALL021405_D1_WES	NP
all_stjude_2016	SJBALL021514_D1_WES	NP
all_stjude_2016	SJBALL021372_D1_WES	NP
all_stjude_2016	SJERG016_D_WES	NP
all_stjude_2016	SJERG020305_D1	NP
all_stjude_2016	SJBALL021130_D1	NP
all_stjude_2016	SJBALL021324_D1_WES	NP
all_stjude_2016	SJBALL020340_D1	NP
all_stjude_2016	SJERG020050_D1_WES	NP
all_stjude_2016	SJBALL241_D_WES	NP
all_stjude_2016	SJBALL021427_D1_WES	NP
all_stjude_2016	SJERG018_D_WES	NP
all_stjude_2016	SJERG020303_D1	NP
all_stjude_2016	SJERG029_D_WES	NP
all_stjude_2016	SJBALL021336_D1_WES	NP
all_stjude_2016	SJERG020306_D1	NP
all_stjude_2016	SJERG021_D_WES	NP
all_stjude_2016	SJBALL021299_D1_WES	NP
all_stjude_2016	SJERG010_D	NP
all_stjude_2016	SJBALL020469_D1	NP
all_stjude_2016	SJERG020308_D1	NP
all_stjude_2016	SJERG020304_D1	NP
all_stjude_2016	SJERG020_D_WES	NP
all_stjude_2016	SJERG020053_D1_WES	NP
all_stjude_2016	SJBALL021512_D1_WES	NP
all_stjude_2016	SJERG020299_D1	NP
all_stjude_2016	SJERG031_D	NP
all_stjude_2016	SJERG006_D	NP
all_stjude_2016	SJERG020300_D1	NP
all_stjude_2016	SJERG020307_D1	NP
all_stjude_2016	SJERG026_D	NP
all_stjude_2016	SJERG001_D_WES	NP
all_stjude_2016	SJBALL218_D_WES	NP
all_stjude_2016	SJBALL227_D_WES	NP
all_stjude_2016	SJERG014_D_WES	NP
all_stjude_2016	SJERG002_D	NP
all_stjude_2016	SJBALL021081_D1_WES	NP
all_stjude_2016	SJERG030_D_WES	NP
all_stjude_2016	SJBALL021333_D1_WES	NP
all_stjude_2016	SJERG019_D_WES	NP
all_stjude_2016	SJBALL020635_D1	NP
all_stjude_2016	SJBALL020383_D1_WES	NP
all_stjude_2016	SJBALL087_D_WES	NP
all_stjude_2016	SJERG004_D_WES	NP
all_stjude_2016	SJERG013_D_WES	NP
all_stjude_2016	SJERG017_D_WES	NP
all_stjude_2016	SJERG020052_D1	NP
all_stjude_2016	SJERG020051_D1_WES	NP
all_stjude_2016	SJBALL215_D_WES	NP
all_stjude_2016	SJBALL020828_D1	NP
all_stjude_2016	SJERG022_D_WES	NP
all_stjude_2016	SJBALL230_D_WES	NP
all_stjude_2016	SJBALL021511_D1_WES	NP
all_stjude_2016	SJBALL199_D_WES	NP
all_stjude_2016	SJERG020054_D1_WES	NP
all_stjude_2016	SJERG020302_D1	NP
all_stjude_2016	SJERG008_D_WES	NP
all_stjude_2016	SJERG020_D	NP
all_stjude_2016	SJBALL021492_D1_WES	NP
all_stjude_2016	SJERG020051_D1	NP
all_stjude_2016	SJERG009_D	NP
all_stjude_2016	SJERG025_D_WES	NP
all_stjude_2016	SJERG003_D_WES	NP
all_stjude_2016	SJERG011_D	NP
all_stjude_2016	SJERG024_D	NP
all_stjude_2016	SJERG028_D	NP
all_stjude_2016	SJERG016_D	NP
aml_ohsu_2018	aml_ohsu_2018_09-00705	NP
aml_ohsu_2018	aml_ohsu_2018_10-00136	NP
aml_ohsu_2018	aml_ohsu_2018_10-00172	NP
aml_ohsu_2018	aml_ohsu_2018_10-00507	NP
aml_ohsu_2018	aml_ohsu_2018_10-00542	NP
aml_ohsu_2018	aml_ohsu_2018_10-00669	NP
aml_ohsu_2018	aml_ohsu_2018_10-00692	NP
aml_ohsu_2018	aml_ohsu_2018_10-00715	NP
aml_ohsu_2018	aml_ohsu_2018_10-00791	NP
aml_ohsu_2018	aml_ohsu_2018_10-00792	NP
aml_ohsu_2018	aml_ohsu_2018_10-00819	NP
aml_ohsu_2018	aml_ohsu_2018_11-00049	NP
aml_ohsu_2018	aml_ohsu_2018_11-00090	NP
aml_ohsu_2018	aml_ohsu_2018_11-00162	NP
aml_ohsu_2018	aml_ohsu_2018_11-00170	NP
aml_ohsu_2018	aml_ohsu_2018_11-00178	NP
aml_ohsu_2018	aml_ohsu_2018_11-00254	NP
aml_ohsu_2018	aml_ohsu_2018_11-00261	NP
aml_ohsu_2018	aml_ohsu_2018_11-00295	NP
aml_ohsu_2018	aml_ohsu_2018_11-00319	NP
aml_ohsu_2018	aml_ohsu_2018_12-00023	NP
aml_ohsu_2018	aml_ohsu_2018_12-00051	NP
aml_ohsu_2018	aml_ohsu_2018_12-00066	NP
aml_ohsu_2018	aml_ohsu_2018_12-00069	NP
aml_ohsu_2018	aml_ohsu_2018_12-00127	NP
aml_ohsu_2018	aml_ohsu_2018_12-00150	NP
aml_ohsu_2018	aml_ohsu_2018_12-00211	NP
aml_ohsu_2018	aml_ohsu_2018_12-00258	NP
aml_ohsu_2018	aml_ohsu_2018_12-00294	NP
aml_ohsu_2018	aml_ohsu_2018_12-00301	NP
aml_ohsu_2018	aml_ohsu_2018_12-00362	NP
aml_ohsu_2018	aml_ohsu_2018_12-00371	NP
aml_ohsu_2018	aml_ohsu_2018_12-00372	NP
aml_ohsu_2018	aml_ohsu_2018_12-00423	NP
aml_ohsu_2018	aml_ohsu_2018_12-00426	NP
aml_ohsu_2018	aml_ohsu_2018_13-00004	NP
aml_ohsu_2018	aml_ohsu_2018_13-00007	NP
aml_ohsu_2018	aml_ohsu_2018_13-00028	NP
aml_ohsu_2018	aml_ohsu_2018_13-00034	NP
aml_ohsu_2018	aml_ohsu_2018_13-00098	NP
aml_ohsu_2018	aml_ohsu_2018_13-00106	NP
aml_ohsu_2018	aml_ohsu_2018_13-00118	NP
aml_ohsu_2018	aml_ohsu_2018_13-00123	NP
aml_ohsu_2018	aml_ohsu_2018_13-00145	NP
aml_ohsu_2018	aml_ohsu_2018_13-00146	NP
aml_ohsu_2018	aml_ohsu_2018_13-00147	NP
aml_ohsu_2018	aml_ohsu_2018_13-00149	NP
aml_ohsu_2018	aml_ohsu_2018_13-00150	NP
aml_ohsu_2018	aml_ohsu_2018_13-00157	NP
aml_ohsu_2018	aml_ohsu_2018_13-00160	NP
aml_ohsu_2018	aml_ohsu_2018_13-00163	NP
aml_ohsu_2018	aml_ohsu_2018_13-00165	NP
aml_ohsu_2018	aml_ohsu_2018_13-00166	NP
aml_ohsu_2018	aml_ohsu_2018_13-00186	NP
aml_ohsu_2018	aml_ohsu_2018_13-00195	NP
aml_ohsu_2018	aml_ohsu_2018_13-00201	NP
aml_ohsu_2018	aml_ohsu_2018_13-00202	NP
aml_ohsu_2018	aml_ohsu_2018_13-00204	NP
aml_ohsu_2018	aml_ohsu_2018_13-00218	NP
aml_ohsu_2018	aml_ohsu_2018_13-00226	NP
aml_ohsu_2018	aml_ohsu_2018_13-00232	NP
aml_ohsu_2018	aml_ohsu_2018_13-00236	NP
aml_ohsu_2018	aml_ohsu_2018_13-00237	NP
aml_ohsu_2018	aml_ohsu_2018_13-00242	NP
aml_ohsu_2018	aml_ohsu_2018_13-00245	NP
aml_ohsu_2018	aml_ohsu_2018_13-00247	NP
aml_ohsu_2018	aml_ohsu_2018_13-00250	NP
aml_ohsu_2018	aml_ohsu_2018_13-00253	NP
aml_ohsu_2018	aml_ohsu_2018_13-00255	NP
aml_ohsu_2018	aml_ohsu_2018_13-00260	NP
aml_ohsu_2018	aml_ohsu_2018_13-00262	NP
aml_ohsu_2018	aml_ohsu_2018_13-00266	NP
aml_ohsu_2018	aml_ohsu_2018_13-00268	NP
aml_ohsu_2018	aml_ohsu_2018_13-00270	NP
aml_ohsu_2018	aml_ohsu_2018_13-00273	NP
aml_ohsu_2018	aml_ohsu_2018_13-00281	NP
aml_ohsu_2018	aml_ohsu_2018_13-00286	NP
aml_ohsu_2018	aml_ohsu_2018_13-00294	NP
aml_ohsu_2018	aml_ohsu_2018_13-00331	NP
aml_ohsu_2018	aml_ohsu_2018_13-00338	NP
aml_ohsu_2018	aml_ohsu_2018_13-00342	NP
aml_ohsu_2018	aml_ohsu_2018_13-00346	NP
aml_ohsu_2018	aml_ohsu_2018_13-00353	NP
aml_ohsu_2018	aml_ohsu_2018_13-00354	NP
aml_ohsu_2018	aml_ohsu_2018_13-00365	NP
aml_ohsu_2018	aml_ohsu_2018_13-00383	NP
aml_ohsu_2018	aml_ohsu_2018_13-00384	NP
aml_ohsu_2018	aml_ohsu_2018_13-00393	NP
aml_ohsu_2018	aml_ohsu_2018_13-00396	NP
aml_ohsu_2018	aml_ohsu_2018_13-00406	NP
aml_ohsu_2018	aml_ohsu_2018_13-00409	NP
aml_ohsu_2018	aml_ohsu_2018_13-00417	NP
aml_ohsu_2018	aml_ohsu_2018_13-00420	NP
aml_ohsu_2018	aml_ohsu_2018_13-00424	NP
aml_ohsu_2018	aml_ohsu_2018_13-00425	NP
aml_ohsu_2018	aml_ohsu_2018_13-00450	NP
aml_ohsu_2018	aml_ohsu_2018_13-00454	NP
aml_ohsu_2018	aml_ohsu_2018_13-00466	NP
aml_ohsu_2018	aml_ohsu_2018_13-00468	NP
aml_ohsu_2018	aml_ohsu_2018_13-00487	NP
aml_ohsu_2018	aml_ohsu_2018_13-00493	NP
aml_ohsu_2018	aml_ohsu_2018_13-00496	NP
aml_ohsu_2018	aml_ohsu_2018_13-00497	NP
aml_ohsu_2018	aml_ohsu_2018_13-00500	NP
aml_ohsu_2018	aml_ohsu_2018_13-00513	NP
aml_ohsu_2018	aml_ohsu_2018_13-00515	NP
aml_ohsu_2018	aml_ohsu_2018_13-00522	NP
aml_ohsu_2018	aml_ohsu_2018_13-00532	NP
aml_ohsu_2018	aml_ohsu_2018_13-00535	NP
aml_ohsu_2018	aml_ohsu_2018_13-00537	NP
aml_ohsu_2018	aml_ohsu_2018_13-00540	NP
aml_ohsu_2018	aml_ohsu_2018_13-00544	NP
aml_ohsu_2018	aml_ohsu_2018_13-00545	NP
aml_ohsu_2018	aml_ohsu_2018_13-00546	NP
aml_ohsu_2018	aml_ohsu_2018_13-00551	NP
aml_ohsu_2018	aml_ohsu_2018_13-00552	NP
aml_ohsu_2018	aml_ohsu_2018_13-00554	NP
aml_ohsu_2018	aml_ohsu_2018_13-00557	NP
aml_ohsu_2018	aml_ohsu_2018_13-00558	NP
aml_ohsu_2018	aml_ohsu_2018_13-00563	NP
aml_ohsu_2018	aml_ohsu_2018_13-00572	NP
aml_ohsu_2018	aml_ohsu_2018_13-00573	NP
aml_ohsu_2018	aml_ohsu_2018_13-00578	NP
aml_ohsu_2018	aml_ohsu_2018_13-00581	NP
aml_ohsu_2018	aml_ohsu_2018_13-00593	NP
aml_ohsu_2018	aml_ohsu_2018_13-00600	NP
aml_ohsu_2018	aml_ohsu_2018_13-00601	NP
aml_ohsu_2018	aml_ohsu_2018_13-00602	NP
aml_ohsu_2018	aml_ohsu_2018_13-00614	NP
aml_ohsu_2018	aml_ohsu_2018_13-00615	NP
aml_ohsu_2018	aml_ohsu_2018_13-00619	NP
aml_ohsu_2018	aml_ohsu_2018_13-00622	NP
aml_ohsu_2018	aml_ohsu_2018_13-00625	NP
aml_ohsu_2018	aml_ohsu_2018_13-00650	NP
aml_ohsu_2018	aml_ohsu_2018_13-00654	NP
aml_ohsu_2018	aml_ohsu_2018_13-00655	NP
aml_ohsu_2018	aml_ohsu_2018_13-00658	NP
aml_ohsu_2018	aml_ohsu_2018_13-00659	NP
aml_ohsu_2018	aml_ohsu_2018_13-00660	NP
aml_ohsu_2018	aml_ohsu_2018_14-00001	NP
aml_ohsu_2018	aml_ohsu_2018_14-00004	NP
aml_ohsu_2018	aml_ohsu_2018_14-00012	NP
aml_ohsu_2018	aml_ohsu_2018_14-00015	NP
aml_ohsu_2018	aml_ohsu_2018_14-00021	NP
aml_ohsu_2018	aml_ohsu_2018_14-00023	NP
aml_ohsu_2018	aml_ohsu_2018_14-00026	NP
aml_ohsu_2018	aml_ohsu_2018_14-00034	NP
aml_ohsu_2018	aml_ohsu_2018_14-00041	NP
aml_ohsu_2018	aml_ohsu_2018_14-00044	NP
aml_ohsu_2018	aml_ohsu_2018_14-00045	NP
aml_ohsu_2018	aml_ohsu_2018_14-00052	NP
aml_ohsu_2018	aml_ohsu_2018_14-00053	NP
aml_ohsu_2018	aml_ohsu_2018_14-00060	NP
aml_ohsu_2018	aml_ohsu_2018_14-00061	NP
aml_ohsu_2018	aml_ohsu_2018_14-00063	NP
aml_ohsu_2018	aml_ohsu_2018_14-00064	NP
aml_ohsu_2018	aml_ohsu_2018_14-00066	NP
aml_ohsu_2018	aml_ohsu_2018_14-00067	NP
aml_ohsu_2018	aml_ohsu_2018_14-00078	NP
aml_ohsu_2018	aml_ohsu_2018_14-00081	NP
aml_ohsu_2018	aml_ohsu_2018_14-00083	NP
aml_ohsu_2018	aml_ohsu_2018_14-00092	NP
aml_ohsu_2018	aml_ohsu_2018_14-00096	NP
aml_ohsu_2018	aml_ohsu_2018_14-00111	NP
aml_ohsu_2018	aml_ohsu_2018_14-00113	NP
aml_ohsu_2018	aml_ohsu_2018_14-00125	NP
aml_ohsu_2018	aml_ohsu_2018_14-00126	NP
aml_ohsu_2018	aml_ohsu_2018_14-00127	NP
aml_ohsu_2018	aml_ohsu_2018_14-00134	NP
aml_ohsu_2018	aml_ohsu_2018_14-00135	NP
aml_ohsu_2018	aml_ohsu_2018_14-00141	NP
aml_ohsu_2018	aml_ohsu_2018_14-00150	NP
aml_ohsu_2018	aml_ohsu_2018_14-00152	NP
aml_ohsu_2018	aml_ohsu_2018_14-00171	NP
aml_ohsu_2018	aml_ohsu_2018_14-00173	NP
aml_ohsu_2018	aml_ohsu_2018_14-00175	NP
aml_ohsu_2018	aml_ohsu_2018_14-00180	NP
aml_ohsu_2018	aml_ohsu_2018_14-00184	NP
aml_ohsu_2018	aml_ohsu_2018_14-00193	NP
aml_ohsu_2018	aml_ohsu_2018_14-00212	NP
aml_ohsu_2018	aml_ohsu_2018_14-00228	NP
aml_ohsu_2018	aml_ohsu_2018_14-00231	NP
aml_ohsu_2018	aml_ohsu_2018_14-00240	NP
aml_ohsu_2018	aml_ohsu_2018_14-00242	NP
aml_ohsu_2018	aml_ohsu_2018_14-00244	NP
aml_ohsu_2018	aml_ohsu_2018_14-00245	NP
aml_ohsu_2018	aml_ohsu_2018_14-00253	NP
aml_ohsu_2018	aml_ohsu_2018_14-00259	NP
aml_ohsu_2018	aml_ohsu_2018_14-00268	NP
aml_ohsu_2018	aml_ohsu_2018_14-00270	NP
aml_ohsu_2018	aml_ohsu_2018_14-00272	NP
aml_ohsu_2018	aml_ohsu_2018_14-00273	NP
aml_ohsu_2018	aml_ohsu_2018_14-00279	NP
aml_ohsu_2018	aml_ohsu_2018_14-00289	NP
aml_ohsu_2018	aml_ohsu_2018_14-00311	NP
aml_ohsu_2018	aml_ohsu_2018_14-00329	NP
aml_ohsu_2018	aml_ohsu_2018_14-00331	NP
aml_ohsu_2018	aml_ohsu_2018_14-00334	NP
aml_ohsu_2018	aml_ohsu_2018_14-00335	NP
aml_ohsu_2018	aml_ohsu_2018_14-00355	NP
aml_ohsu_2018	aml_ohsu_2018_14-00359	NP
aml_ohsu_2018	aml_ohsu_2018_14-00369	NP
aml_ohsu_2018	aml_ohsu_2018_14-00376	NP
aml_ohsu_2018	aml_ohsu_2018_14-00380	NP
aml_ohsu_2018	aml_ohsu_2018_14-00395	NP
aml_ohsu_2018	aml_ohsu_2018_14-00401	NP
aml_ohsu_2018	aml_ohsu_2018_14-00404	NP
aml_ohsu_2018	aml_ohsu_2018_14-00423	NP
aml_ohsu_2018	aml_ohsu_2018_14-00425	NP
aml_ohsu_2018	aml_ohsu_2018_14-00430	NP
aml_ohsu_2018	aml_ohsu_2018_14-00434	NP
aml_ohsu_2018	aml_ohsu_2018_14-00447	NP
aml_ohsu_2018	aml_ohsu_2018_14-00448	NP
aml_ohsu_2018	aml_ohsu_2018_14-00449	NP
aml_ohsu_2018	aml_ohsu_2018_14-00451	NP
aml_ohsu_2018	aml_ohsu_2018_14-00454	NP
aml_ohsu_2018	aml_ohsu_2018_14-00458	NP
aml_ohsu_2018	aml_ohsu_2018_14-00464	NP
aml_ohsu_2018	aml_ohsu_2018_14-00473	NP
aml_ohsu_2018	aml_ohsu_2018_14-00476	NP
aml_ohsu_2018	aml_ohsu_2018_14-00477	NP
aml_ohsu_2018	aml_ohsu_2018_14-00484	NP
aml_ohsu_2018	aml_ohsu_2018_14-00487	NP
aml_ohsu_2018	aml_ohsu_2018_14-00488	NP
aml_ohsu_2018	aml_ohsu_2018_14-00495	NP
aml_ohsu_2018	aml_ohsu_2018_14-00496	NP
aml_ohsu_2018	aml_ohsu_2018_14-00498	NP
aml_ohsu_2018	aml_ohsu_2018_14-00499	NP
aml_ohsu_2018	aml_ohsu_2018_14-00502	NP
aml_ohsu_2018	aml_ohsu_2018_14-00504	NP
aml_ohsu_2018	aml_ohsu_2018_14-00514	NP
aml_ohsu_2018	aml_ohsu_2018_14-00521	NP
aml_ohsu_2018	aml_ohsu_2018_14-00527	NP
aml_ohsu_2018	aml_ohsu_2018_14-00528	NP
aml_ohsu_2018	aml_ohsu_2018_14-00536	NP
aml_ohsu_2018	aml_ohsu_2018_14-00537	NP
aml_ohsu_2018	aml_ohsu_2018_14-00542	NP
aml_ohsu_2018	aml_ohsu_2018_14-00543	NP
aml_ohsu_2018	aml_ohsu_2018_14-00546	NP
aml_ohsu_2018	aml_ohsu_2018_14-00555	NP
aml_ohsu_2018	aml_ohsu_2018_14-00559	NP
aml_ohsu_2018	aml_ohsu_2018_14-00564	NP
aml_ohsu_2018	aml_ohsu_2018_14-00567	NP
aml_ohsu_2018	aml_ohsu_2018_14-00573	NP
aml_ohsu_2018	aml_ohsu_2018_14-00578	NP
aml_ohsu_2018	aml_ohsu_2018_14-00581	NP
aml_ohsu_2018	aml_ohsu_2018_14-00588	NP
aml_ohsu_2018	aml_ohsu_2018_14-00597	NP
aml_ohsu_2018	aml_ohsu_2018_14-00599	NP
aml_ohsu_2018	aml_ohsu_2018_14-00602	NP
aml_ohsu_2018	aml_ohsu_2018_14-00603	NP
aml_ohsu_2018	aml_ohsu_2018_14-00608	NP
aml_ohsu_2018	aml_ohsu_2018_14-00613	NP
aml_ohsu_2018	aml_ohsu_2018_14-00618	NP
aml_ohsu_2018	aml_ohsu_2018_14-00632	NP
aml_ohsu_2018	aml_ohsu_2018_14-00639	NP
aml_ohsu_2018	aml_ohsu_2018_14-00640	NP
aml_ohsu_2018	aml_ohsu_2018_14-00643	NP
aml_ohsu_2018	aml_ohsu_2018_14-00658	NP
aml_ohsu_2018	aml_ohsu_2018_14-00664	NP
aml_ohsu_2018	aml_ohsu_2018_14-00667	NP
aml_ohsu_2018	aml_ohsu_2018_14-00670	NP
aml_ohsu_2018	aml_ohsu_2018_14-00672	NP
aml_ohsu_2018	aml_ohsu_2018_14-00676	NP
aml_ohsu_2018	aml_ohsu_2018_14-00681	NP
aml_ohsu_2018	aml_ohsu_2018_14-00690	NP
aml_ohsu_2018	aml_ohsu_2018_14-00712	NP
aml_ohsu_2018	aml_ohsu_2018_14-00714	NP
aml_ohsu_2018	aml_ohsu_2018_14-00715	NP
aml_ohsu_2018	aml_ohsu_2018_14-00720	NP
aml_ohsu_2018	aml_ohsu_2018_14-00725	NP
aml_ohsu_2018	aml_ohsu_2018_14-00730	NP
aml_ohsu_2018	aml_ohsu_2018_14-00735	NP
aml_ohsu_2018	aml_ohsu_2018_14-00738	NP
aml_ohsu_2018	aml_ohsu_2018_14-00739	NP
aml_ohsu_2018	aml_ohsu_2018_14-00742	NP
aml_ohsu_2018	aml_ohsu_2018_14-00756	NP
aml_ohsu_2018	aml_ohsu_2018_14-00757	NP
aml_ohsu_2018	aml_ohsu_2018_14-00761	NP
aml_ohsu_2018	aml_ohsu_2018_14-00774	NP
aml_ohsu_2018	aml_ohsu_2018_14-00777	NP
aml_ohsu_2018	aml_ohsu_2018_14-00780	NP
aml_ohsu_2018	aml_ohsu_2018_14-00781	NP
aml_ohsu_2018	aml_ohsu_2018_14-00787	NP
aml_ohsu_2018	aml_ohsu_2018_14-00793	NP
aml_ohsu_2018	aml_ohsu_2018_14-00798	NP
aml_ohsu_2018	aml_ohsu_2018_14-00800	NP
aml_ohsu_2018	aml_ohsu_2018_14-00801	NP
aml_ohsu_2018	aml_ohsu_2018_14-00803	NP
aml_ohsu_2018	aml_ohsu_2018_14-00815	NP
aml_ohsu_2018	aml_ohsu_2018_14-00817	NP
aml_ohsu_2018	aml_ohsu_2018_14-00831	NP
aml_ohsu_2018	aml_ohsu_2018_14-00832	NP
aml_ohsu_2018	aml_ohsu_2018_14-00901	NP
aml_ohsu_2018	aml_ohsu_2018_15-00009	NP
aml_ohsu_2018	aml_ohsu_2018_15-00014	NP
aml_ohsu_2018	aml_ohsu_2018_15-00018	NP
aml_ohsu_2018	aml_ohsu_2018_15-00024	NP
aml_ohsu_2018	aml_ohsu_2018_15-00029	NP
aml_ohsu_2018	aml_ohsu_2018_15-00043	NP
aml_ohsu_2018	aml_ohsu_2018_15-00045	NP
aml_ohsu_2018	aml_ohsu_2018_15-00051	NP
aml_ohsu_2018	aml_ohsu_2018_15-00053	NP
aml_ohsu_2018	aml_ohsu_2018_15-00056	NP
aml_ohsu_2018	aml_ohsu_2018_15-00057	NP
aml_ohsu_2018	aml_ohsu_2018_15-00071	NP
aml_ohsu_2018	aml_ohsu_2018_15-00073	NP
aml_ohsu_2018	aml_ohsu_2018_15-00075	NP
aml_ohsu_2018	aml_ohsu_2018_15-00081	NP
aml_ohsu_2018	aml_ohsu_2018_15-00084	NP
aml_ohsu_2018	aml_ohsu_2018_15-00123	NP
aml_ohsu_2018	aml_ohsu_2018_15-00129	NP
aml_ohsu_2018	aml_ohsu_2018_15-00140	NP
aml_ohsu_2018	aml_ohsu_2018_15-00143	NP
aml_ohsu_2018	aml_ohsu_2018_15-00147	NP
aml_ohsu_2018	aml_ohsu_2018_15-00148	NP
aml_ohsu_2018	aml_ohsu_2018_15-00150	NP
aml_ohsu_2018	aml_ohsu_2018_15-00159	NP
aml_ohsu_2018	aml_ohsu_2018_15-00167	NP
aml_ohsu_2018	aml_ohsu_2018_15-00169	NP
aml_ohsu_2018	aml_ohsu_2018_15-00171	NP
aml_ohsu_2018	aml_ohsu_2018_15-00175	NP
aml_ohsu_2018	aml_ohsu_2018_15-00180	NP
aml_ohsu_2018	aml_ohsu_2018_15-00194	NP
aml_ohsu_2018	aml_ohsu_2018_15-00196	NP
aml_ohsu_2018	aml_ohsu_2018_15-00200	NP
aml_ohsu_2018	aml_ohsu_2018_15-00201	NP
aml_ohsu_2018	aml_ohsu_2018_15-00208	NP
aml_ohsu_2018	aml_ohsu_2018_15-00229	NP
aml_ohsu_2018	aml_ohsu_2018_15-00231	NP
aml_ohsu_2018	aml_ohsu_2018_15-00237	NP
aml_ohsu_2018	aml_ohsu_2018_15-00246	NP
aml_ohsu_2018	aml_ohsu_2018_15-00248	NP
aml_ohsu_2018	aml_ohsu_2018_15-00261	NP
aml_ohsu_2018	aml_ohsu_2018_15-00269	NP
aml_ohsu_2018	aml_ohsu_2018_15-00275	NP
aml_ohsu_2018	aml_ohsu_2018_15-00276	NP
aml_ohsu_2018	aml_ohsu_2018_15-00279	NP
aml_ohsu_2018	aml_ohsu_2018_15-00281	NP
aml_ohsu_2018	aml_ohsu_2018_15-00287	NP
aml_ohsu_2018	aml_ohsu_2018_15-00294	NP
aml_ohsu_2018	aml_ohsu_2018_15-00296	NP
aml_ohsu_2018	aml_ohsu_2018_15-00300	NP
aml_ohsu_2018	aml_ohsu_2018_15-00302	NP
aml_ohsu_2018	aml_ohsu_2018_15-00303	NP
aml_ohsu_2018	aml_ohsu_2018_15-00309	NP
aml_ohsu_2018	aml_ohsu_2018_15-00312	NP
aml_ohsu_2018	aml_ohsu_2018_15-00320	NP
aml_ohsu_2018	aml_ohsu_2018_15-00331	NP
aml_ohsu_2018	aml_ohsu_2018_15-00338	NP
aml_ohsu_2018	aml_ohsu_2018_15-00351	NP
aml_ohsu_2018	aml_ohsu_2018_15-00353	NP
aml_ohsu_2018	aml_ohsu_2018_15-00357	NP
aml_ohsu_2018	aml_ohsu_2018_15-00358	NP
aml_ohsu_2018	aml_ohsu_2018_15-00361	NP
aml_ohsu_2018	aml_ohsu_2018_15-00371	NP
aml_ohsu_2018	aml_ohsu_2018_15-00377	NP
aml_ohsu_2018	aml_ohsu_2018_15-00383	NP
aml_ohsu_2018	aml_ohsu_2018_15-00392	NP
aml_ohsu_2018	aml_ohsu_2018_15-00395	NP
aml_ohsu_2018	aml_ohsu_2018_15-00396	NP
aml_ohsu_2018	aml_ohsu_2018_15-00406	NP
aml_ohsu_2018	aml_ohsu_2018_15-00407	NP
aml_ohsu_2018	aml_ohsu_2018_15-00416	NP
aml_ohsu_2018	aml_ohsu_2018_15-00417	NP
aml_ohsu_2018	aml_ohsu_2018_15-00464	NP
aml_ohsu_2018	aml_ohsu_2018_15-00470	NP
aml_ohsu_2018	aml_ohsu_2018_15-00471	NP
aml_ohsu_2018	aml_ohsu_2018_15-00479	NP
aml_ohsu_2018	aml_ohsu_2018_15-00482	NP
aml_ohsu_2018	aml_ohsu_2018_15-00491	NP
aml_ohsu_2018	aml_ohsu_2018_15-00492	NP
aml_ohsu_2018	aml_ohsu_2018_15-00514	NP
aml_ohsu_2018	aml_ohsu_2018_15-00525	NP
aml_ohsu_2018	aml_ohsu_2018_15-00534	NP
aml_ohsu_2018	aml_ohsu_2018_15-00539	NP
aml_ohsu_2018	aml_ohsu_2018_15-00556	NP
aml_ohsu_2018	aml_ohsu_2018_15-00559	NP
aml_ohsu_2018	aml_ohsu_2018_15-00563	NP
aml_ohsu_2018	aml_ohsu_2018_15-00571	NP
aml_ohsu_2018	aml_ohsu_2018_15-00572	NP
aml_ohsu_2018	aml_ohsu_2018_15-00578	NP
aml_ohsu_2018	aml_ohsu_2018_15-00581	NP
aml_ohsu_2018	aml_ohsu_2018_15-00593	NP
aml_ohsu_2018	aml_ohsu_2018_15-00595	NP
aml_ohsu_2018	aml_ohsu_2018_15-00608	NP
aml_ohsu_2018	aml_ohsu_2018_15-00610	NP
aml_ohsu_2018	aml_ohsu_2018_15-00614	NP
aml_ohsu_2018	aml_ohsu_2018_15-00615	NP
aml_ohsu_2018	aml_ohsu_2018_15-00616	NP
aml_ohsu_2018	aml_ohsu_2018_15-00626	NP
aml_ohsu_2018	aml_ohsu_2018_15-00633	NP
aml_ohsu_2018	aml_ohsu_2018_15-00650	NP
aml_ohsu_2018	aml_ohsu_2018_15-00653	NP
aml_ohsu_2018	aml_ohsu_2018_15-00655	NP
aml_ohsu_2018	aml_ohsu_2018_15-00670	NP
aml_ohsu_2018	aml_ohsu_2018_15-00674	NP
aml_ohsu_2018	aml_ohsu_2018_15-00680	NP
aml_ohsu_2018	aml_ohsu_2018_15-00682	NP
aml_ohsu_2018	aml_ohsu_2018_15-00683	NP
aml_ohsu_2018	aml_ohsu_2018_15-00688	NP
aml_ohsu_2018	aml_ohsu_2018_15-00692	NP
aml_ohsu_2018	aml_ohsu_2018_15-00693	NP
aml_ohsu_2018	aml_ohsu_2018_15-00701	NP
aml_ohsu_2018	aml_ohsu_2018_15-00702	NP
aml_ohsu_2018	aml_ohsu_2018_15-00704	NP
aml_ohsu_2018	aml_ohsu_2018_15-00717	NP
aml_ohsu_2018	aml_ohsu_2018_15-00724	NP
aml_ohsu_2018	aml_ohsu_2018_15-00726	NP
aml_ohsu_2018	aml_ohsu_2018_15-00731	NP
aml_ohsu_2018	aml_ohsu_2018_15-00734	NP
aml_ohsu_2018	aml_ohsu_2018_15-00742	NP
aml_ohsu_2018	aml_ohsu_2018_15-00755	NP
aml_ohsu_2018	aml_ohsu_2018_15-00756	NP
aml_ohsu_2018	aml_ohsu_2018_15-00763	NP
aml_ohsu_2018	aml_ohsu_2018_15-00764	NP
aml_ohsu_2018	aml_ohsu_2018_15-00766	NP
aml_ohsu_2018	aml_ohsu_2018_15-00767	NP
aml_ohsu_2018	aml_ohsu_2018_15-00777	NP
aml_ohsu_2018	aml_ohsu_2018_15-00778	NP
aml_ohsu_2018	aml_ohsu_2018_15-00782	NP
aml_ohsu_2018	aml_ohsu_2018_15-00786	NP
aml_ohsu_2018	aml_ohsu_2018_15-00805	NP
aml_ohsu_2018	aml_ohsu_2018_15-00807	NP
aml_ohsu_2018	aml_ohsu_2018_15-00811	NP
aml_ohsu_2018	aml_ohsu_2018_15-00813	NP
aml_ohsu_2018	aml_ohsu_2018_15-00819	NP
aml_ohsu_2018	aml_ohsu_2018_15-00821	NP
aml_ohsu_2018	aml_ohsu_2018_15-00829	NP
aml_ohsu_2018	aml_ohsu_2018_15-00837	NP
aml_ohsu_2018	aml_ohsu_2018_15-00839	NP
aml_ohsu_2018	aml_ohsu_2018_15-00850	NP
aml_ohsu_2018	aml_ohsu_2018_15-00855	NP
aml_ohsu_2018	aml_ohsu_2018_15-00858	NP
aml_ohsu_2018	aml_ohsu_2018_15-00864	NP
aml_ohsu_2018	aml_ohsu_2018_15-00870	NP
aml_ohsu_2018	aml_ohsu_2018_15-00872	NP
aml_ohsu_2018	aml_ohsu_2018_15-00874	NP
aml_ohsu_2018	aml_ohsu_2018_15-00883	NP
aml_ohsu_2018	aml_ohsu_2018_15-00892	NP
aml_ohsu_2018	aml_ohsu_2018_15-00895	NP
aml_ohsu_2018	aml_ohsu_2018_15-00898	NP
aml_ohsu_2018	aml_ohsu_2018_15-00900	NP
aml_ohsu_2018	aml_ohsu_2018_15-00903	NP
aml_ohsu_2018	aml_ohsu_2018_15-00909	NP
aml_ohsu_2018	aml_ohsu_2018_15-00912	NP
aml_ohsu_2018	aml_ohsu_2018_15-00921	NP
aml_ohsu_2018	aml_ohsu_2018_15-00929	NP
aml_ohsu_2018	aml_ohsu_2018_15-00936	NP
aml_ohsu_2018	aml_ohsu_2018_15-00939	NP
aml_ohsu_2018	aml_ohsu_2018_15-00942	NP
aml_ohsu_2018	aml_ohsu_2018_15-00947	NP
aml_ohsu_2018	aml_ohsu_2018_15-00961	NP
aml_ohsu_2018	aml_ohsu_2018_15-00964	NP
aml_ohsu_2018	aml_ohsu_2018_15-00965	NP
aml_ohsu_2018	aml_ohsu_2018_15-00967	NP
aml_ohsu_2018	aml_ohsu_2018_15-00974	NP
aml_ohsu_2018	aml_ohsu_2018_15-00975	NP
aml_ohsu_2018	aml_ohsu_2018_15-00976	NP
aml_ohsu_2018	aml_ohsu_2018_15-00979	NP
aml_ohsu_2018	aml_ohsu_2018_15-00981	NP
aml_ohsu_2018	aml_ohsu_2018_15-00988	NP
aml_ohsu_2018	aml_ohsu_2018_15-00990	NP
aml_ohsu_2018	aml_ohsu_2018_16-00001	NP
aml_ohsu_2018	aml_ohsu_2018_16-00003	NP
aml_ohsu_2018	aml_ohsu_2018_16-00004	NP
aml_ohsu_2018	aml_ohsu_2018_16-00006	NP
aml_ohsu_2018	aml_ohsu_2018_16-00007	NP
aml_ohsu_2018	aml_ohsu_2018_16-00010	NP
aml_ohsu_2018	aml_ohsu_2018_16-00015	NP
aml_ohsu_2018	aml_ohsu_2018_16-00017	NP
aml_ohsu_2018	aml_ohsu_2018_16-00026	NP
aml_ohsu_2018	aml_ohsu_2018_16-00027	NP
aml_ohsu_2018	aml_ohsu_2018_16-00031	NP
aml_ohsu_2018	aml_ohsu_2018_16-00033	NP
aml_ohsu_2018	aml_ohsu_2018_16-00035	NP
aml_ohsu_2018	aml_ohsu_2018_16-00041	NP
aml_ohsu_2018	aml_ohsu_2018_16-00046	NP
aml_ohsu_2018	aml_ohsu_2018_16-00048	NP
aml_ohsu_2018	aml_ohsu_2018_16-00050	NP
aml_ohsu_2018	aml_ohsu_2018_16-00056	NP
aml_ohsu_2018	aml_ohsu_2018_16-00062	NP
aml_ohsu_2018	aml_ohsu_2018_16-00067	NP
aml_ohsu_2018	aml_ohsu_2018_16-00070	NP
aml_ohsu_2018	aml_ohsu_2018_16-00073	NP
aml_ohsu_2018	aml_ohsu_2018_16-00075	NP
aml_ohsu_2018	aml_ohsu_2018_16-00077	NP
aml_ohsu_2018	aml_ohsu_2018_16-00078	NP
aml_ohsu_2018	aml_ohsu_2018_16-00087	NP
aml_ohsu_2018	aml_ohsu_2018_16-00088	NP
aml_ohsu_2018	aml_ohsu_2018_16-00094	NP
aml_ohsu_2018	aml_ohsu_2018_16-00102	NP
aml_ohsu_2018	aml_ohsu_2018_16-00109	NP
aml_ohsu_2018	aml_ohsu_2018_16-00113	NP
aml_ohsu_2018	aml_ohsu_2018_16-00115	NP
aml_ohsu_2018	aml_ohsu_2018_16-00118	NP
aml_ohsu_2018	aml_ohsu_2018_16-00120	NP
aml_ohsu_2018	aml_ohsu_2018_16-00124	NP
aml_ohsu_2018	aml_ohsu_2018_16-00129	NP
aml_ohsu_2018	aml_ohsu_2018_16-00132	NP
aml_ohsu_2018	aml_ohsu_2018_16-00135	NP
aml_ohsu_2018	aml_ohsu_2018_16-00139	NP
aml_ohsu_2018	aml_ohsu_2018_16-00143	NP
aml_ohsu_2018	aml_ohsu_2018_16-00145	NP
aml_ohsu_2018	aml_ohsu_2018_16-00150	NP
aml_ohsu_2018	aml_ohsu_2018_16-00151	NP
aml_ohsu_2018	aml_ohsu_2018_16-00157	NP
aml_ohsu_2018	aml_ohsu_2018_16-00161	NP
aml_ohsu_2018	aml_ohsu_2018_16-00217	NP
aml_ohsu_2018	aml_ohsu_2018_16-00220	NP
aml_ohsu_2018	aml_ohsu_2018_16-00226	NP
aml_ohsu_2018	aml_ohsu_2018_16-00232	NP
aml_ohsu_2018	aml_ohsu_2018_16-00249	NP
aml_ohsu_2018	aml_ohsu_2018_16-00261	NP
aml_ohsu_2018	aml_ohsu_2018_16-00264	NP
aml_ohsu_2018	aml_ohsu_2018_16-00267	NP
aml_ohsu_2018	aml_ohsu_2018_16-00269	NP
aml_ohsu_2018	aml_ohsu_2018_16-00271	NP
aml_ohsu_2018	aml_ohsu_2018_16-00273	NP
aml_ohsu_2018	aml_ohsu_2018_16-00278	NP
aml_ohsu_2018	aml_ohsu_2018_16-00289	NP
aml_ohsu_2018	aml_ohsu_2018_16-00292	NP
aml_ohsu_2018	aml_ohsu_2018_16-00294	NP
aml_ohsu_2018	aml_ohsu_2018_16-00303	NP
aml_ohsu_2018	aml_ohsu_2018_16-00307	NP
aml_ohsu_2018	aml_ohsu_2018_16-00315	NP
aml_ohsu_2018	aml_ohsu_2018_16-00316	NP
aml_ohsu_2018	aml_ohsu_2018_16-00332	NP
aml_ohsu_2018	aml_ohsu_2018_16-00339	NP
aml_ohsu_2018	aml_ohsu_2018_16-00344	NP
aml_ohsu_2018	aml_ohsu_2018_16-00351	NP
aml_ohsu_2018	aml_ohsu_2018_16-00354	NP
aml_ohsu_2018	aml_ohsu_2018_16-00356	NP
aml_ohsu_2018	aml_ohsu_2018_16-00358	NP
aml_ohsu_2018	aml_ohsu_2018_16-00359	NP
aml_ohsu_2018	aml_ohsu_2018_16-00366	NP
aml_ohsu_2018	aml_ohsu_2018_16-00373	NP
aml_ohsu_2018	aml_ohsu_2018_16-00374	NP
aml_ohsu_2018	aml_ohsu_2018_16-00392	NP
aml_ohsu_2018	aml_ohsu_2018_16-00400	NP
aml_ohsu_2018	aml_ohsu_2018_16-00406	NP
aml_ohsu_2018	aml_ohsu_2018_16-00410	NP
aml_ohsu_2018	aml_ohsu_2018_16-00459	NP
aml_ohsu_2018	aml_ohsu_2018_16-00460	NP
aml_ohsu_2018	aml_ohsu_2018_16-00465	NP
aml_ohsu_2018	aml_ohsu_2018_16-00466	NP
aml_ohsu_2018	aml_ohsu_2018_16-00474	NP
aml_ohsu_2018	aml_ohsu_2018_16-00477	NP
aml_ohsu_2018	aml_ohsu_2018_16-00479	NP
aml_ohsu_2018	aml_ohsu_2018_16-00481	NP
aml_ohsu_2018	aml_ohsu_2018_16-00483	NP
aml_ohsu_2018	aml_ohsu_2018_16-00484	NP
aml_ohsu_2018	aml_ohsu_2018_16-00486	NP
aml_ohsu_2018	aml_ohsu_2018_16-00491	NP
aml_ohsu_2018	aml_ohsu_2018_16-00494	NP
aml_ohsu_2018	aml_ohsu_2018_16-00498	NP
aml_ohsu_2018	aml_ohsu_2018_16-00504	NP
aml_ohsu_2018	aml_ohsu_2018_16-00510	NP
aml_ohsu_2018	aml_ohsu_2018_16-00519	NP
aml_ohsu_2018	aml_ohsu_2018_16-00524	NP
aml_ohsu_2018	aml_ohsu_2018_16-00525	NP
aml_ohsu_2018	aml_ohsu_2018_16-00533	NP
aml_ohsu_2018	aml_ohsu_2018_16-00538	NP
aml_ohsu_2018	aml_ohsu_2018_16-00540	NP
aml_ohsu_2018	aml_ohsu_2018_16-00541	NP
aml_ohsu_2018	aml_ohsu_2018_16-00547	NP
aml_ohsu_2018	aml_ohsu_2018_16-00548	NP
aml_ohsu_2018	aml_ohsu_2018_16-00562	NP
aml_ohsu_2018	aml_ohsu_2018_16-00564	NP
aml_ohsu_2018	aml_ohsu_2018_16-00566	NP
aml_ohsu_2018	aml_ohsu_2018_16-00593	NP
aml_ohsu_2018	aml_ohsu_2018_16-00595	NP
aml_ohsu_2018	aml_ohsu_2018_16-00599	NP
aml_ohsu_2018	aml_ohsu_2018_16-00611	NP
aml_ohsu_2018	aml_ohsu_2018_16-00618	NP
aml_ohsu_2018	aml_ohsu_2018_16-00627	NP
aml_ohsu_2018	aml_ohsu_2018_16-00632	NP
aml_ohsu_2018	aml_ohsu_2018_16-00684	NP
aml_ohsu_2018	aml_ohsu_2018_16-00699	NP
aml_ohsu_2018	aml_ohsu_2018_16-00701	NP
aml_ohsu_2018	aml_ohsu_2018_16-00702	NP
aml_ohsu_2018	aml_ohsu_2018_16-00705	NP
aml_ohsu_2018	aml_ohsu_2018_16-00708	NP
aml_ohsu_2018	aml_ohsu_2018_16-00709	NP
aml_ohsu_2018	aml_ohsu_2018_16-00710	NP
aml_ohsu_2018	aml_ohsu_2018_16-00724	NP
aml_ohsu_2018	aml_ohsu_2018_16-00731	NP
aml_ohsu_2018	aml_ohsu_2018_16-00733	NP
aml_ohsu_2018	aml_ohsu_2018_16-00755	NP
aml_ohsu_2018	aml_ohsu_2018_16-00765	NP
aml_ohsu_2018	aml_ohsu_2018_16-00766	NP
aml_ohsu_2018	aml_ohsu_2018_16-00770	NP
aml_ohsu_2018	aml_ohsu_2018_16-00771	NP
aml_ohsu_2018	aml_ohsu_2018_16-00783	NP
aml_ohsu_2018	aml_ohsu_2018_16-00810	NP
aml_ohsu_2018	aml_ohsu_2018_16-00815	NP
aml_ohsu_2018	aml_ohsu_2018_16-00818	NP
aml_ohsu_2018	aml_ohsu_2018_16-00820	NP
aml_ohsu_2018	aml_ohsu_2018_16-00822	NP
aml_ohsu_2018	aml_ohsu_2018_16-00831	NP
aml_ohsu_2018	aml_ohsu_2018_16-00836	NP
aml_ohsu_2018	aml_ohsu_2018_16-00846	NP
aml_ohsu_2018	aml_ohsu_2018_16-00852	NP
aml_ohsu_2018	aml_ohsu_2018_16-00867	NP
aml_ohsu_2018	aml_ohsu_2018_16-00875	NP
aml_ohsu_2018	aml_ohsu_2018_16-00880	NP
aml_ohsu_2018	aml_ohsu_2018_16-00882	NP
aml_ohsu_2018	aml_ohsu_2018_16-00883	NP
aml_ohsu_2018	aml_ohsu_2018_16-00886	NP
aml_ohsu_2018	aml_ohsu_2018_16-00950	NP
aml_ohsu_2018	aml_ohsu_2018_16-00951	NP
aml_ohsu_2018	aml_ohsu_2018_16-00968	NP
aml_ohsu_2018	aml_ohsu_2018_16-00970	NP
aml_ohsu_2018	aml_ohsu_2018_16-00981	NP
aml_ohsu_2018	aml_ohsu_2018_16-01004	NP
aml_ohsu_2018	aml_ohsu_2018_16-01005	NP
aml_ohsu_2018	aml_ohsu_2018_16-01009	NP
aml_ohsu_2018	aml_ohsu_2018_16-01010	NP
aml_ohsu_2018	aml_ohsu_2018_16-01017	NP
aml_ohsu_2018	aml_ohsu_2018_16-01018	NP
aml_ohsu_2018	aml_ohsu_2018_16-01022	NP
aml_ohsu_2018	aml_ohsu_2018_16-01024	NP
aml_ohsu_2018	aml_ohsu_2018_16-01047	NP
aml_ohsu_2018	aml_ohsu_2018_16-01049	NP
aml_ohsu_2018	aml_ohsu_2018_16-01055	NP
aml_ohsu_2018	aml_ohsu_2018_16-01059	NP
aml_ohsu_2018	aml_ohsu_2018_16-01061	NP
aml_ohsu_2018	aml_ohsu_2018_16-01080	NP
aml_ohsu_2018	aml_ohsu_2018_16-01082	NP
aml_ohsu_2018	aml_ohsu_2018_16-01093	NP
aml_ohsu_2018	aml_ohsu_2018_16-01094	NP
aml_ohsu_2018	aml_ohsu_2018_16-01097	NP
aml_ohsu_2018	aml_ohsu_2018_16-01098	NP
aml_ohsu_2018	aml_ohsu_2018_16-01100	NP
aml_ohsu_2018	aml_ohsu_2018_16-01102	NP
aml_ohsu_2018	aml_ohsu_2018_16-01103	NP
aml_ohsu_2018	aml_ohsu_2018_16-01109	NP
aml_ohsu_2018	aml_ohsu_2018_16-01118	NP
aml_ohsu_2018	aml_ohsu_2018_16-01121	NP
aml_ohsu_2018	aml_ohsu_2018_16-01123	NP
aml_ohsu_2018	aml_ohsu_2018_16-01127	NP
aml_ohsu_2018	aml_ohsu_2018_16-01138	NP
aml_ohsu_2018	aml_ohsu_2018_16-01139	NP
aml_ohsu_2018	aml_ohsu_2018_16-01142	NP
aml_ohsu_2018	aml_ohsu_2018_16-01151	NP
aml_ohsu_2018	aml_ohsu_2018_16-01185	NP
aml_ohsu_2018	aml_ohsu_2018_16-01191	NP
aml_ohsu_2018	aml_ohsu_2018_16-01192	NP
aml_ohsu_2018	aml_ohsu_2018_16-01201	NP
aml_ohsu_2018	aml_ohsu_2018_16-01210	NP
aml_ohsu_2018	aml_ohsu_2018_16-01216	NP
aml_ohsu_2018	aml_ohsu_2018_16-01219	NP
aml_ohsu_2018	aml_ohsu_2018_16-01223	NP
aml_ohsu_2018	aml_ohsu_2018_16-01225	NP
aml_ohsu_2018	aml_ohsu_2018_16-01227	NP
aml_ohsu_2018	aml_ohsu_2018_16-01237	NP
aml_ohsu_2018	aml_ohsu_2018_16-01254	NP
aml_ohsu_2018	aml_ohsu_2018_16-01262	NP
aml_ohsu_2018	aml_ohsu_2018_16-01267	NP
aml_ohsu_2018	aml_ohsu_2018_16-01270	NP
aml_ohsu_2018	aml_ohsu_2018_16-01272	NP
aml_ohsu_2018	aml_ohsu_2018_17-00021	NP
aml_ohsu_2018	aml_ohsu_2018_17-00025	NP
aml_ohsu_2018	aml_ohsu_2018_17-00029	NP
aml_ohsu_2018	aml_ohsu_2018_17-00033	NP
aml_ohsu_2018	aml_ohsu_2018_17-00059	NP
aml_ohsu_2018	aml_ohsu_2018_17-00064	NP
aml_ohsu_2018	aml_ohsu_2018_17-00072	NP
aml_ohsu_2018	aml_ohsu_2018_17-00077	NP
aml_ohsu_2018	aml_ohsu_2018_17-00093	NP
aml_ohsu_2018	aml_ohsu_2018_17-00094	NP
aml_ohsu_2018	aml_ohsu_2018_17-00096	NP
laml_tcga_pan_can_atlas_2018	TCGA-AB-2989-03	0
laml_tcga_pan_can_atlas_2018	TCGA-AB-3008-03	0
laml_tcga_pan_can_atlas_2018	TCGA-AB-2863-03	0
laml_tcga_pan_can_atlas_2018	TCGA-AB-2844-03	0
laml_tcga_pan_can_atlas_2018	TCGA-AB-2955-03	0
laml_tcga_pan_can_atlas_2018	TCGA-AB-2897-03	0
laml_tcga_pan_can_atlas_2018	TCGA-AB-3012-03	0
laml_tcga_pan_can_atlas_2018	TCGA-AB-2837-03	0
laml_tcga_pan_can_atlas_2018	TCGA-AB-3006-03	0
laml_tcga_pan_can_atlas_2018	TCGA-AB-2990-03	0
laml_tcga_pan_can_atlas_2018	TCGA-AB-2865-03	0
laml_tcga_pan_can_atlas_2018	TCGA-AB-2878-03	1
laml_tcga_pan_can_atlas_2018	TCGA-AB-2886-03	0
laml_tcga_pan_can_atlas_2018	TCGA-AB-2825-03	0
laml_tcga_pan_can_atlas_2018	TCGA-AB-2954-03	0
laml_tcga_pan_can_atlas_2018	TCGA-AB-2932-03	0
laml_tcga_pan_can_atlas_2018	TCGA-AB-2861-03	0
laml_tcga_pan_can_atlas_2018	TCGA-AB-2877-03	0
laml_tcga_pan_can_atlas_2018	TCGA-AB-2854-03	0
laml_tcga_pan_can_atlas_2018	TCGA-AB-2965-03	0
laml_tcga_pan_can_atlas_2018	TCGA-AB-2983-03	0
laml_tcga_pan_can_atlas_2018	TCGA-AB-2871-03	0
laml_tcga_pan_can_atlas_2018	TCGA-AB-2858-03	0
laml_tcga_pan_can_atlas_2018	TCGA-AB-2833-03	NP
laml_tcga_pan_can_atlas_2018	TCGA-AB-2831-03	0
laml_tcga_pan_can_atlas_2018	TCGA-AB-3002-03	0
laml_tcga_pan_can_atlas_2018	TCGA-AB-2807-03	0
laml_tcga_pan_can_atlas_2018	TCGA-AB-2934-03	0
laml_tcga_pan_can_atlas_2018	TCGA-AB-2940-03	0
laml_tcga_pan_can_atlas_2018	TCGA-AB-2909-03	0
laml_tcga_pan_can_atlas_2018	TCGA-AB-2815-03	0
laml_tcga_pan_can_atlas_2018	TCGA-AB-2945-03	0
laml_tcga_pan_can_atlas_2018	TCGA-AB-2973-03	0
laml_tcga_pan_can_atlas_2018	TCGA-AB-2905-03	0
laml_tcga_pan_can_atlas_2018	TCGA-AB-2816-03	0
laml_tcga_pan_can_atlas_2018	TCGA-AB-2922-03	0
laml_tcga_pan_can_atlas_2018	TCGA-AB-2868-03	0
laml_tcga_pan_can_atlas_2018	TCGA-AB-2813-03	0
laml_tcga_pan_can_atlas_2018	TCGA-AB-2889-03	0
laml_tcga_pan_can_atlas_2018	TCGA-AB-2988-03	0
laml_tcga_pan_can_atlas_2018	TCGA-AB-2829-03	0
laml_tcga_pan_can_atlas_2018	TCGA-AB-2901-03	0
laml_tcga_pan_can_atlas_2018	TCGA-AB-2841-03	0
laml_tcga_pan_can_atlas_2018	TCGA-AB-2859-03	0
laml_tcga_pan_can_atlas_2018	TCGA-AB-2999-03	0
laml_tcga_pan_can_atlas_2018	TCGA-AB-2845-03	0
laml_tcga_pan_can_atlas_2018	TCGA-AB-3009-03	0
laml_tcga_pan_can_atlas_2018	TCGA-AB-2896-03	0
laml_tcga_pan_can_atlas_2018	TCGA-AB-2920-03	-1
laml_tcga_pan_can_atlas_2018	TCGA-AB-2914-03	0
laml_tcga_pan_can_atlas_2018	TCGA-AB-2950-03	0
laml_tcga_pan_can_atlas_2018	TCGA-AB-2977-03	0
laml_tcga_pan_can_atlas_2018	TCGA-AB-2930-03	0
laml_tcga_pan_can_atlas_2018	TCGA-AB-2956-03	0
laml_tcga_pan_can_atlas_2018	TCGA-AB-2985-03	0
laml_tcga_pan_can_atlas_2018	TCGA-AB-2864-03	0
laml_tcga_pan_can_atlas_2018	TCGA-AB-2802-03	NP
laml_tcga_pan_can_atlas_2018	TCGA-AB-2855-03	0
laml_tcga_pan_can_atlas_2018	TCGA-AB-2918-03	NP
laml_tcga_pan_can_atlas_2018	TCGA-AB-2821-03	0
laml_tcga_pan_can_atlas_2018	TCGA-AB-3005-03	0
laml_tcga_pan_can_atlas_2018	TCGA-AB-2893-03	0
laml_tcga_pan_can_atlas_2018	TCGA-AB-2912-03	0
laml_tcga_pan_can_atlas_2018	TCGA-AB-2994-03	0
laml_tcga_pan_can_atlas_2018	TCGA-AB-2936-03	0
laml_tcga_pan_can_atlas_2018	TCGA-AB-2963-03	0
laml_tcga_pan_can_atlas_2018	TCGA-AB-2935-03	-1
laml_tcga_pan_can_atlas_2018	TCGA-AB-2804-03	0
laml_tcga_pan_can_atlas_2018	TCGA-AB-2870-03	0
laml_tcga_pan_can_atlas_2018	TCGA-AB-2908-03	0
laml_tcga_pan_can_atlas_2018	TCGA-AB-2882-03	-1
laml_tcga_pan_can_atlas_2018	TCGA-AB-2839-03	0
laml_tcga_pan_can_atlas_2018	TCGA-AB-2944-03	-1
laml_tcga_pan_can_atlas_2018	TCGA-AB-2875-03	0
laml_tcga_pan_can_atlas_2018	TCGA-AB-2843-03	NP
laml_tcga_pan_can_atlas_2018	TCGA-AB-2967-03	0
laml_tcga_pan_can_atlas_2018	TCGA-AB-2904-03	0
laml_tcga_pan_can_atlas_2018	TCGA-AB-2981-03	NP
laml_tcga_pan_can_atlas_2018	TCGA-AB-2835-03	0
laml_tcga_pan_can_atlas_2018	TCGA-AB-2916-03	0
laml_tcga_pan_can_atlas_2018	TCGA-AB-3000-03	0
laml_tcga_pan_can_atlas_2018	TCGA-AB-2992-03	0
laml_tcga_pan_can_atlas_2018	TCGA-AB-2812-03	0
laml_tcga_pan_can_atlas_2018	TCGA-AB-2972-03	0
laml_tcga_pan_can_atlas_2018	TCGA-AB-2900-03	0
laml_tcga_pan_can_atlas_2018	TCGA-AB-2938-03	0
laml_tcga_pan_can_atlas_2018	TCGA-AB-2894-03	-1
laml_tcga_pan_can_atlas_2018	TCGA-AB-2942-03	0
laml_tcga_pan_can_atlas_2018	TCGA-AB-2884-03	0
laml_tcga_pan_can_atlas_2018	TCGA-AB-2828-03	0
laml_tcga_pan_can_atlas_2018	TCGA-AB-2998-03	0
laml_tcga_pan_can_atlas_2018	TCGA-AB-2946-03	0
laml_tcga_pan_can_atlas_2018	TCGA-AB-2927-03	0
laml_tcga_pan_can_atlas_2018	TCGA-AB-2890-03	0
laml_tcga_pan_can_atlas_2018	TCGA-AB-2827-03	0
laml_tcga_pan_can_atlas_2018	TCGA-AB-2892-03	0
laml_tcga_pan_can_atlas_2018	TCGA-AB-2810-03	0
laml_tcga_pan_can_atlas_2018	TCGA-AB-2824-03	0
laml_tcga_pan_can_atlas_2018	TCGA-AB-2860-03	0
laml_tcga_pan_can_atlas_2018	TCGA-AB-2847-03	NP
laml_tcga_pan_can_atlas_2018	TCGA-AB-2976-03	0
laml_tcga_pan_can_atlas_2018	TCGA-AB-2986-03	0
laml_tcga_pan_can_atlas_2018	TCGA-AB-2866-03	0
laml_tcga_pan_can_atlas_2018	TCGA-AB-2984-03	0
laml_tcga_pan_can_atlas_2018	TCGA-AB-2924-03	0
laml_tcga_pan_can_atlas_2018	TCGA-AB-2978-03	0
laml_tcga_pan_can_atlas_2018	TCGA-AB-2910-03	0
laml_tcga_pan_can_atlas_2018	TCGA-AB-3011-03	0
laml_tcga_pan_can_atlas_2018	TCGA-AB-2913-03	0
laml_tcga_pan_can_atlas_2018	TCGA-AB-2822-03	0
laml_tcga_pan_can_atlas_2018	TCGA-AB-2957-03	0
laml_tcga_pan_can_atlas_2018	TCGA-AB-2806-03	-1
laml_tcga_pan_can_atlas_2018	TCGA-AB-2931-03	0
laml_tcga_pan_can_atlas_2018	TCGA-AB-2952-03	-1
laml_tcga_pan_can_atlas_2018	TCGA-AB-2906-03	0
laml_tcga_pan_can_atlas_2018	TCGA-AB-2853-03	0
laml_tcga_pan_can_atlas_2018	TCGA-AB-2805-03	0
laml_tcga_pan_can_atlas_2018	TCGA-AB-2966-03	0
laml_tcga_pan_can_atlas_2018	TCGA-AB-2838-03	-1
laml_tcga_pan_can_atlas_2018	TCGA-AB-2874-03	-1
laml_tcga_pan_can_atlas_2018	TCGA-AB-2857-03	-1
laml_tcga_pan_can_atlas_2018	TCGA-AB-2980-03	0
laml_tcga_pan_can_atlas_2018	TCGA-AB-2834-03	0
laml_tcga_pan_can_atlas_2018	TCGA-AB-2993-03	0
laml_tcga_pan_can_atlas_2018	TCGA-AB-2939-03	0
laml_tcga_pan_can_atlas_2018	TCGA-AB-2949-03	-1
laml_tcga_pan_can_atlas_2018	TCGA-AB-2842-03	0
laml_tcga_pan_can_atlas_2018	TCGA-AB-2899-03	0
laml_tcga_pan_can_atlas_2018	TCGA-AB-2808-03	0
laml_tcga_pan_can_atlas_2018	TCGA-AB-2872-03	0
laml_tcga_pan_can_atlas_2018	TCGA-AB-2885-03	-1
laml_tcga_pan_can_atlas_2018	TCGA-AB-2895-03	0
laml_tcga_pan_can_atlas_2018	TCGA-AB-2933-03	0
laml_tcga_pan_can_atlas_2018	TCGA-AB-2943-03	0
laml_tcga_pan_can_atlas_2018	TCGA-AB-2921-03	0
laml_tcga_pan_can_atlas_2018	TCGA-AB-2876-03	NP
laml_tcga_pan_can_atlas_2018	TCGA-AB-2869-03	0
laml_tcga_pan_can_atlas_2018	TCGA-AB-2911-03	0
laml_tcga_pan_can_atlas_2018	TCGA-AB-2851-03	0
laml_tcga_pan_can_atlas_2018	TCGA-AB-2818-03	0
laml_tcga_pan_can_atlas_2018	TCGA-AB-2996-03	0
laml_tcga_pan_can_atlas_2018	TCGA-AB-2929-03	-1
laml_tcga_pan_can_atlas_2018	TCGA-AB-2830-03	0
laml_tcga_pan_can_atlas_2018	TCGA-AB-2814-03	0
laml_tcga_pan_can_atlas_2018	TCGA-AB-2846-03	0
laml_tcga_pan_can_atlas_2018	TCGA-AB-2979-03	NP
laml_tcga_pan_can_atlas_2018	TCGA-AB-2880-03	0
laml_tcga_pan_can_atlas_2018	TCGA-AB-2848-03	0
laml_tcga_pan_can_atlas_2018	TCGA-AB-3001-03	0
laml_tcga_pan_can_atlas_2018	TCGA-AB-2820-03	0
laml_tcga_pan_can_atlas_2018	TCGA-AB-2926-03	0
laml_tcga_pan_can_atlas_2018	TCGA-AB-2970-03	0
laml_tcga_pan_can_atlas_2018	TCGA-AB-2823-03	0
laml_tcga_pan_can_atlas_2018	TCGA-AB-2867-03	0
laml_tcga_pan_can_atlas_2018	TCGA-AB-2917-03	-1
laml_tcga_pan_can_atlas_2018	TCGA-AB-2826-03	0
laml_tcga_pan_can_atlas_2018	TCGA-AB-2862-03	0
laml_tcga_pan_can_atlas_2018	TCGA-AB-2836-03	0
laml_tcga_pan_can_atlas_2018	TCGA-AB-2974-03	0
laml_tcga_pan_can_atlas_2018	TCGA-AB-2987-03	0
laml_tcga_pan_can_atlas_2018	TCGA-AB-2991-03	0
laml_tcga_pan_can_atlas_2018	TCGA-AB-2856-03	0
laml_tcga_pan_can_atlas_2018	TCGA-AB-2959-03	0
laml_tcga_pan_can_atlas_2018	TCGA-AB-2907-03	0
laml_tcga_pan_can_atlas_2018	TCGA-AB-3007-03	0
laml_tcga_pan_can_atlas_2018	TCGA-AB-2887-03	1
laml_tcga_pan_can_atlas_2018	TCGA-AB-2948-03	0
laml_tcga_pan_can_atlas_2018	TCGA-AB-2809-03	0
laml_tcga_pan_can_atlas_2018	TCGA-AB-2879-03	0
laml_tcga_pan_can_atlas_2018	TCGA-AB-2995-03	0
laml_tcga_pan_can_atlas_2018	TCGA-AB-2997-03	0
laml_tcga_pan_can_atlas_2018	TCGA-AB-2915-03	0
laml_tcga_pan_can_atlas_2018	TCGA-AB-2898-03	0
laml_tcga_pan_can_atlas_2018	TCGA-AB-2947-03	0
laml_tcga_pan_can_atlas_2018	TCGA-AB-2964-03	0
laml_tcga_pan_can_atlas_2018	TCGA-AB-2982-03	0
laml_tcga_pan_can_atlas_2018	TCGA-AB-2883-03	0
laml_tcga_pan_can_atlas_2018	TCGA-AB-2941-03	-1
laml_tcga_pan_can_atlas_2018	TCGA-AB-2881-03	0
laml_tcga_pan_can_atlas_2018	TCGA-AB-2803-03	0
laml_tcga_pan_can_atlas_2018	TCGA-AB-2873-03	0
laml_tcga_pan_can_atlas_2018	TCGA-AB-2811-03	0
laml_tcga_pan_can_atlas_2018	TCGA-AB-2968-03	0
laml_tcga_pan_can_atlas_2018	TCGA-AB-2919-03	0
laml_tcga_pan_can_atlas_2018	TCGA-AB-2832-03	0
laml_tcga_pan_can_atlas_2018	TCGA-AB-2903-03	0
laml_tcga_pan_can_atlas_2018	TCGA-AB-2969-03	0
laml_tcga_pan_can_atlas_2018	TCGA-AB-2937-03	0
laml_tcga_pan_can_atlas_2018	TCGA-AB-2819-03	0
laml_tcga_pan_can_atlas_2018	TCGA-AB-2925-03	0
laml_tcga_pan_can_atlas_2018	TCGA-AB-2928-03	-1
laml_tcga_pan_can_atlas_2018	TCGA-AB-2849-03	0
laml_tcga_pan_can_atlas_2018	TCGA-AB-2817-03	-1
laml_tcga_pan_can_atlas_2018	TCGA-AB-2891-03	NP
laml_tcga_pan_can_atlas_2018	TCGA-AB-2923-03	0
laml_tcga_pan_can_atlas_2018	TCGA-AB-2888-03	0
laml_tcga_pan_can_atlas_2018	TCGA-AB-2850-03	0
laml_tcga_pan_can_atlas_2018	TCGA-AB-2971-03	0
laml_tcga_pan_can_atlas_2018	TCGA-AB-2840-03	0
laml_tcga_pan_can_atlas_2018	TCGA-AB-2975-03	0
mnm_washu_2016	mnm_washu_2016_1001-1	NP
mnm_washu_2016	mnm_washu_2016_1002-1	NP
mnm_washu_2016	mnm_washu_2016_1002-2	NP
mnm_washu_2016	mnm_washu_2016_1003-1	NP
mnm_washu_2016	mnm_washu_2016_1004-1	NP
mnm_washu_2016	mnm_washu_2016_1004-2	NP
mnm_washu_2016	mnm_washu_2016_1005-1	NP
mnm_washu_2016	mnm_washu_2016_1008-1	NP
mnm_washu_2016	mnm_washu_2016_1009-1	NP
mnm_washu_2016	mnm_washu_2016_1010-1	NP
mnm_washu_2016	mnm_washu_2016_1010-2	NP
mnm_washu_2016	mnm_washu_2016_1011-1	NP
mnm_washu_2016	mnm_washu_2016_1011-2	NP
mnm_washu_2016	mnm_washu_2016_1012-1	NP
mnm_washu_2016	mnm_washu_2016_1013-1	NP
mnm_washu_2016	mnm_washu_2016_1013-2	NP
mnm_washu_2016	mnm_washu_2016_1014-1	NP
mnm_washu_2016	mnm_washu_2016_1014-2	NP
mnm_washu_2016	mnm_washu_2016_1016-1	NP
mnm_washu_2016	mnm_washu_2016_1017-1	NP
mnm_washu_2016	mnm_washu_2016_1017-2	NP
mnm_washu_2016	mnm_washu_2016_1018-1	NP
mnm_washu_2016	mnm_washu_2016_1019-1	NP
mnm_washu_2016	mnm_washu_2016_1019-2	NP
mnm_washu_2016	mnm_washu_2016_1021-1	NP
mnm_washu_2016	mnm_washu_2016_1022-1	NP
mnm_washu_2016	mnm_washu_2016_1023-1	NP
mnm_washu_2016	mnm_washu_2016_1023-2	NP
mnm_washu_2016	mnm_washu_2016_1024-1	NP
mnm_washu_2016	mnm_washu_2016_1025-1	NP
mnm_washu_2016	mnm_washu_2016_1027-1	NP
mnm_washu_2016	mnm_washu_2016_1028-1	NP
mnm_washu_2016	mnm_washu_2016_1029-1	NP
mnm_washu_2016	mnm_washu_2016_1035-1	NP
mnm_washu_2016	mnm_washu_2016_1035-2	NP
mnm_washu_2016	mnm_washu_2016_1036-1	NP
mnm_washu_2016	mnm_washu_2016_1036-2	NP
mnm_washu_2016	mnm_washu_2016_1037-1	NP
mnm_washu_2016	mnm_washu_2016_1037-2	NP
mnm_washu_2016	mnm_washu_2016_1038-1	NP
mnm_washu_2016	mnm_washu_2016_1040-1	NP
mnm_washu_2016	mnm_washu_2016_1041-1	NP
mnm_washu_2016	mnm_washu_2016_1041-2	NP
mnm_washu_2016	mnm_washu_2016_1042-1	NP
mnm_washu_2016	mnm_washu_2016_1043-1	NP
mnm_washu_2016	mnm_washu_2016_1044-1	NP
mnm_washu_2016	mnm_washu_2016_1045-1	NP
mnm_washu_2016	mnm_washu_2016_1047-1	NP
mnm_washu_2016	mnm_washu_2016_1047-2	NP
mnm_washu_2016	mnm_washu_2016_1048-1	NP
mnm_washu_2016	mnm_washu_2016_1048-2	NP
mnm_washu_2016	mnm_washu_2016_1049-1	NP
mnm_washu_2016	mnm_washu_2016_1049-2	NP
mnm_washu_2016	mnm_washu_2016_1050-1	NP
mnm_washu_2016	mnm_washu_2016_1051-1	NP
mnm_washu_2016	mnm_washu_2016_1052-1	NP
mnm_washu_2016	mnm_washu_2016_1053-1	NP
mnm_washu_2016	mnm_washu_2016_1055-1	NP
mnm_washu_2016	mnm_washu_2016_1057-1	NP
mnm_washu_2016	mnm_washu_2016_1058-1	NP
mnm_washu_2016	mnm_washu_2016_1058-2	NP
mnm_washu_2016	mnm_washu_2016_1059-1	NP
mnm_washu_2016	mnm_washu_2016_1061-1	NP
mnm_washu_2016	mnm_washu_2016_1062-1	NP
mnm_washu_2016	mnm_washu_2016_1062-2	NP
mnm_washu_2016	mnm_washu_2016_1063-1	NP
mnm_washu_2016	mnm_washu_2016_1063-2	NP
mnm_washu_2016	mnm_washu_2016_1064-1	NP
mnm_washu_2016	mnm_washu_2016_1065-1	NP
mnm_washu_2016	mnm_washu_2016_1066-1	NP
mnm_washu_2016	mnm_washu_2016_1067-1	NP
mnm_washu_2016	mnm_washu_2016_1068-1	NP
mnm_washu_2016	mnm_washu_2016_1069-1	NP
mnm_washu_2016	mnm_washu_2016_1070-1	NP
mnm_washu_2016	mnm_washu_2016_1072-1	NP
mnm_washu_2016	mnm_washu_2016_1073-1	NP
mnm_washu_2016	mnm_washu_2016_1074-1	NP
mnm_washu_2016	mnm_washu_2016_1076-1	NP
mnm_washu_2016	mnm_washu_2016_1077-1	NP
mnm_washu_2016	mnm_washu_2016_1078-1	NP
mnm_washu_2016	mnm_washu_2016_1079-1	NP
mnm_washu_2016	mnm_washu_2016_1080-1	NP
mnm_washu_2016	mnm_washu_2016_1084-1	NP
mnm_washu_2016	mnm_washu_2016_1085-1	NP
mnm_washu_2016	mnm_washu_2016_1088-1	NP
mnm_washu_2016	mnm_washu_2016_1089-1	NP
mnm_washu_2016	mnm_washu_2016_1090-1	NP
mnm_washu_2016	mnm_washu_2016_505186-1	NP
mnm_washu_2016	mnm_washu_2016_654840-1	NP
mnm_washu_2016	mnm_washu_2016_692847-1	NP
mnm_washu_2016	mnm_washu_2016_790809-1	NP
mnm_washu_2016	mnm_washu_2016_790809-2	NP
mnm_washu_2016	mnm_washu_2016_UC1-1	NP
mnm_washu_2016	mnm_washu_2016_UC10-1	NP
mnm_washu_2016	mnm_washu_2016_UC11-1	NP
mnm_washu_2016	mnm_washu_2016_UC12-1	NP
mnm_washu_2016	mnm_washu_2016_UC13-1	NP
mnm_washu_2016	mnm_washu_2016_UC14-1	NP
mnm_washu_2016	mnm_washu_2016_UC15-1	NP
mnm_washu_2016	mnm_washu_2016_UC16-1	NP
mnm_washu_2016	mnm_washu_2016_UC17-1	NP
mnm_washu_2016	mnm_washu_2016_UC18-1	NP
mnm_washu_2016	mnm_washu_2016_UC2-1	NP
mnm_washu_2016	mnm_washu_2016_UC20-1	NP
mnm_washu_2016	mnm_washu_2016_UC21-1	NP
mnm_washu_2016	mnm_washu_2016_UC22-1	NP
mnm_washu_2016	mnm_washu_2016_UC23-1	NP
mnm_washu_2016	mnm_washu_2016_UC24-1	NP
mnm_washu_2016	mnm_washu_2016_UC26-1	NP
mnm_washu_2016	mnm_washu_2016_UC3-1	NP
mnm_washu_2016	mnm_washu_2016_UC4-1	NP
mnm_washu_2016	mnm_washu_2016_UC5-1	NP
mnm_washu_2016	mnm_washu_2016_UC6-1	NP
mnm_washu_2016	mnm_washu_2016_UC7-1	NP
mnm_washu_2016	mnm_washu_2016_UC8-1	NP
mnm_washu_2016	mnm_washu_2016_UC9-1	NP
mnm_washu_2016	mnm_washu_2016_36-1	NP
mnm_washu_2016	mnm_washu_2016_218-1	NP
mnm_washu_2016	mnm_washu_2016_1006-1	NP
mnm_washu_2016	mnm_washu_2016_1007-1	NP
mnm_washu_2016	mnm_washu_2016_1020-1	NP
mnm_washu_2016	mnm_washu_2016_1026-1	NP
mnm_washu_2016	mnm_washu_2016_1030-1	NP
mnm_washu_2016	mnm_washu_2016_1031-1	NP
mnm_washu_2016	mnm_washu_2016_1032-1	NP
mnm_washu_2016	mnm_washu_2016_1033-1	NP
mnm_washu_2016	mnm_washu_2016_1034-1	NP
mnm_washu_2016	mnm_washu_2016_1039-1	NP
mnm_washu_2016	mnm_washu_2016_1046-1	NP
mnm_washu_2016	mnm_washu_2016_1054-1	NP
mnm_washu_2016	mnm_washu_2016_1056-1	NP
mnm_washu_2016	mnm_washu_2016_1083-1	NP
mnm_washu_2016	mnm_washu_2016_PPI023-1	NP
mnm_washu_2016	mnm_washu_2016_PPI025-1	NP
mnm_washu_2016	mnm_washu_2016_548417-1	NP
mnm_washu_2016	mnm_washu_2016_PPI019-1	NP
acyc_fmi_2014	ACYC-FMI-01	NA
acyc_fmi_2014	ACYC-FMI-02	NA
acyc_fmi_2014	ACYC-FMI-03	NA
acyc_fmi_2014	ACYC-FMI-04	NA
acyc_fmi_2014	ACYC-FMI-05	NA
acyc_fmi_2014	ACYC-FMI-06	NA
acyc_fmi_2014	ACYC-FMI-07	NA
acyc_fmi_2014	ACYC-FMI-08	NA
acyc_fmi_2014	ACYC-FMI-09	NA
acyc_fmi_2014	ACYC-FMI-10	NA
acyc_fmi_2014	ACYC-FMI-11	NA
acyc_fmi_2014	ACYC-FMI-12	NA
acyc_fmi_2014	ACYC-FMI-13	NA
acyc_fmi_2014	ACYC-FMI-14	NA
acyc_fmi_2014	ACYC-FMI-15	NA
acyc_fmi_2014	ACYC-FMI-16	NA
acyc_fmi_2014	ACYC-FMI-17	NA
acyc_fmi_2014	ACYC-FMI-18	NA
acyc_fmi_2014	ACYC-FMI-19	NA
acyc_fmi_2014	ACYC-FMI-20	NA
acyc_fmi_2014	ACYC-FMI-21	NA
acyc_fmi_2014	ACYC-FMI-22	NA
acyc_fmi_2014	ACYC-FMI-23	NA
acyc_fmi_2014	ACYC-FMI-24	NA
acyc_fmi_2014	ACYC-FMI-25	NA
acyc_fmi_2014	ACYC-FMI-26	NA
acyc_fmi_2014	ACYC-FMI-27	NA
acyc_fmi_2014	ACYC-FMI-28	NA
acyc_jhu_2016	ACYC-JHU_PGDX920T	NP
acyc_jhu_2016	ACYC-JHU_PGDX2881T	NP
acyc_jhu_2016	ACYC-JHU_PGDX910T	NP
acyc_jhu_2016	ACYC-JHU_PGDX912T	NP
acyc_jhu_2016	ACYC-JHU_PGDX916T	NP
acyc_jhu_2016	ACYC-JHU_PGDX1762T	NP
acyc_jhu_2016	ACYC-JHU_PGDX1770T	NP
acyc_jhu_2016	ACYC-JHU_PGDX1766T	NP
acyc_jhu_2016	ACYC-JHU_PGDX914T	NP
acyc_jhu_2016	ACYC-JHU_PGDX1772T	NP
acyc_jhu_2016	ACYC-JHU_PGDX1764T	NP
acyc_jhu_2016	ACYC-JHU_PGDX1768T	NP
acyc_jhu_2016	ACYC-JHU_PGDX2880T	NP
acyc_jhu_2016	ACYC-JHU_PGDX919T	NP
acyc_jhu_2016	ACYC-JHU_PGDX2882T	NP
acyc_jhu_2016	ACYC-JHU_PGDX921T	NP
acyc_jhu_2016	ACYC-JHU_PGDX2884T	NP
acyc_jhu_2016	ACYC-JHU_PGDX913T	NP
acyc_jhu_2016	ACYC-JHU_PGDX1763T	NP
acyc_jhu_2016	ACYC-JHU_PGDX915T	NP
acyc_jhu_2016	ACYC-JHU_PGDX1767T	NP
acyc_jhu_2016	ACYC-JHU_PGDX1771T	NP
acyc_jhu_2016	ACYC-JHU_PGDX1765T	NP
acyc_jhu_2016	ACYC-JHU_PGDX1769T	NP
acyc_jhu_2016	ACYC-JHU_PGDX2883T	NP
acyc_mda_2015	ACYC-MDA_AC47	NP
acyc_mda_2015	ACYC-MDA_AC46	NP
acyc_mda_2015	ACYC-MDA_AC45	NP
acyc_mda_2015	ACYC-MDA_AC44	NP
acyc_mda_2015	ACYC-MDA_AC43	NP
acyc_mda_2015	ACYC-MDA_AC42	NP
acyc_mda_2015	ACYC-MDA_AC41	NP
acyc_mda_2015	ACYC-MDA_AC40	NP
acyc_mda_2015	ACYC-MDA_AC49	NP
acyc_mda_2015	ACYC-MDA_AC48	NP
acyc_mda_2015	ACYC-MDA_AC101	NP
acyc_mda_2015	ACYC-MDA_AC100	NP
acyc_mda_2015	ACYC-MDA_AC102	NP
acyc_mda_2015	ACYC-MDA_AC50	NP
acyc_mda_2015	ACYC-MDA_AC51	NP
acyc_mda_2015	ACYC-MDA_AC52	NP
acyc_mda_2015	ACYC-MDA_AC53	NP
acyc_mda_2015	ACYC-MDA_AC54	NP
acyc_mda_2015	ACYC-MDA_AC55	NP
acyc_mda_2015	ACYC-MDA_AC56	NP
acyc_mda_2015	ACYC-MDA_AC57	NP
acyc_mda_2015	ACYC-MDA_AC58	NP
acyc_mda_2015	ACYC-MDA_AC59	NP
acyc_mda_2015	ACYC-MDA_AC25	NP
acyc_mda_2015	ACYC-MDA_AC24	NP
acyc_mda_2015	ACYC-MDA_AC27	NP
acyc_mda_2015	ACYC-MDA_AC26	NP
acyc_mda_2015	ACYC-MDA_AC21	NP
acyc_mda_2015	ACYC-MDA_AC20	NP
acyc_mda_2015	ACYC-MDA_AC23	NP
acyc_mda_2015	ACYC-MDA_AC22	NP
acyc_mda_2015	ACYC-MDA_AC29	NP
acyc_mda_2015	ACYC-MDA_AC28	NP
acyc_mda_2015	ACYC-MDA_AC36	NP
acyc_mda_2015	ACYC-MDA_AC37	NP
acyc_mda_2015	ACYC-MDA_AC34	NP
acyc_mda_2015	ACYC-MDA_AC35	NP
acyc_mda_2015	ACYC-MDA_AC32	NP
acyc_mda_2015	ACYC-MDA_AC33	NP
acyc_mda_2015	ACYC-MDA_AC30	NP
acyc_mda_2015	ACYC-MDA_AC31	NP
acyc_mda_2015	ACYC-MDA_AC38	NP
acyc_mda_2015	ACYC-MDA_AC39	NP
acyc_mda_2015	ACYC-MDA_AC03	NP
acyc_mda_2015	ACYC-MDA_AC02	NP
acyc_mda_2015	ACYC-MDA_AC01	NP
acyc_mda_2015	ACYC-MDA_AC07	NP
acyc_mda_2015	ACYC-MDA_AC06	NP
acyc_mda_2015	ACYC-MDA_AC05	NP
acyc_mda_2015	ACYC-MDA_AC04	NP
acyc_mda_2015	ACYC-MDA_AC09	NP
acyc_mda_2015	ACYC-MDA_AC08	NP
acyc_mda_2015	ACYC-MDA_AC89	NP
acyc_mda_2015	ACYC-MDA_AC88	NP
acyc_mda_2015	ACYC-MDA_AC83	NP
acyc_mda_2015	ACYC-MDA_AC82	NP
acyc_mda_2015	ACYC-MDA_AC81	NP
acyc_mda_2015	ACYC-MDA_AC80	NP
acyc_mda_2015	ACYC-MDA_AC87	NP
acyc_mda_2015	ACYC-MDA_AC86	NP
acyc_mda_2015	ACYC-MDA_AC85	NP
acyc_mda_2015	ACYC-MDA_AC84	NP
acyc_mda_2015	ACYC-MDA_AC18	NP
acyc_mda_2015	ACYC-MDA_AC19	NP
acyc_mda_2015	ACYC-MDA_AC14	NP
acyc_mda_2015	ACYC-MDA_AC15	NP
acyc_mda_2015	ACYC-MDA_AC16	NP
acyc_mda_2015	ACYC-MDA_AC17	NP
acyc_mda_2015	ACYC-MDA_AC10	NP
acyc_mda_2015	ACYC-MDA_AC11	NP
acyc_mda_2015	ACYC-MDA_AC12	NP
acyc_mda_2015	ACYC-MDA_AC13	NP
acyc_mda_2015	ACYC-MDA_AC94	NP
acyc_mda_2015	ACYC-MDA_AC95	NP
acyc_mda_2015	ACYC-MDA_AC96	NP
acyc_mda_2015	ACYC-MDA_AC97	NP
acyc_mda_2015	ACYC-MDA_AC90	NP
acyc_mda_2015	ACYC-MDA_AC91	NP
acyc_mda_2015	ACYC-MDA_AC92	NP
acyc_mda_2015	ACYC-MDA_AC93	NP
acyc_mda_2015	ACYC-MDA_AC98	NP
acyc_mda_2015	ACYC-MDA_AC99	NP
acyc_mda_2015	ACYC-MDA_AC69	NP
acyc_mda_2015	ACYC-MDA_AC68	NP
acyc_mda_2015	ACYC-MDA_AC61	NP
acyc_mda_2015	ACYC-MDA_AC60	NP
acyc_mda_2015	ACYC-MDA_AC63	NP
acyc_mda_2015	ACYC-MDA_AC62	NP
acyc_mda_2015	ACYC-MDA_AC65	NP
acyc_mda_2015	ACYC-MDA_AC64	NP
acyc_mda_2015	ACYC-MDA_AC67	NP
acyc_mda_2015	ACYC-MDA_AC66	NP
acyc_mda_2015	ACYC-MDA_AC78	NP
acyc_mda_2015	ACYC-MDA_AC79	NP
acyc_mda_2015	ACYC-MDA_AC72	NP
acyc_mda_2015	ACYC-MDA_AC73	NP
acyc_mda_2015	ACYC-MDA_AC70	NP
acyc_mda_2015	ACYC-MDA_AC71	NP
acyc_mda_2015	ACYC-MDA_AC76	NP
acyc_mda_2015	ACYC-MDA_AC77	NP
acyc_mda_2015	ACYC-MDA_AC74	NP
acyc_mda_2015	ACYC-MDA_AC75	NP
acyc_mskcc_2013	ACYC-MSKCC_11_3318	0
acyc_mskcc_2013	ACYC-MSKCC_10_5342	0
acyc_mskcc_2013	ACYC-MSKCC_9534	0
acyc_mskcc_2013	ACYC-MSKCC_11_17815	0
acyc_mskcc_2013	ACYC-MSKCC_002020	0
acyc_mskcc_2013	ACYC-MSKCC_002282	0
acyc_mskcc_2013	ACYC-MSKCC_11_3089	0
acyc_mskcc_2013	ACYC-MSKCC_2000136	0
acyc_mskcc_2013	ACYC-MSKCC_4332	0
acyc_mskcc_2013	ACYC-MSKCC_000479	0
acyc_mskcc_2013	ACYC-MSKCC_4133	0
acyc_mskcc_2013	ACYC-MSKCC_000410	0
acyc_mskcc_2013	ACYC-MSKCC_007441	0
acyc_mskcc_2013	ACYC-MSKCC_352	0
acyc_mskcc_2013	ACYC-MSKCC_111097	0
acyc_mskcc_2013	ACYC-MSKCC_05_6986	0
acyc_mskcc_2013	ACYC-MSKCC_000609	0
acyc_mskcc_2013	ACYC-MSKCC_000705	0
acyc_mskcc_2013	ACYC-MSKCC_122891	0
acyc_mskcc_2013	ACYC-MSKCC_131169	0
acyc_mskcc_2013	ACYC-MSKCC_002012	0
acyc_mskcc_2013	ACYC-MSKCC_142990	0
acyc_mskcc_2013	ACYC-MSKCC_6112	0
acyc_mskcc_2013	ACYC-MSKCC_09_4615	0
acyc_mskcc_2013	ACYC-MSKCC_000236	0
acyc_mskcc_2013	ACYC-MSKCC_065115	0
acyc_mskcc_2013	ACYC-MSKCC_10_5283	0
acyc_mskcc_2013	ACYC-MSKCC_007097	0
acyc_mskcc_2013	ACYC-MSKCC_001739	0
acyc_mskcc_2013	ACYC-MSKCC_990149	0
acyc_mskcc_2013	ACYC-MSKCC_002039	0
acyc_mskcc_2013	ACYC-MSKCC_118135	0
acyc_mskcc_2013	ACYC-MSKCC_07_16582	0
acyc_mskcc_2013	ACYC-MSKCC_09_4178	0
acyc_mskcc_2013	ACYC-MSKCC_3492	0
acyc_mskcc_2013	ACYC-MSKCC_007136	-2
acyc_mskcc_2013	ACYC-MSKCC_11_6165	0
acyc_mskcc_2013	ACYC-MSKCC_148632	0
acyc_mskcc_2013	ACYC-MSKCC_06_2532	0
acyc_mskcc_2013	ACYC-MSKCC_980452	0
acyc_mskcc_2013	ACYC-MSKCC_001947	0
acyc_mskcc_2013	ACYC-MSKCC_2000120	0
acyc_mskcc_2013	ACYC-MSKCC_80872	0
acyc_mskcc_2013	ACYC-MSKCC_2000756	0
acyc_mskcc_2013	ACYC-MSKCC_36773720	1
acyc_mskcc_2013	ACYC-MSKCC_000540	0
acyc_mskcc_2013	ACYC-MSKCC_001781	0
acyc_mskcc_2013	ACYC-MSKCC_671204	0
acyc_mskcc_2013	ACYC-MSKCC_001346	0
acyc_mskcc_2013	ACYC-MSKCC_002238	0
acyc_mskcc_2013	ACYC-MSKCC_6277	0
acyc_mskcc_2013	ACYC-MSKCC_002237	0
acyc_mskcc_2013	ACYC-MSKCC_09_12352	0
acyc_mskcc_2013	ACYC-MSKCC_000505	0
acyc_mskcc_2013	ACYC-MSKCC_128229	0
acyc_mskcc_2013	ACYC-MSKCC_065103	0
acyc_mskcc_2013	ACYC-MSKCC_2453	0
acyc_mskcc_2013	ACYC-MSKCC_006536	0
acyc_mskcc_2013	ACYC-MSKCC_002128	0
acyc_mskcc_2013	ACYC-MSKCC_000380	0
acyc_sanger_2013	PD3181a	NP
acyc_sanger_2013	PD3193a	NP
acyc_sanger_2013	PD3197a	NP
acyc_sanger_2013	PD3178a	NP
acyc_sanger_2013	PD3200a	NP
acyc_sanger_2013	PD3191a	NP
acyc_sanger_2013	PD3195a	NP
acyc_sanger_2013	PD3185a	NP
acyc_sanger_2013	PD3189a	NP
acyc_sanger_2013	PD3208a	NP
acyc_sanger_2013	PD3199a	NP
acyc_sanger_2013	PD3192a	NP
acyc_sanger_2013	PD3180a	NP
acyc_sanger_2013	PD3184a	NP
acyc_sanger_2013	PD3179a	NP
acyc_sanger_2013	PD3190a	NP
acyc_sanger_2013	PD3182a	NP
acyc_sanger_2013	PD3194a	NP
acyc_sanger_2013	PD3186a	NP
acyc_sanger_2013	PD3226a	NP
acyc_sanger_2013	PD3196a	NP
acyc_sanger_2013	PD3188a	NP
acyc_sanger_2013	PD3198a	NP
acyc_sanger_2013	PD3216a	NP
acc_2019	PD7296a	NP
acc_2019	PD7284a	NP
acc_2019	PD7286a	NP
acc_2019	PD7143a	NP
acc_2019	PD7141a	NP
acc_2019	PD7298a	NP
acc_2019	PD7288a	NP
acc_2019	PD7139a	NP
acc_2019	PD7129a	NP
acc_2019	PD7123a	NP
acc_2019	PD7135a	NP
acc_2019	PD7291a	NP
acc_2019	PD7131a	NP
acc_2019	PD7137a	NP
acc_2019	PD7283a	NP
acc_2019	PD7133a	NP
acc_2019	PD7125a	NP
acc_2019	PD7127a	NP
acc_2019	PD7144a	NP
acc_2019	PD7293a	NP
acc_2019	PD7285a	NP
acc_2019	PD7140a	NP
acc_2019	PD7297a	NP
acc_2019	PD7295a	NP
acc_2019	PD7142a	NP
acc_2019	PD7128a	NP
acc_2019	PD7138a	NP
acc_2019	PD7134a	NP
acc_2019	PD7282a	NP
acc_2019	PD7126a	NP
acc_2019	PD7290a	NP
acc_2019	PD7136a	NP
acc_2019	PD7124a	NP
acc_2019	PD7145a	NP
acc_2019	PD7130a	NP
acc_2019	ACYC-MSKCC_11_3318	0
acc_2019	ACYC-MSKCC_10_5342	0
acc_2019	ACYC-MSKCC_9534	0
acc_2019	ACYC-MSKCC_11_17815	0
acc_2019	ACYC-MSKCC_002020	0
acc_2019	ACYC-MSKCC_002282	0
acc_2019	ACYC-MSKCC_11_3089	0
acc_2019	ACYC-MSKCC_2000136	0
acc_2019	ACYC-MSKCC_4332	0
acc_2019	ACYC-MSKCC_000479	0
acc_2019	ACYC-MSKCC_4133	0
acc_2019	ACYC-MSKCC_000410	0
acc_2019	ACYC-MSKCC_007441	0
acc_2019	ACYC-MSKCC_352	0
acc_2019	ACYC-MSKCC_111097	0
acc_2019	ACYC-MSKCC_05_6986	0
acc_2019	ACYC-MSKCC_000609	0
acc_2019	ACYC-MSKCC_000705	0
acc_2019	ACYC-MSKCC_122891	0
acc_2019	ACYC-MSKCC_131169	0
acc_2019	ACYC-MSKCC_002012	0
acc_2019	ACYC-MSKCC_142990	0
acc_2019	ACYC-MSKCC_6112	0
acc_2019	ACYC-MSKCC_09_4615	0
acc_2019	ACYC-MSKCC_000236	0
acc_2019	ACYC-MSKCC_065115	0
acc_2019	ACYC-MSKCC_10_5283	0
acc_2019	ACYC-MSKCC_007097	0
acc_2019	ACYC-MSKCC_001739	0
acc_2019	ACYC-MSKCC_990149	0
acc_2019	ACYC-MSKCC_002039	0
acc_2019	ACYC-MSKCC_118135	0
acc_2019	ACYC-MSKCC_07_16582	0
acc_2019	ACYC-MSKCC_09_4178	0
acc_2019	ACYC-MSKCC_3492	0
acc_2019	ACYC-MSKCC_007136	-2
acc_2019	ACYC-MSKCC_11_6165	0
acc_2019	ACYC-MSKCC_148632	0
acc_2019	ACYC-MSKCC_06_2532	0
acc_2019	ACYC-MSKCC_980452	0
acc_2019	ACYC-MSKCC_001947	0
acc_2019	ACYC-MSKCC_2000120	0
acc_2019	ACYC-MSKCC_80872	0
acc_2019	ACYC-MSKCC_2000756	0
acc_2019	ACYC-MSKCC_36773720	1
acc_2019	ACYC-MSKCC_000540	0
acc_2019	ACYC-MSKCC_001781	0
acc_2019	ACYC-MSKCC_671204	0
acc_2019	ACYC-MSKCC_001346	0
acc_2019	ACYC-MSKCC_002238	0
acc_2019	ACYC-MSKCC_6277	0
acc_2019	ACYC-MSKCC_002237	0
acc_2019	ACYC-MSKCC_09_12352	0
acc_2019	ACYC-MSKCC_000505	0
acc_2019	ACYC-MSKCC_128229	0
acc_2019	ACYC-MSKCC_065103	0
acc_2019	ACYC-MSKCC_2453	0
acc_2019	ACYC-MSKCC_006536	0
acc_2019	ACYC-MSKCC_002128	0
acc_2019	ACYC-MSKCC_000380	0
acc_2019	ACYC-MDA_AC21	NP
acc_2019	ACYC-MDA_AC20	NP
acc_2019	ACYC-MDA_AC03	NP
acc_2019	ACYC-MDA_AC02	NP
acc_2019	ACYC-MDA_AC01	NP
acc_2019	ACYC-MDA_AC07	NP
acc_2019	ACYC-MDA_AC06	NP
acc_2019	ACYC-MDA_AC05	NP
acc_2019	ACYC-MDA_AC04	NP
acc_2019	ACYC-MDA_AC09	NP
acc_2019	ACYC-MDA_AC08	NP
acc_2019	ACYC-MDA_AC18	NP
acc_2019	ACYC-MDA_AC19	NP
acc_2019	ACYC-MDA_AC14	NP
acc_2019	ACYC-MDA_AC15	NP
acc_2019	ACYC-MDA_AC16	NP
acc_2019	ACYC-MDA_AC17	NP
acc_2019	ACYC-MDA_AC10	NP
acc_2019	ACYC-MDA_AC11	NP
acc_2019	ACYC-MDA_AC12	NP
acc_2019	ACYC-MDA_AC13	NP
acc_2019	PD3181a	NP
acc_2019	PD3193a	NP
acc_2019	PD3197a	NP
acc_2019	PD3178a	NP
acc_2019	PD3200a	NP
acc_2019	PD3191a	NP
acc_2019	PD3195a	NP
acc_2019	PD3185a	NP
acc_2019	PD3189a	NP
acc_2019	PD3208a	NP
acc_2019	PD3199a	NP
acc_2019	PD3192a	NP
acc_2019	PD3180a	NP
acc_2019	PD3184a	NP
acc_2019	PD3179a	NP
acc_2019	PD3190a	NP
acc_2019	PD3182a	NP
acc_2019	PD3194a	NP
acc_2019	PD3186a	NP
acc_2019	PD3226a	NP
acc_2019	PD3196a	NP
acc_2019	PD3188a	NP
acc_2019	PD3198a	NP
acc_2019	PD3216a	NP
acc_2019	AdCC5T	NA
acc_2019	AdCC4T	NA
acc_2019	AdCC2T	NA
acc_2019	AdCC9T	NA
acc_2019	AdCC8T	NA
acc_2019	AdCC6T	NA
acc_2019	AdCC32T	NA
acc_2019	AdCC1T	NA
acc_2019	AdCC12T	NA
acc_2019	AdCC3T	NA
acc_2019	AdCC11T	NA
acc_2019	AdCC10T	NA
acc_2019	C3070	NP
acc_2019	G3856	NP
acc_2019	C2725	NP
acc_2019	C2954	NP
acc_2019	P1849	NP
acc_2019	K8414	NP
acc_2019	T0669	NP
acc_2019	D3212	NP
acc_2019	W9012	NP
acc_2019	H1407	NP
acc_2019	H1985	NP
acc_2019	F6345	NP
acc_2019	W7869	NP
acc_2019	F0975	NP
acc_2019	F2608	NP
acc_2019	M9671	NP
acc_2019	ACYC-JHU_PGDX920T	NP
acc_2019	ACYC-JHU_PGDX2881T	NP
acc_2019	ACYC-JHU_PGDX910T	NP
acc_2019	ACYC-JHU_PGDX912T	NP
acc_2019	ACYC-JHU_PGDX916T	NP
acc_2019	ACYC-JHU_PGDX1762T	NP
acc_2019	ACYC-JHU_PGDX1770T	NP
acc_2019	ACYC-JHU_PGDX1766T	NP
acc_2019	ACYC-JHU_PGDX914T	NP
acc_2019	ACYC-JHU_PGDX1772T	NP
acc_2019	ACYC-JHU_PGDX1764T	NP
acc_2019	ACYC-JHU_PGDX1768T	NP
acc_2019	ACYC-JHU_PGDX2880T	NP
acc_2019	ACYC-JHU_PGDX919T	NP
acc_2019	ACYC-JHU_PGDX2882T	NP
acc_2019	ACYC-JHU_PGDX921T	NP
acc_2019	ACYC-JHU_PGDX2884T	NP
acc_2019	ACYC-JHU_PGDX913T	NP
acc_2019	ACYC-JHU_PGDX1763T	NP
acc_2019	ACYC-JHU_PGDX915T	NP
acc_2019	ACYC-JHU_PGDX1767T	NP
acc_2019	ACYC-JHU_PGDX1771T	NP
acc_2019	ACYC-JHU_PGDX1765T	NP
acc_2019	ACYC-JHU_PGDX1769T	NP
acc_2019	ACYC-JHU_PGDX2883T	NP
acc_2019	ACYC-FMI-01	NA
acc_2019	ACYC-FMI-02	NA
acc_2019	ACYC-FMI-03	NA
acc_2019	ACYC-FMI-04	NA
acc_2019	ACYC-FMI-05	NA
acc_2019	ACYC-FMI-06	NA
acc_2019	ACYC-FMI-07	NA
acc_2019	ACYC-FMI-08	NA
acc_2019	ACYC-FMI-09	NA
acc_2019	ACYC-FMI-10	NA
acc_2019	ACYC-FMI-11	NA
acc_2019	ACYC-FMI-12	NA
acc_2019	ACYC-FMI-13	NA
acc_2019	ACYC-FMI-14	NA
acc_2019	ACYC-FMI-15	NA
acc_2019	ACYC-FMI-16	NA
acc_2019	ACYC-FMI-17	NA
acc_2019	ACYC-FMI-18	NA
acc_2019	ACYC-FMI-19	NA
acc_2019	ACYC-FMI-20	NA
acc_2019	ACYC-FMI-21	NA
acc_2019	ACYC-FMI-22	NA
acc_2019	ACYC-FMI-23	NA
acc_2019	ACYC-FMI-24	NA
acc_2019	ACYC-FMI-25	NA
acc_2019	ACYC-FMI-26	NA
acc_2019	ACYC-FMI-27	NA
acc_2019	ACYC-FMI-28	NA
acc_2019	XRN-3XVRU7	NA
acc_2019	XRN-PH6XJ6	NA
acc_2019	XRN-QC7XXT	NA
acc_2019	XRN-B1KBBT	NA
acc_2019	XRN-9PGQQ3	NA
acc_2019	XRN-3QS2BQ	NA
acc_2019	XRN-D4M7FM	NA
acc_2019	XRN-D2B0LR	NA
acc_2019	XRN-PDCVLE	NA
acc_2019	XRN-4M9J3D	NA
acc_2019	XRN-TV337E	NA
acc_2019	XRN-B0YTN5	NA
acc_2019	XRN-L02HK7	NA
acc_2019	XRN-SPT8X7	NA
acc_2019	XRN-USF3VF	NA
acc_2019	XRN-RKS09C	NA
acc_2019	XRN-U33W69	NA
acc_2019	XRN-EWV284	NA
acc_2019	XRN-SSGR76	NA
acc_2019	XRN-25V74T	NA
acc_2019	XRN-DM1W40	NA
acc_2019	XRN-J0097R	NA
acc_2019	XRN-L1H3U5	NA
acc_2019	XRN-EJD0UE	NA
acc_2019	XRN-HG0ES9	NA
acc_2019	XRN-CSKNSN	NA
acc_2019	XRN-YU2E6S	NA
acc_2019	XRN-5JFR99	NA
acc_2019	XRN-RUDS37	NA
acc_2019	XRN-QUKQTY	NA
acc_2019	XRN-6HUYER	NA
acc_2019	XRN-3EBT35	NA
acc_2019	XRN-96WYLV	NA
acc_2019	XRN-B9XDUV	NA
acc_2019	XRN-55PMVJ	NA
acc_2019	XRN-JYSYPJ	NA
acc_2019	XRN-ETLKN8	NA
acc_2019	XRN-3YDFG9	NA
acc_2019	XRN-3ED0TR	NA
acc_2019	XRN-ENHJMQ	NA
acc_2019	XRN-C5UCT9	NA
acc_2019	XRN-X31189	NA
acc_2019	XRN-KU71FC	NA
acc_2019	XRN-TVXMGS	NA
acc_2019	XRN-W13EAM	NA
acc_2019	XRN-MDA5Y0	NA
acc_2019	XRN-DUWB92	NA
acc_2019	XRN-YG9PJ5	NA
acc_2019	XRN-WHK2R3	NA
acc_2019	XRN-AV0RSH	NA
acc_2019	XRN-KQ070R	NA
acc_2019	XRN-QFV3EL	NA
acc_2019	XRN-66DB0F	NA
acc_2019	XRN-U03E2B	NA
acc_2019	XRN-KMTT94	NA
acc_2019	XRN-45S5PU	NA
acc_2019	XRN-YX3HF7	NA
acc_2019	XRN-DM0614	NA
acc_2019	XRN-BJ8P8X	NA
acc_2019	XRN-7A14H3	NA
acc_2019	XRN-WBYW18	NA
acc_2019	XRN-SQVCPA	NA
acc_2019	XRN-HBALKM	NA
acc_2019	XRN-HS74HM	NA
acc_2019	XRN-5K32Q7	NA
acc_2019	XRN-3F4C55	NA
acc_2019	XRN-UVL3FN	NA
acc_2019	XRN-3L1DY4	NA
acc_2019	XRN-VXN26N	NA
acc_2019	XRN-1WQ5V8	NA
acc_2019	XRN-BG55NQ	NA
acc_2019	XRN-Y3WU4X	NA
acc_2019	XRN-SY1FLL	NA
acc_2019	XRN-BENHL1	NA
acc_2019	XRN-8SAG4N	NA
acc_2019	XRN-Y1A6R5	NA
acc_2019	XRN-17LU1M	NA
acc_2019	XRN-YU5W0J	NA
acc_2019	XRN-QT0F02	NA
acc_2019	XRN-XSSYM5	NA
acc_2019	XRN-G92BC7	NA
acc_2019	XRN-P8A047	NA
acc_2019	XRN-R9E4M9	NA
acc_2019	XRN-2FK377	NA
acc_2019	XRN-QHYGE6	NA
acc_2019	XRN-HF67GQ	NA
acc_2019	XRN-RQB4V1	NA
acc_2019	XRN-D9GFB7	NA
acc_2019	XRN-FS7TBE	NA
acc_2019	XRN-VHUWDF	NA
acc_2019	XRN-JQCECQ	NA
acc_2019	XRN-F9YVXW	NA
acc_2019	XRN-SH3N2X	NA
acc_2019	XRN-MTXP8P	NA
acc_2019	XRN-70WRY7	NA
acc_2019	XRN-GYPY72	NA
acc_2019	XRN-DPD0NK	NA
acc_2019	XRN-M3V48G	NA
acc_2019	XRN-PTJ8QY	NA
acc_2019	XRN-KQWD7J	NA
acc_2019	XRN-RKTW2Q	NA
acc_2019	XRN-PTQ6PQ	NA
acc_2019	XRN-U9JWD9	NA
acc_2019	XRN-NJHQUS	NA
acc_2019	XRN-LD54DE	NA
acc_2019	XRN-3241LB	NA
acc_2019	XRN-BT9QTE	NA
acc_2019	XRN-UHCHYH	NA
acc_2019	XRN-9LYEY4	NA
acc_2019	XRN-KUJU34	NA
acc_2019	XRN-WY3B7J	NA
acc_2019	XRN-CYL2TH	NA
acc_2019	XRN-5N14N5	NA
acc_2019	XRN-5XFKJF	NA
acc_2019	XRN-DH1V3S	NA
acc_2019	XRN-7RXJPQ	NA
acc_2019	XRN-MMA3YS	NA
acc_2019	XRN-MSJERB	NA
acc_2019	XRN-YLFRCJ	NA
acc_2019	XRN-VB2RXA	NA
acc_2019	XRN-64D9DQ	NA
acc_2019	XRN-FP94C3	NA
acc_2019	XRN-BN2MW9	NA
acc_2019	XRN-SH5YD5	NA
acc_2019	XRN-BWDBMX	NA
acc_2019	XRN-WWQDHR	NA
acc_2019	XRN-QMLL9V	NA
acc_2019	XRN-VQJYC3	NA
acc_2019	XRN-NJD0DH	NA
acc_2019	XRN-FPMHN9	NA
acc_2019	XRN-PYGJ70	NA
acc_2019	XRN-3WXHSM	NA
acc_2019	XRN-CDMJPF	NA
acc_2019	XRN-DXLUW3	NA
acc_2019	XRN-Y8B3S0	NA
acc_2019	XRN-PJ0QCX	NA
acc_2019	XRN-PRA7TP	NA
acc_2019	XRN-S4KNAB	NA
acc_2019	XRN-1N2796	NA
acc_2019	XRN-4KWL2T	NA
acc_2019	XRN-YJA4KD	NA
acc_2019	XRN-8HQ1S9	NA
acc_2019	XRN-Q5H7W5	NA
acc_2019	XRN-AANAT8	NA
acc_2019	XRN-XMNWE5	NA
acc_2019	XRN-PYKT7W	NA
acc_2019	XRN-RBP79H	NA
acc_2019	XRN-SW8VC2	NA
acc_2019	XRN-DBH56G	NA
acc_2019	XRN-CEXVCY	NA
acc_2019	XRN-JUDA9W	NA
acc_2019	XRN-NH3SM4	NA
acc_2019	XRN-G8TW9A	NA
acc_2019	XRN-12J6CD	NA
acc_2019	XRN-PRDG29	NA
acc_2019	XRN-424SWW	NA
acc_2019	XRN-FVYY7W	NA
acc_2019	XRN-B9ALTG	NA
acc_2019	XRN-J4P1YW	NA
acc_2019	XRN-X4J6RF	NA
acc_2019	XRN-PG5FPU	NA
acc_2019	XRN-K3RXPV	NA
acc_2019	XRN-HR1C2Q	NA
acc_2019	XRN-FGMPHN	NA
acc_2019	XRN-DLVLR4	NA
acc_2019	XRN-EM31XE	NA
acc_2019	XRN-4TBR67	NA
acc_2019	XRN-5FFH3Y	NA
acc_2019	XRN-ARJ98F	NA
acc_2019	XRN-4MS6GJ	NA
acc_2019	XRN-1N3FNJ	NA
acc_2019	XRN-W6LGLT	NA
acc_2019	XRN-KEF5HC	NA
acc_2019	XRN-7AAS23	NA
acc_2019	XRN-RDWPFF	NA
acc_2019	XRN-7DVRC7	NA
acc_2019	XRN-5LFLH1	NA
acc_2019	XRN-487AMD	NA
acc_2019	XRN-7TPASQ	NA
acc_2019	XRN-YUXXAL	NA
acc_2019	XRN-RW01C5	NA
acc_2019	XRN-F1MM8R	NA
acc_2019	XRN-1TLDYD	NA
acc_2019	XRN-Y1GJHU	NA
acc_2019	XRN-EXY7U8	NA
acc_2019	XRN-UYQBGA	NA
acc_2019	XRN-ARY8UK	NA
acc_2019	XRN-MCT9TX	NA
acc_2019	XRN-WGN1N4	NA
acc_2019	XRN-XSJ80F	NA
acc_2019	XRN-6BK0ET	NA
acc_2019	XRN-HSEWQH	NA
acc_2019	XRN-1URE8L	NA
acc_2019	XRN-HLWLNP	NA
acc_2019	XRN-UNAC0D	NA
acc_2019	XRN-A7M9BF	NA
acc_2019	XRN-YA73HG	NA
acc_2019	XRN-8U3MWQ	NA
acc_2019	XRN-VAPFFW	NA
acc_2019	XRN-YGS3RT	NA
acc_2019	XRN-W9X55B	NA
acc_2019	XRN-V7VFH6	NA
acc_2019	XRN-7THY8Y	NA
acc_2019	XRN-TH0PMT	NA
acc_2019	XRN-6TBJ9Q	NA
acc_2019	XRN-HVUXKP	NA
acc_2019	XRN-BLQLT0	NA
acc_2019	XRN-L0K3G6	NA
acc_2019	XRN-MH0YE6	NA
acc_2019	XRN-Q6CVTK	NA
acc_2019	XRN-YVYAFS	NA
acc_2019	XRN-TSYX80	NA
acc_2019	XRN-YYBV9S	NA
acc_2019	XRN-REFSPC	NA
acc_2019	XRN-M1VJ4Y	NA
acc_2019	XRN-PBVFSD	NA
acc_2019	XRN-X9Y1JK	NA
acc_2019	XRN-TY1TPU	NA
acc_2019	XRN-Q88GAF	NA
acc_2019	XRN-MN5Q4X	NA
acc_2019	XRN-M8Q4GV	NA
acc_2019	XRN-FH64RQ	NA
acc_2019	XRN-G0BEML	NA
acc_2019	XRN-1Q09GL	NA
acc_2019	XRN-65MTLT	NA
acc_2019	XRN-6YJULH	NA
acc_2019	XRN-17HWGA	NA
acc_2019	XRN-VCUEF6	NA
acc_2019	XRN-WNAQ9N	NA
acc_2019	XRN-B476QG	NA
acc_2019	XRN-CX0U2P	NA
acc_2019	XRN-X90RCT	NA
acc_2019	XRN-EA7QSS	NA
acc_2019	XRN-KGEJR8	NA
acc_2019	XRN-3UL6M1	NA
acc_2019	XRN-Q4YG10	NA
acc_2019	XRN-V2GW72	NA
acc_2019	XRN-XQ8S3A	NA
acc_2019	XRN-RHB1TW	NA
acc_2019	XRN-TJGR6N	NA
acc_2019	XRN-5NUV26	NA
acc_2019	XRN-V2QDEY	NA
acc_2019	XRN-CLCP1F	NA
acc_2019	XRN-HWEYMM	NA
acc_2019	XRN-4EFU56	NA
acc_2019	XRN-P6679L	NA
acc_2019	XRN-LQ4PEJ	NA
acc_2019	XRN-LY9CWS	NA
acc_2019	XRN-G5WHJJ	NA
acc_2019	XRN-JW5D4E	NA
acc_2019	XRN-UT1Q21	NA
acc_2019	XRN-MQTAAP	NA
acc_2019	XRN-SH3LTP	NA
acc_2019	XRN-69CXVW	NA
acc_2019	XRN-PY7XGW	NA
acc_2019	XRN-Q858DL	NA
acc_2019	XRN-8NN65Q	NA
acc_2019	XRN-WPBR02	NA
acc_2019	XRN-F5Q4FD	NA
acc_2019	XRN-APPD0J	NA
acc_2019	XRN-V0CDA7	NA
acc_2019	XRN-X6WC68	NA
acc_2019	XRN-GHDSJH	NA
acc_2019	XRN-UWBF6L	NA
acc_2019	XRN-EAYFBT	NA
acc_2019	XRN-B15CTK	NA
acc_2019	XRN-1WY2F7	NA
acc_2019	XRN-JSHB8N	NA
acc_2019	XRN-7EEP0M	NA
acc_2019	XRN-P480VM	NA
acc_2019	XRN-MFQ05V	NA
acc_2019	XRN-3WNDTD	NA
acc_2019	XRN-W56AKK	NA
acc_2019	XRN-SP16XJ	NA
acc_2019	XRN-QKRBAB	NA
acc_2019	XRN-M5SAX1	NA
acc_2019	XRN-YCTV4B	NA
acc_2019	XRN-JNN5UL	NA
acc_2019	XRN-63T0S4	NA
acc_2019	XRN-DE337P	NA
acc_2019	XRN-P4YUXU	NA
acc_2019	XRN-SWJBWD	NA
acc_2019	XRN-7W8BX8	NA
acc_2019	XRN-5ANP4T	NA
acc_2019	XRN-4KPHB0	NA
acc_2019	XRN-4CULP7	NA
acc_2019	XRN-GUW0ST	NA
acc_2019	XRN-W7S5TR	NA
acc_2019	XRN-4K1Y24	NA
acc_2019	XRN-716EQH	NA
acc_2019	XRN-PJ80LE	NA
acc_2019	XRN-U461ER	NA
acc_2019	XRN-37399H	NA
acc_2019	XRN-267GPG	NA
acc_2019	XRN-E8E14T	NA
acc_2019	XRN-2HVD82	NA
acc_2019	XRN-QM3QDG	NA
acc_2019	XRN-X08SBX	NA
acc_2019	XRN-3DDYCR	NA
acc_2019	XRN-6BSPAM	NA
acc_2019	XRN-6AX1HC	NA
acc_2019	XRN-PFXN53	NA
acc_2019	XRN-4C4G0A	NA
acc_2019	XRN-J2G88X	NA
acc_2019	XRN-N3TWHK	NA
acc_2019	XRN-GBJPFV	NA
acc_2019	XRN-640RDM	NA
acc_2019	XRN-EL64B2	NA
acc_2019	XRN-ATGEL3	NA
acc_2019	XRN-KKQ9H8	NA
acc_2019	XRN-XBTHWQ	NA
acc_2019	XRN-3CUDBC	NA
acc_2019	XRN-66HP64	NA
acc_2019	XRN-7Y45HM	NA
acc_2019	XRN-UFQV9P	NA
acc_2019	XRN-6L6UFP	NA
acc_2019	XRN-16BB9A	NA
acc_2019	XRN-DYUWWB	NA
acc_2019	XRN-K1LADM	NA
acc_2019	XRN-WB1YGF	NA
acc_2019	XRN-8XULXY	NA
acc_2019	XRN-MGHWJF	NA
acc_2019	XRN-K2XTX6	NA
acc_2019	XRN-QSD4C6	NA
acc_2019	XRN-T4R8JK	NA
acc_2019	XRN-T7KFWN	NA
acc_2019	XRN-GA2WXQ	NA
acc_2019	XRN-XHN1JG	NA
acc_2019	XRN-AFS76G	NA
acc_2019	XRN-HB61K6	NA
acc_2019	XRN-A6MEPR	NA
acc_2019	XRN-UF8RR8	NA
acc_2019	XRN-BH8HCS	NA
acc_2019	XRN-TDG920	NA
acc_2019	XRN-64M9ND	NA
acc_2019	XRN-HGKDNP	NA
acc_2019	XRN-1788CF	NA
acc_2019	XRN-MWMBY9	NA
acc_2019	XRN-QJJFNV	NA
acc_2019	XRN-C3UYT6	NA
acc_2019	XRN-HWUT0C	NA
acc_2019	XRN-SK07KR	NA
acc_2019	XRN-759SA6	NA
acc_2019	XRN-X56Y8R	NA
acc_2019	XRN-RV5WXT	NA
acc_2019	XRN-J8KXQQ	NA
acc_2019	XRN-LYG602	NA
acc_2019	XRN-5JA7W9	NA
acc_2019	XRN-GLE3RD	NA
acc_2019	XRN-GC6SHF	NA
acc_2019	XRN-SXL2UF	NA
acc_2019	XRN-A2FR70	NA
acc_2019	XRN-A4GE4X	NA
acc_2019	XRN-WEALX0	NA
acc_2019	XRN-2PV054	NA
acc_2019	XRN-90C4UT	NA
acc_2019	XRN-U3EKT3	NA
acc_2019	XRN-S2G0RD	NA
acc_2019	XRN-PH1JAX	NA
acc_2019	XRN-QBMQKU	NA
acc_2019	XRN-45R169	NA
acc_2019	XRN-X5X3TB	NA
acc_2019	XRN-B30SWU	NA
acc_2019	XRN-607ACB	NA
acc_2019	XRN-TX5V70	NA
acc_2019	XRN-6V9BMH	NA
acc_2019	XRN-2XG3E7	NA
acc_2019	XRN-46UK0C	NA
acc_2019	XRN-85U3YU	NA
acc_2019	XRN-LVBFQ6	NA
acc_2019	XRN-Q4YJUF	NA
acc_2019	XRN-6BURJJ	NA
acc_2019	XRN-62MX20	NA
acc_2019	XRN-VW13JX	NA
acc_2019	XRN-NWBW3E	NA
acc_2019	XRN-11FPP4	NA
acc_2019	XRN-WHP8BK	NA
acc_2019	XRN-98WE8Y	NA
acc_2019	XRN-D6UB10	NA
acc_2019	XRN-3G6X43	NA
acc_2019	XRN-7V1DN0	NA
acc_2019	XRN-X2BAVQ	NA
acc_2019	XRN-4K9E27	NA
acc_2019	XRN-4R4405	NA
acc_2019	XRN-RKHA5J	NA
acc_2019	XRN-3SPHE4	NA
acc_2019	XRN-12WL18	NA
acc_2019	XRN-W57KSR	NA
acc_2019	XRN-SXK0ED	NA
acc_2019	XRN-M82GFT	NA
acc_2019	XRN-9EVU5J	NA
acc_2019	XRN-RAGXXF	NA
acc_2019	XRN-9BX8N7	NA
acc_2019	XRN-J90ST2	NA
acc_2019	XRN-KRT0XC	NA
acc_2019	XRN-UDT15E	NA
acc_2019	XRN-S7F125	NA
[truncated: 67,224 more rows]
