# Supplementary material for: NRF3 suppresses squamous carcinogenesis, involving the unfolded protein response regulator HSPA5
Source: EMBO Mol Med. 2023 Oct 9;15(11):e17761. doi: 10.15252/emmm.202317761 (PMC10630885; doi:10.15252/emmm.202317761)
Supplement: Supplementary file 6 — Source Data for Figure 1 [file EMMM-15-e17761-s009.zip › Figure 1/1E/numerical data_1E_Mutations.txt]

STUDY_ID	SAMPLE_ID	NFE2L3
paac_jhu_2014	ACINAR01	WT
paac_jhu_2014	ACINAR02	WT
paac_jhu_2014	ACINAR03	WT
paac_jhu_2014	ACINAR04	WT
paac_jhu_2014	ACINAR05	WT
paac_jhu_2014	ACINAR06	WT
paac_jhu_2014	ACINAR08	WT
paac_jhu_2014	ACINAR09	WT
paac_jhu_2014	ACINAR10	WT
paac_jhu_2014	ACINAR11	WT
paac_jhu_2014	ACINAR13	WT
paac_jhu_2014	ACINAR14	WT
paac_jhu_2014	ACINAR15	WT
paac_jhu_2014	ACINAR17	WT
paac_jhu_2014	ACINAR18	WT
paac_jhu_2014	ACINAR19	WT
paac_jhu_2014	ACINAR20	WT
paac_jhu_2014	ACINAR21	WT
paac_jhu_2014	ACINAR25	WT
paac_jhu_2014	ACINAR26	WT
paac_jhu_2014	ACINAR27	WT
paac_jhu_2014	ACINAR28	WT
paac_jhu_2014	ACINAR29	WT
mel_tsam_liang_2017	VU1	WT
mel_tsam_liang_2017	VU2	WT
mel_tsam_liang_2017	VU3	WT
mel_tsam_liang_2017	VU4	WT
mel_tsam_liang_2017	VU5	WT
mel_tsam_liang_2017	VU6	WT
mel_tsam_liang_2017	VU7	WT
mel_tsam_liang_2017	VU8	WT
mel_tsam_liang_2017	VU9	WT
mel_tsam_liang_2017	VU10	WT
mel_tsam_liang_2017	VU11	WT
mel_tsam_liang_2017	VU12	WT
mel_tsam_liang_2017	VU13	WT
mel_tsam_liang_2017	VU14	WT
mel_tsam_liang_2017	VU15	WT
mel_tsam_liang_2017	VU16	WT
mel_tsam_liang_2017	101984-1T-17	WT
mel_tsam_liang_2017	103340-1T-18	WT
mel_tsam_liang_2017	121441-2T-19	WT
mel_tsam_liang_2017	129988T-20	WT
mel_tsam_liang_2017	136374-1T-21	WT
mel_tsam_liang_2017	140122-1T-22	WT
mel_tsam_liang_2017	142883-1T-23	WT
mel_tsam_liang_2017	143455-1T-24	WT
mel_tsam_liang_2017	145041-1T-25a	WT
mel_tsam_liang_2017	148336T-25b	WT
mel_tsam_liang_2017	145604-1T-26	WT
mel_tsam_liang_2017	150199-1T-27	WT
mel_tsam_liang_2017	148034-1T-28	WT
mel_tsam_liang_2017	150449-2T-29a	WT
mel_tsam_liang_2017	150449-14T-29b	WT
mel_tsam_liang_2017	152063-10T-29c	WT
mel_tsam_liang_2017	150756-1T-30	WT
mel_tsam_liang_2017	157471-1T-31	WT
mel_tsam_liang_2017	142162-1T-32	WT
mel_tsam_liang_2017	143739-33	WT
mel_tsam_liang_2017	169894a-34a	L423F
mel_tsam_liang_2017	169894b-34b	L423F
all_stjude_2016	SJBALL020595_D1	WT
all_stjude_2016	SJERG005_D	WT
all_stjude_2016	SJERG023_D_WES	WT
all_stjude_2016	SJERG028_D_WES	WT
all_stjude_2016	SJERG007_D_WES	WT
all_stjude_2016	SJERG020309_D1	WT
all_stjude_2016	SJBALL021405_D1_WES	WT
all_stjude_2016	SJBALL021514_D1_WES	WT
all_stjude_2016	SJBALL021372_D1_WES	WT
all_stjude_2016	SJERG016_D_WES	WT
all_stjude_2016	SJERG020305_D1	WT
all_stjude_2016	SJBALL021130_D1	WT
all_stjude_2016	SJBALL021324_D1_WES	WT
all_stjude_2016	SJBALL020340_D1	WT
all_stjude_2016	SJERG020050_D1_WES	WT
all_stjude_2016	SJBALL241_D_WES	WT
all_stjude_2016	SJBALL021427_D1_WES	WT
all_stjude_2016	SJERG018_D_WES	WT
all_stjude_2016	SJERG020303_D1	WT
all_stjude_2016	SJERG029_D_WES	WT
all_stjude_2016	SJBALL021336_D1_WES	WT
all_stjude_2016	SJERG020306_D1	WT
all_stjude_2016	SJERG021_D_WES	WT
all_stjude_2016	SJBALL021299_D1_WES	WT
all_stjude_2016	SJERG010_D	WT
all_stjude_2016	SJBALL020469_D1	WT
all_stjude_2016	SJERG020308_D1	WT
all_stjude_2016	SJERG020304_D1	WT
all_stjude_2016	SJERG020_D_WES	WT
all_stjude_2016	SJERG020053_D1_WES	WT
all_stjude_2016	SJBALL021512_D1_WES	WT
all_stjude_2016	SJERG020299_D1	WT
all_stjude_2016	SJERG031_D	WT
all_stjude_2016	SJERG006_D	WT
all_stjude_2016	SJERG020300_D1	WT
all_stjude_2016	SJERG020307_D1	WT
all_stjude_2016	SJERG026_D	WT
all_stjude_2016	SJERG001_D_WES	WT
all_stjude_2016	SJBALL218_D_WES	WT
all_stjude_2016	SJBALL227_D_WES	WT
all_stjude_2016	SJERG014_D_WES	WT
all_stjude_2016	SJERG002_D	WT
all_stjude_2016	SJBALL021081_D1_WES	WT
all_stjude_2016	SJERG030_D_WES	WT
all_stjude_2016	SJBALL021333_D1_WES	WT
all_stjude_2016	SJERG019_D_WES	WT
all_stjude_2016	SJBALL020635_D1	WT
all_stjude_2016	SJBALL020383_D1_WES	WT
all_stjude_2016	SJBALL087_D_WES	WT
all_stjude_2016	SJERG004_D_WES	WT
all_stjude_2016	SJERG013_D_WES	WT
all_stjude_2016	SJERG017_D_WES	WT
all_stjude_2016	SJERG020052_D1	WT
all_stjude_2016	SJERG020051_D1_WES	WT
all_stjude_2016	SJBALL215_D_WES	WT
all_stjude_2016	SJBALL020828_D1	WT
all_stjude_2016	SJERG022_D_WES	WT
all_stjude_2016	SJBALL230_D_WES	WT
all_stjude_2016	SJBALL021511_D1_WES	WT
all_stjude_2016	SJBALL199_D_WES	WT
all_stjude_2016	SJERG020054_D1_WES	WT
all_stjude_2016	SJERG020302_D1	WT
all_stjude_2016	SJERG008_D_WES	WT
all_stjude_2016	SJERG020_D	WT
all_stjude_2016	SJBALL021492_D1_WES	WT
all_stjude_2016	SJERG020051_D1	WT
all_stjude_2016	SJERG009_D	WT
all_stjude_2016	SJERG025_D_WES	WT
all_stjude_2016	SJERG003_D_WES	WT
all_stjude_2016	SJERG011_D	WT
all_stjude_2016	SJERG024_D	WT
all_stjude_2016	SJERG028_D	WT
all_stjude_2016	SJERG016_D	WT
aml_ohsu_2018	aml_ohsu_2018_09-00705	WT
aml_ohsu_2018	aml_ohsu_2018_10-00136	WT
aml_ohsu_2018	aml_ohsu_2018_10-00172	WT
aml_ohsu_2018	aml_ohsu_2018_10-00507	WT
aml_ohsu_2018	aml_ohsu_2018_10-00542	WT
aml_ohsu_2018	aml_ohsu_2018_10-00669	WT
aml_ohsu_2018	aml_ohsu_2018_10-00692	WT
aml_ohsu_2018	aml_ohsu_2018_10-00715	WT
aml_ohsu_2018	aml_ohsu_2018_10-00791	WT
aml_ohsu_2018	aml_ohsu_2018_10-00792	WT
aml_ohsu_2018	aml_ohsu_2018_10-00819	WT
aml_ohsu_2018	aml_ohsu_2018_11-00049	WT
aml_ohsu_2018	aml_ohsu_2018_11-00090	WT
aml_ohsu_2018	aml_ohsu_2018_11-00162	WT
aml_ohsu_2018	aml_ohsu_2018_11-00170	WT
aml_ohsu_2018	aml_ohsu_2018_11-00178	WT
aml_ohsu_2018	aml_ohsu_2018_11-00254	WT
aml_ohsu_2018	aml_ohsu_2018_11-00261	WT
aml_ohsu_2018	aml_ohsu_2018_11-00295	WT
aml_ohsu_2018	aml_ohsu_2018_11-00319	WT
aml_ohsu_2018	aml_ohsu_2018_12-00023	NS
aml_ohsu_2018	aml_ohsu_2018_12-00051	NS
aml_ohsu_2018	aml_ohsu_2018_12-00066	NS
aml_ohsu_2018	aml_ohsu_2018_12-00069	WT
aml_ohsu_2018	aml_ohsu_2018_12-00127	WT
aml_ohsu_2018	aml_ohsu_2018_12-00150	NS
aml_ohsu_2018	aml_ohsu_2018_12-00211	NS
aml_ohsu_2018	aml_ohsu_2018_12-00258	NS
aml_ohsu_2018	aml_ohsu_2018_12-00294	NS
aml_ohsu_2018	aml_ohsu_2018_12-00301	NS
aml_ohsu_2018	aml_ohsu_2018_12-00362	WT
aml_ohsu_2018	aml_ohsu_2018_12-00371	WT
aml_ohsu_2018	aml_ohsu_2018_12-00372	NS
aml_ohsu_2018	aml_ohsu_2018_12-00423	NS
aml_ohsu_2018	aml_ohsu_2018_12-00426	NS
aml_ohsu_2018	aml_ohsu_2018_13-00004	WT
aml_ohsu_2018	aml_ohsu_2018_13-00007	NS
aml_ohsu_2018	aml_ohsu_2018_13-00028	NS
aml_ohsu_2018	aml_ohsu_2018_13-00034	NS
aml_ohsu_2018	aml_ohsu_2018_13-00098	WT
aml_ohsu_2018	aml_ohsu_2018_13-00106	WT
aml_ohsu_2018	aml_ohsu_2018_13-00118	WT
aml_ohsu_2018	aml_ohsu_2018_13-00123	NS
aml_ohsu_2018	aml_ohsu_2018_13-00145	NS
aml_ohsu_2018	aml_ohsu_2018_13-00146	NS
aml_ohsu_2018	aml_ohsu_2018_13-00147	NS
aml_ohsu_2018	aml_ohsu_2018_13-00149	WT
aml_ohsu_2018	aml_ohsu_2018_13-00150	NS
aml_ohsu_2018	aml_ohsu_2018_13-00157	WT
aml_ohsu_2018	aml_ohsu_2018_13-00160	WT
aml_ohsu_2018	aml_ohsu_2018_13-00163	WT
aml_ohsu_2018	aml_ohsu_2018_13-00165	WT
aml_ohsu_2018	aml_ohsu_2018_13-00166	WT
aml_ohsu_2018	aml_ohsu_2018_13-00186	WT
aml_ohsu_2018	aml_ohsu_2018_13-00195	WT
aml_ohsu_2018	aml_ohsu_2018_13-00201	WT
aml_ohsu_2018	aml_ohsu_2018_13-00202	WT
aml_ohsu_2018	aml_ohsu_2018_13-00204	WT
aml_ohsu_2018	aml_ohsu_2018_13-00218	WT
aml_ohsu_2018	aml_ohsu_2018_13-00226	WT
aml_ohsu_2018	aml_ohsu_2018_13-00232	WT
aml_ohsu_2018	aml_ohsu_2018_13-00236	WT
aml_ohsu_2018	aml_ohsu_2018_13-00237	WT
aml_ohsu_2018	aml_ohsu_2018_13-00242	WT
aml_ohsu_2018	aml_ohsu_2018_13-00245	WT
aml_ohsu_2018	aml_ohsu_2018_13-00247	WT
aml_ohsu_2018	aml_ohsu_2018_13-00250	WT
aml_ohsu_2018	aml_ohsu_2018_13-00253	WT
aml_ohsu_2018	aml_ohsu_2018_13-00255	NS
aml_ohsu_2018	aml_ohsu_2018_13-00260	NS
aml_ohsu_2018	aml_ohsu_2018_13-00262	WT
aml_ohsu_2018	aml_ohsu_2018_13-00266	NS
aml_ohsu_2018	aml_ohsu_2018_13-00268	WT
aml_ohsu_2018	aml_ohsu_2018_13-00270	WT
aml_ohsu_2018	aml_ohsu_2018_13-00273	WT
aml_ohsu_2018	aml_ohsu_2018_13-00281	WT
aml_ohsu_2018	aml_ohsu_2018_13-00286	WT
aml_ohsu_2018	aml_ohsu_2018_13-00294	WT
aml_ohsu_2018	aml_ohsu_2018_13-00331	WT
aml_ohsu_2018	aml_ohsu_2018_13-00338	WT
aml_ohsu_2018	aml_ohsu_2018_13-00342	WT
aml_ohsu_2018	aml_ohsu_2018_13-00346	WT
aml_ohsu_2018	aml_ohsu_2018_13-00353	WT
aml_ohsu_2018	aml_ohsu_2018_13-00354	WT
aml_ohsu_2018	aml_ohsu_2018_13-00365	WT
aml_ohsu_2018	aml_ohsu_2018_13-00383	WT
aml_ohsu_2018	aml_ohsu_2018_13-00384	WT
aml_ohsu_2018	aml_ohsu_2018_13-00393	WT
aml_ohsu_2018	aml_ohsu_2018_13-00396	WT
aml_ohsu_2018	aml_ohsu_2018_13-00406	WT
aml_ohsu_2018	aml_ohsu_2018_13-00409	WT
aml_ohsu_2018	aml_ohsu_2018_13-00417	WT
aml_ohsu_2018	aml_ohsu_2018_13-00420	WT
aml_ohsu_2018	aml_ohsu_2018_13-00424	WT
aml_ohsu_2018	aml_ohsu_2018_13-00425	WT
aml_ohsu_2018	aml_ohsu_2018_13-00450	WT
aml_ohsu_2018	aml_ohsu_2018_13-00454	WT
aml_ohsu_2018	aml_ohsu_2018_13-00466	WT
aml_ohsu_2018	aml_ohsu_2018_13-00468	WT
aml_ohsu_2018	aml_ohsu_2018_13-00487	WT
aml_ohsu_2018	aml_ohsu_2018_13-00493	WT
aml_ohsu_2018	aml_ohsu_2018_13-00496	WT
aml_ohsu_2018	aml_ohsu_2018_13-00497	WT
aml_ohsu_2018	aml_ohsu_2018_13-00500	WT
aml_ohsu_2018	aml_ohsu_2018_13-00513	WT
aml_ohsu_2018	aml_ohsu_2018_13-00515	WT
aml_ohsu_2018	aml_ohsu_2018_13-00522	WT
aml_ohsu_2018	aml_ohsu_2018_13-00532	WT
aml_ohsu_2018	aml_ohsu_2018_13-00535	WT
aml_ohsu_2018	aml_ohsu_2018_13-00537	WT
aml_ohsu_2018	aml_ohsu_2018_13-00540	WT
aml_ohsu_2018	aml_ohsu_2018_13-00544	NS
aml_ohsu_2018	aml_ohsu_2018_13-00545	WT
aml_ohsu_2018	aml_ohsu_2018_13-00546	NS
aml_ohsu_2018	aml_ohsu_2018_13-00551	WT
aml_ohsu_2018	aml_ohsu_2018_13-00552	WT
aml_ohsu_2018	aml_ohsu_2018_13-00554	WT
aml_ohsu_2018	aml_ohsu_2018_13-00557	WT
aml_ohsu_2018	aml_ohsu_2018_13-00558	WT
aml_ohsu_2018	aml_ohsu_2018_13-00563	WT
aml_ohsu_2018	aml_ohsu_2018_13-00572	WT
aml_ohsu_2018	aml_ohsu_2018_13-00573	WT
aml_ohsu_2018	aml_ohsu_2018_13-00578	WT
aml_ohsu_2018	aml_ohsu_2018_13-00581	NS
aml_ohsu_2018	aml_ohsu_2018_13-00593	WT
aml_ohsu_2018	aml_ohsu_2018_13-00600	WT
aml_ohsu_2018	aml_ohsu_2018_13-00601	WT
aml_ohsu_2018	aml_ohsu_2018_13-00602	WT
aml_ohsu_2018	aml_ohsu_2018_13-00614	WT
aml_ohsu_2018	aml_ohsu_2018_13-00615	WT
aml_ohsu_2018	aml_ohsu_2018_13-00619	WT
aml_ohsu_2018	aml_ohsu_2018_13-00622	WT
aml_ohsu_2018	aml_ohsu_2018_13-00625	WT
aml_ohsu_2018	aml_ohsu_2018_13-00650	WT
aml_ohsu_2018	aml_ohsu_2018_13-00654	WT
aml_ohsu_2018	aml_ohsu_2018_13-00655	WT
aml_ohsu_2018	aml_ohsu_2018_13-00658	WT
aml_ohsu_2018	aml_ohsu_2018_13-00659	WT
aml_ohsu_2018	aml_ohsu_2018_13-00660	WT
aml_ohsu_2018	aml_ohsu_2018_14-00001	NS
aml_ohsu_2018	aml_ohsu_2018_14-00004	WT
aml_ohsu_2018	aml_ohsu_2018_14-00012	WT
aml_ohsu_2018	aml_ohsu_2018_14-00015	WT
aml_ohsu_2018	aml_ohsu_2018_14-00021	WT
aml_ohsu_2018	aml_ohsu_2018_14-00023	NS
aml_ohsu_2018	aml_ohsu_2018_14-00026	WT
aml_ohsu_2018	aml_ohsu_2018_14-00034	WT
aml_ohsu_2018	aml_ohsu_2018_14-00041	WT
aml_ohsu_2018	aml_ohsu_2018_14-00044	NS
aml_ohsu_2018	aml_ohsu_2018_14-00045	WT
aml_ohsu_2018	aml_ohsu_2018_14-00052	WT
aml_ohsu_2018	aml_ohsu_2018_14-00053	NS
aml_ohsu_2018	aml_ohsu_2018_14-00060	WT
aml_ohsu_2018	aml_ohsu_2018_14-00061	NS
aml_ohsu_2018	aml_ohsu_2018_14-00063	WT
aml_ohsu_2018	aml_ohsu_2018_14-00064	WT
aml_ohsu_2018	aml_ohsu_2018_14-00066	WT
aml_ohsu_2018	aml_ohsu_2018_14-00067	WT
aml_ohsu_2018	aml_ohsu_2018_14-00078	WT
aml_ohsu_2018	aml_ohsu_2018_14-00081	WT
aml_ohsu_2018	aml_ohsu_2018_14-00083	WT
aml_ohsu_2018	aml_ohsu_2018_14-00092	WT
aml_ohsu_2018	aml_ohsu_2018_14-00096	N192D
aml_ohsu_2018	aml_ohsu_2018_14-00111	WT
aml_ohsu_2018	aml_ohsu_2018_14-00113	WT
aml_ohsu_2018	aml_ohsu_2018_14-00125	NS
aml_ohsu_2018	aml_ohsu_2018_14-00126	WT
aml_ohsu_2018	aml_ohsu_2018_14-00127	WT
aml_ohsu_2018	aml_ohsu_2018_14-00134	WT
aml_ohsu_2018	aml_ohsu_2018_14-00135	WT
aml_ohsu_2018	aml_ohsu_2018_14-00141	WT
aml_ohsu_2018	aml_ohsu_2018_14-00150	WT
aml_ohsu_2018	aml_ohsu_2018_14-00152	WT
aml_ohsu_2018	aml_ohsu_2018_14-00171	WT
aml_ohsu_2018	aml_ohsu_2018_14-00173	WT
aml_ohsu_2018	aml_ohsu_2018_14-00175	WT
aml_ohsu_2018	aml_ohsu_2018_14-00180	WT
aml_ohsu_2018	aml_ohsu_2018_14-00184	WT
aml_ohsu_2018	aml_ohsu_2018_14-00193	WT
aml_ohsu_2018	aml_ohsu_2018_14-00212	WT
aml_ohsu_2018	aml_ohsu_2018_14-00228	WT
aml_ohsu_2018	aml_ohsu_2018_14-00231	NS
aml_ohsu_2018	aml_ohsu_2018_14-00240	WT
aml_ohsu_2018	aml_ohsu_2018_14-00242	WT
aml_ohsu_2018	aml_ohsu_2018_14-00244	WT
aml_ohsu_2018	aml_ohsu_2018_14-00245	WT
aml_ohsu_2018	aml_ohsu_2018_14-00253	WT
aml_ohsu_2018	aml_ohsu_2018_14-00259	WT
aml_ohsu_2018	aml_ohsu_2018_14-00268	WT
aml_ohsu_2018	aml_ohsu_2018_14-00270	WT
aml_ohsu_2018	aml_ohsu_2018_14-00272	WT
aml_ohsu_2018	aml_ohsu_2018_14-00273	WT
aml_ohsu_2018	aml_ohsu_2018_14-00279	WT
aml_ohsu_2018	aml_ohsu_2018_14-00289	WT
aml_ohsu_2018	aml_ohsu_2018_14-00311	WT
aml_ohsu_2018	aml_ohsu_2018_14-00329	WT
aml_ohsu_2018	aml_ohsu_2018_14-00331	WT
aml_ohsu_2018	aml_ohsu_2018_14-00334	WT
aml_ohsu_2018	aml_ohsu_2018_14-00335	WT
aml_ohsu_2018	aml_ohsu_2018_14-00355	WT
aml_ohsu_2018	aml_ohsu_2018_14-00359	WT
aml_ohsu_2018	aml_ohsu_2018_14-00369	WT
aml_ohsu_2018	aml_ohsu_2018_14-00376	WT
aml_ohsu_2018	aml_ohsu_2018_14-00380	WT
aml_ohsu_2018	aml_ohsu_2018_14-00395	WT
aml_ohsu_2018	aml_ohsu_2018_14-00401	WT
aml_ohsu_2018	aml_ohsu_2018_14-00404	WT
aml_ohsu_2018	aml_ohsu_2018_14-00423	WT
aml_ohsu_2018	aml_ohsu_2018_14-00425	WT
aml_ohsu_2018	aml_ohsu_2018_14-00430	WT
aml_ohsu_2018	aml_ohsu_2018_14-00434	WT
aml_ohsu_2018	aml_ohsu_2018_14-00447	NS
aml_ohsu_2018	aml_ohsu_2018_14-00448	WT
aml_ohsu_2018	aml_ohsu_2018_14-00449	WT
aml_ohsu_2018	aml_ohsu_2018_14-00451	WT
aml_ohsu_2018	aml_ohsu_2018_14-00454	WT
aml_ohsu_2018	aml_ohsu_2018_14-00458	WT
aml_ohsu_2018	aml_ohsu_2018_14-00464	WT
aml_ohsu_2018	aml_ohsu_2018_14-00473	WT
aml_ohsu_2018	aml_ohsu_2018_14-00476	WT
aml_ohsu_2018	aml_ohsu_2018_14-00477	WT
aml_ohsu_2018	aml_ohsu_2018_14-00484	WT
aml_ohsu_2018	aml_ohsu_2018_14-00487	WT
aml_ohsu_2018	aml_ohsu_2018_14-00488	WT
aml_ohsu_2018	aml_ohsu_2018_14-00495	WT
aml_ohsu_2018	aml_ohsu_2018_14-00496	WT
aml_ohsu_2018	aml_ohsu_2018_14-00498	WT
aml_ohsu_2018	aml_ohsu_2018_14-00499	WT
aml_ohsu_2018	aml_ohsu_2018_14-00502	WT
aml_ohsu_2018	aml_ohsu_2018_14-00504	WT
aml_ohsu_2018	aml_ohsu_2018_14-00514	WT
aml_ohsu_2018	aml_ohsu_2018_14-00521	WT
aml_ohsu_2018	aml_ohsu_2018_14-00527	WT
aml_ohsu_2018	aml_ohsu_2018_14-00528	NS
aml_ohsu_2018	aml_ohsu_2018_14-00536	WT
aml_ohsu_2018	aml_ohsu_2018_14-00537	WT
aml_ohsu_2018	aml_ohsu_2018_14-00542	WT
aml_ohsu_2018	aml_ohsu_2018_14-00543	WT
aml_ohsu_2018	aml_ohsu_2018_14-00546	NS
aml_ohsu_2018	aml_ohsu_2018_14-00555	WT
aml_ohsu_2018	aml_ohsu_2018_14-00559	WT
aml_ohsu_2018	aml_ohsu_2018_14-00564	WT
aml_ohsu_2018	aml_ohsu_2018_14-00567	WT
aml_ohsu_2018	aml_ohsu_2018_14-00573	WT
aml_ohsu_2018	aml_ohsu_2018_14-00578	WT
aml_ohsu_2018	aml_ohsu_2018_14-00581	WT
aml_ohsu_2018	aml_ohsu_2018_14-00588	WT
aml_ohsu_2018	aml_ohsu_2018_14-00597	WT
aml_ohsu_2018	aml_ohsu_2018_14-00599	WT
aml_ohsu_2018	aml_ohsu_2018_14-00602	WT
aml_ohsu_2018	aml_ohsu_2018_14-00603	WT
aml_ohsu_2018	aml_ohsu_2018_14-00608	WT
aml_ohsu_2018	aml_ohsu_2018_14-00613	WT
aml_ohsu_2018	aml_ohsu_2018_14-00618	WT
aml_ohsu_2018	aml_ohsu_2018_14-00632	WT
aml_ohsu_2018	aml_ohsu_2018_14-00639	WT
aml_ohsu_2018	aml_ohsu_2018_14-00640	NS
aml_ohsu_2018	aml_ohsu_2018_14-00643	WT
aml_ohsu_2018	aml_ohsu_2018_14-00658	WT
aml_ohsu_2018	aml_ohsu_2018_14-00664	WT
aml_ohsu_2018	aml_ohsu_2018_14-00667	WT
aml_ohsu_2018	aml_ohsu_2018_14-00670	WT
aml_ohsu_2018	aml_ohsu_2018_14-00672	WT
aml_ohsu_2018	aml_ohsu_2018_14-00676	WT
aml_ohsu_2018	aml_ohsu_2018_14-00681	WT
aml_ohsu_2018	aml_ohsu_2018_14-00690	WT
aml_ohsu_2018	aml_ohsu_2018_14-00712	WT
aml_ohsu_2018	aml_ohsu_2018_14-00714	NS
aml_ohsu_2018	aml_ohsu_2018_14-00715	WT
aml_ohsu_2018	aml_ohsu_2018_14-00720	WT
aml_ohsu_2018	aml_ohsu_2018_14-00725	WT
aml_ohsu_2018	aml_ohsu_2018_14-00730	WT
aml_ohsu_2018	aml_ohsu_2018_14-00735	WT
aml_ohsu_2018	aml_ohsu_2018_14-00738	WT
aml_ohsu_2018	aml_ohsu_2018_14-00739	WT
aml_ohsu_2018	aml_ohsu_2018_14-00742	WT
aml_ohsu_2018	aml_ohsu_2018_14-00756	WT
aml_ohsu_2018	aml_ohsu_2018_14-00757	NS
aml_ohsu_2018	aml_ohsu_2018_14-00761	WT
aml_ohsu_2018	aml_ohsu_2018_14-00774	WT
aml_ohsu_2018	aml_ohsu_2018_14-00777	WT
aml_ohsu_2018	aml_ohsu_2018_14-00780	WT
aml_ohsu_2018	aml_ohsu_2018_14-00781	WT
aml_ohsu_2018	aml_ohsu_2018_14-00787	WT
aml_ohsu_2018	aml_ohsu_2018_14-00793	WT
aml_ohsu_2018	aml_ohsu_2018_14-00798	WT
aml_ohsu_2018	aml_ohsu_2018_14-00800	WT
aml_ohsu_2018	aml_ohsu_2018_14-00801	WT
aml_ohsu_2018	aml_ohsu_2018_14-00803	WT
aml_ohsu_2018	aml_ohsu_2018_14-00815	NS
aml_ohsu_2018	aml_ohsu_2018_14-00817	NS
aml_ohsu_2018	aml_ohsu_2018_14-00831	WT
aml_ohsu_2018	aml_ohsu_2018_14-00832	WT
aml_ohsu_2018	aml_ohsu_2018_14-00901	WT
aml_ohsu_2018	aml_ohsu_2018_15-00009	WT
aml_ohsu_2018	aml_ohsu_2018_15-00014	WT
aml_ohsu_2018	aml_ohsu_2018_15-00018	WT
aml_ohsu_2018	aml_ohsu_2018_15-00024	WT
aml_ohsu_2018	aml_ohsu_2018_15-00029	WT
aml_ohsu_2018	aml_ohsu_2018_15-00043	WT
aml_ohsu_2018	aml_ohsu_2018_15-00045	WT
aml_ohsu_2018	aml_ohsu_2018_15-00051	WT
aml_ohsu_2018	aml_ohsu_2018_15-00053	WT
aml_ohsu_2018	aml_ohsu_2018_15-00056	WT
aml_ohsu_2018	aml_ohsu_2018_15-00057	WT
aml_ohsu_2018	aml_ohsu_2018_15-00071	WT
aml_ohsu_2018	aml_ohsu_2018_15-00073	WT
aml_ohsu_2018	aml_ohsu_2018_15-00075	WT
aml_ohsu_2018	aml_ohsu_2018_15-00081	WT
aml_ohsu_2018	aml_ohsu_2018_15-00084	WT
aml_ohsu_2018	aml_ohsu_2018_15-00123	WT
aml_ohsu_2018	aml_ohsu_2018_15-00129	WT
aml_ohsu_2018	aml_ohsu_2018_15-00140	WT
aml_ohsu_2018	aml_ohsu_2018_15-00143	WT
aml_ohsu_2018	aml_ohsu_2018_15-00147	WT
aml_ohsu_2018	aml_ohsu_2018_15-00148	WT
aml_ohsu_2018	aml_ohsu_2018_15-00150	WT
aml_ohsu_2018	aml_ohsu_2018_15-00159	WT
aml_ohsu_2018	aml_ohsu_2018_15-00167	WT
aml_ohsu_2018	aml_ohsu_2018_15-00169	WT
aml_ohsu_2018	aml_ohsu_2018_15-00171	WT
aml_ohsu_2018	aml_ohsu_2018_15-00175	WT
aml_ohsu_2018	aml_ohsu_2018_15-00180	WT
aml_ohsu_2018	aml_ohsu_2018_15-00194	WT
aml_ohsu_2018	aml_ohsu_2018_15-00196	WT
aml_ohsu_2018	aml_ohsu_2018_15-00200	WT
aml_ohsu_2018	aml_ohsu_2018_15-00201	NS
aml_ohsu_2018	aml_ohsu_2018_15-00208	WT
aml_ohsu_2018	aml_ohsu_2018_15-00229	NS
aml_ohsu_2018	aml_ohsu_2018_15-00231	WT
aml_ohsu_2018	aml_ohsu_2018_15-00237	WT
aml_ohsu_2018	aml_ohsu_2018_15-00246	WT
aml_ohsu_2018	aml_ohsu_2018_15-00248	WT
aml_ohsu_2018	aml_ohsu_2018_15-00261	WT
aml_ohsu_2018	aml_ohsu_2018_15-00269	WT
aml_ohsu_2018	aml_ohsu_2018_15-00275	WT
aml_ohsu_2018	aml_ohsu_2018_15-00276	WT
aml_ohsu_2018	aml_ohsu_2018_15-00279	WT
aml_ohsu_2018	aml_ohsu_2018_15-00281	WT
aml_ohsu_2018	aml_ohsu_2018_15-00287	WT
aml_ohsu_2018	aml_ohsu_2018_15-00294	WT
aml_ohsu_2018	aml_ohsu_2018_15-00296	WT
aml_ohsu_2018	aml_ohsu_2018_15-00300	WT
aml_ohsu_2018	aml_ohsu_2018_15-00302	WT
aml_ohsu_2018	aml_ohsu_2018_15-00303	WT
aml_ohsu_2018	aml_ohsu_2018_15-00309	WT
aml_ohsu_2018	aml_ohsu_2018_15-00312	WT
aml_ohsu_2018	aml_ohsu_2018_15-00320	WT
aml_ohsu_2018	aml_ohsu_2018_15-00331	WT
aml_ohsu_2018	aml_ohsu_2018_15-00338	WT
aml_ohsu_2018	aml_ohsu_2018_15-00351	WT
aml_ohsu_2018	aml_ohsu_2018_15-00353	WT
aml_ohsu_2018	aml_ohsu_2018_15-00357	WT
aml_ohsu_2018	aml_ohsu_2018_15-00358	WT
aml_ohsu_2018	aml_ohsu_2018_15-00361	WT
aml_ohsu_2018	aml_ohsu_2018_15-00371	WT
aml_ohsu_2018	aml_ohsu_2018_15-00377	WT
aml_ohsu_2018	aml_ohsu_2018_15-00383	WT
aml_ohsu_2018	aml_ohsu_2018_15-00392	WT
aml_ohsu_2018	aml_ohsu_2018_15-00395	WT
aml_ohsu_2018	aml_ohsu_2018_15-00396	WT
aml_ohsu_2018	aml_ohsu_2018_15-00406	NS
aml_ohsu_2018	aml_ohsu_2018_15-00407	WT
aml_ohsu_2018	aml_ohsu_2018_15-00416	WT
aml_ohsu_2018	aml_ohsu_2018_15-00417	WT
aml_ohsu_2018	aml_ohsu_2018_15-00464	WT
aml_ohsu_2018	aml_ohsu_2018_15-00470	WT
aml_ohsu_2018	aml_ohsu_2018_15-00471	WT
aml_ohsu_2018	aml_ohsu_2018_15-00479	WT
aml_ohsu_2018	aml_ohsu_2018_15-00482	WT
aml_ohsu_2018	aml_ohsu_2018_15-00491	WT
aml_ohsu_2018	aml_ohsu_2018_15-00492	WT
aml_ohsu_2018	aml_ohsu_2018_15-00514	WT
aml_ohsu_2018	aml_ohsu_2018_15-00525	WT
aml_ohsu_2018	aml_ohsu_2018_15-00534	WT
aml_ohsu_2018	aml_ohsu_2018_15-00539	WT
aml_ohsu_2018	aml_ohsu_2018_15-00556	WT
aml_ohsu_2018	aml_ohsu_2018_15-00559	WT
aml_ohsu_2018	aml_ohsu_2018_15-00563	WT
aml_ohsu_2018	aml_ohsu_2018_15-00571	WT
aml_ohsu_2018	aml_ohsu_2018_15-00572	WT
aml_ohsu_2018	aml_ohsu_2018_15-00578	WT
aml_ohsu_2018	aml_ohsu_2018_15-00581	WT
aml_ohsu_2018	aml_ohsu_2018_15-00593	WT
aml_ohsu_2018	aml_ohsu_2018_15-00595	WT
aml_ohsu_2018	aml_ohsu_2018_15-00608	WT
aml_ohsu_2018	aml_ohsu_2018_15-00610	WT
aml_ohsu_2018	aml_ohsu_2018_15-00614	WT
aml_ohsu_2018	aml_ohsu_2018_15-00615	WT
aml_ohsu_2018	aml_ohsu_2018_15-00616	WT
aml_ohsu_2018	aml_ohsu_2018_15-00626	WT
aml_ohsu_2018	aml_ohsu_2018_15-00633	WT
aml_ohsu_2018	aml_ohsu_2018_15-00650	WT
aml_ohsu_2018	aml_ohsu_2018_15-00653	WT
aml_ohsu_2018	aml_ohsu_2018_15-00655	WT
aml_ohsu_2018	aml_ohsu_2018_15-00670	WT
aml_ohsu_2018	aml_ohsu_2018_15-00674	WT
aml_ohsu_2018	aml_ohsu_2018_15-00680	WT
aml_ohsu_2018	aml_ohsu_2018_15-00682	WT
aml_ohsu_2018	aml_ohsu_2018_15-00683	NS
aml_ohsu_2018	aml_ohsu_2018_15-00688	WT
aml_ohsu_2018	aml_ohsu_2018_15-00692	WT
aml_ohsu_2018	aml_ohsu_2018_15-00693	WT
aml_ohsu_2018	aml_ohsu_2018_15-00701	WT
aml_ohsu_2018	aml_ohsu_2018_15-00702	WT
aml_ohsu_2018	aml_ohsu_2018_15-00704	WT
aml_ohsu_2018	aml_ohsu_2018_15-00717	WT
aml_ohsu_2018	aml_ohsu_2018_15-00724	WT
aml_ohsu_2018	aml_ohsu_2018_15-00726	WT
aml_ohsu_2018	aml_ohsu_2018_15-00731	WT
aml_ohsu_2018	aml_ohsu_2018_15-00734	WT
aml_ohsu_2018	aml_ohsu_2018_15-00742	WT
aml_ohsu_2018	aml_ohsu_2018_15-00755	WT
aml_ohsu_2018	aml_ohsu_2018_15-00756	WT
aml_ohsu_2018	aml_ohsu_2018_15-00763	WT
aml_ohsu_2018	aml_ohsu_2018_15-00764	WT
aml_ohsu_2018	aml_ohsu_2018_15-00766	WT
aml_ohsu_2018	aml_ohsu_2018_15-00767	WT
aml_ohsu_2018	aml_ohsu_2018_15-00777	WT
aml_ohsu_2018	aml_ohsu_2018_15-00778	WT
aml_ohsu_2018	aml_ohsu_2018_15-00782	WT
aml_ohsu_2018	aml_ohsu_2018_15-00786	WT
aml_ohsu_2018	aml_ohsu_2018_15-00805	WT
aml_ohsu_2018	aml_ohsu_2018_15-00807	WT
aml_ohsu_2018	aml_ohsu_2018_15-00811	WT
aml_ohsu_2018	aml_ohsu_2018_15-00813	WT
aml_ohsu_2018	aml_ohsu_2018_15-00819	WT
aml_ohsu_2018	aml_ohsu_2018_15-00821	WT
aml_ohsu_2018	aml_ohsu_2018_15-00829	WT
aml_ohsu_2018	aml_ohsu_2018_15-00837	WT
aml_ohsu_2018	aml_ohsu_2018_15-00839	WT
aml_ohsu_2018	aml_ohsu_2018_15-00850	WT
aml_ohsu_2018	aml_ohsu_2018_15-00855	WT
aml_ohsu_2018	aml_ohsu_2018_15-00858	WT
aml_ohsu_2018	aml_ohsu_2018_15-00864	WT
aml_ohsu_2018	aml_ohsu_2018_15-00870	WT
aml_ohsu_2018	aml_ohsu_2018_15-00872	WT
aml_ohsu_2018	aml_ohsu_2018_15-00874	WT
aml_ohsu_2018	aml_ohsu_2018_15-00883	WT
aml_ohsu_2018	aml_ohsu_2018_15-00892	WT
aml_ohsu_2018	aml_ohsu_2018_15-00895	WT
aml_ohsu_2018	aml_ohsu_2018_15-00898	WT
aml_ohsu_2018	aml_ohsu_2018_15-00900	WT
aml_ohsu_2018	aml_ohsu_2018_15-00903	WT
aml_ohsu_2018	aml_ohsu_2018_15-00909	WT
aml_ohsu_2018	aml_ohsu_2018_15-00912	WT
aml_ohsu_2018	aml_ohsu_2018_15-00921	NS
aml_ohsu_2018	aml_ohsu_2018_15-00929	WT
aml_ohsu_2018	aml_ohsu_2018_15-00936	WT
aml_ohsu_2018	aml_ohsu_2018_15-00939	WT
aml_ohsu_2018	aml_ohsu_2018_15-00942	WT
aml_ohsu_2018	aml_ohsu_2018_15-00947	WT
aml_ohsu_2018	aml_ohsu_2018_15-00961	WT
aml_ohsu_2018	aml_ohsu_2018_15-00964	WT
aml_ohsu_2018	aml_ohsu_2018_15-00965	WT
aml_ohsu_2018	aml_ohsu_2018_15-00967	WT
aml_ohsu_2018	aml_ohsu_2018_15-00974	WT
aml_ohsu_2018	aml_ohsu_2018_15-00975	WT
aml_ohsu_2018	aml_ohsu_2018_15-00976	WT
aml_ohsu_2018	aml_ohsu_2018_15-00979	NS
aml_ohsu_2018	aml_ohsu_2018_15-00981	WT
aml_ohsu_2018	aml_ohsu_2018_15-00988	WT
aml_ohsu_2018	aml_ohsu_2018_15-00990	WT
aml_ohsu_2018	aml_ohsu_2018_16-00001	WT
aml_ohsu_2018	aml_ohsu_2018_16-00003	WT
aml_ohsu_2018	aml_ohsu_2018_16-00004	WT
aml_ohsu_2018	aml_ohsu_2018_16-00006	WT
aml_ohsu_2018	aml_ohsu_2018_16-00007	WT
aml_ohsu_2018	aml_ohsu_2018_16-00010	NS
aml_ohsu_2018	aml_ohsu_2018_16-00015	WT
aml_ohsu_2018	aml_ohsu_2018_16-00017	WT
aml_ohsu_2018	aml_ohsu_2018_16-00026	WT
aml_ohsu_2018	aml_ohsu_2018_16-00027	WT
aml_ohsu_2018	aml_ohsu_2018_16-00031	WT
aml_ohsu_2018	aml_ohsu_2018_16-00033	WT
aml_ohsu_2018	aml_ohsu_2018_16-00035	WT
aml_ohsu_2018	aml_ohsu_2018_16-00041	WT
aml_ohsu_2018	aml_ohsu_2018_16-00046	WT
aml_ohsu_2018	aml_ohsu_2018_16-00048	WT
aml_ohsu_2018	aml_ohsu_2018_16-00050	WT
aml_ohsu_2018	aml_ohsu_2018_16-00056	WT
aml_ohsu_2018	aml_ohsu_2018_16-00062	WT
aml_ohsu_2018	aml_ohsu_2018_16-00067	WT
aml_ohsu_2018	aml_ohsu_2018_16-00070	WT
aml_ohsu_2018	aml_ohsu_2018_16-00073	WT
aml_ohsu_2018	aml_ohsu_2018_16-00075	WT
aml_ohsu_2018	aml_ohsu_2018_16-00077	WT
aml_ohsu_2018	aml_ohsu_2018_16-00078	WT
aml_ohsu_2018	aml_ohsu_2018_16-00087	WT
aml_ohsu_2018	aml_ohsu_2018_16-00088	WT
aml_ohsu_2018	aml_ohsu_2018_16-00094	WT
aml_ohsu_2018	aml_ohsu_2018_16-00102	WT
aml_ohsu_2018	aml_ohsu_2018_16-00109	WT
aml_ohsu_2018	aml_ohsu_2018_16-00113	WT
aml_ohsu_2018	aml_ohsu_2018_16-00115	WT
aml_ohsu_2018	aml_ohsu_2018_16-00118	WT
aml_ohsu_2018	aml_ohsu_2018_16-00120	WT
aml_ohsu_2018	aml_ohsu_2018_16-00124	WT
aml_ohsu_2018	aml_ohsu_2018_16-00129	WT
aml_ohsu_2018	aml_ohsu_2018_16-00132	WT
aml_ohsu_2018	aml_ohsu_2018_16-00135	WT
aml_ohsu_2018	aml_ohsu_2018_16-00139	WT
aml_ohsu_2018	aml_ohsu_2018_16-00143	WT
aml_ohsu_2018	aml_ohsu_2018_16-00145	WT
aml_ohsu_2018	aml_ohsu_2018_16-00150	WT
aml_ohsu_2018	aml_ohsu_2018_16-00151	WT
aml_ohsu_2018	aml_ohsu_2018_16-00157	WT
aml_ohsu_2018	aml_ohsu_2018_16-00161	WT
aml_ohsu_2018	aml_ohsu_2018_16-00217	WT
aml_ohsu_2018	aml_ohsu_2018_16-00220	WT
aml_ohsu_2018	aml_ohsu_2018_16-00226	WT
aml_ohsu_2018	aml_ohsu_2018_16-00232	WT
aml_ohsu_2018	aml_ohsu_2018_16-00249	WT
aml_ohsu_2018	aml_ohsu_2018_16-00261	WT
aml_ohsu_2018	aml_ohsu_2018_16-00264	WT
aml_ohsu_2018	aml_ohsu_2018_16-00267	WT
aml_ohsu_2018	aml_ohsu_2018_16-00269	WT
aml_ohsu_2018	aml_ohsu_2018_16-00271	WT
aml_ohsu_2018	aml_ohsu_2018_16-00273	WT
aml_ohsu_2018	aml_ohsu_2018_16-00278	WT
aml_ohsu_2018	aml_ohsu_2018_16-00289	WT
aml_ohsu_2018	aml_ohsu_2018_16-00292	WT
aml_ohsu_2018	aml_ohsu_2018_16-00294	WT
aml_ohsu_2018	aml_ohsu_2018_16-00303	WT
aml_ohsu_2018	aml_ohsu_2018_16-00307	WT
aml_ohsu_2018	aml_ohsu_2018_16-00315	WT
aml_ohsu_2018	aml_ohsu_2018_16-00316	WT
aml_ohsu_2018	aml_ohsu_2018_16-00332	WT
aml_ohsu_2018	aml_ohsu_2018_16-00339	WT
aml_ohsu_2018	aml_ohsu_2018_16-00344	WT
aml_ohsu_2018	aml_ohsu_2018_16-00351	WT
aml_ohsu_2018	aml_ohsu_2018_16-00354	WT
aml_ohsu_2018	aml_ohsu_2018_16-00356	WT
aml_ohsu_2018	aml_ohsu_2018_16-00358	NS
aml_ohsu_2018	aml_ohsu_2018_16-00359	WT
aml_ohsu_2018	aml_ohsu_2018_16-00366	WT
aml_ohsu_2018	aml_ohsu_2018_16-00373	WT
aml_ohsu_2018	aml_ohsu_2018_16-00374	WT
aml_ohsu_2018	aml_ohsu_2018_16-00392	WT
aml_ohsu_2018	aml_ohsu_2018_16-00400	WT
aml_ohsu_2018	aml_ohsu_2018_16-00406	WT
aml_ohsu_2018	aml_ohsu_2018_16-00410	WT
aml_ohsu_2018	aml_ohsu_2018_16-00459	WT
aml_ohsu_2018	aml_ohsu_2018_16-00460	WT
aml_ohsu_2018	aml_ohsu_2018_16-00465	WT
aml_ohsu_2018	aml_ohsu_2018_16-00466	WT
aml_ohsu_2018	aml_ohsu_2018_16-00474	NS
aml_ohsu_2018	aml_ohsu_2018_16-00477	WT
aml_ohsu_2018	aml_ohsu_2018_16-00479	WT
aml_ohsu_2018	aml_ohsu_2018_16-00481	WT
aml_ohsu_2018	aml_ohsu_2018_16-00483	WT
aml_ohsu_2018	aml_ohsu_2018_16-00484	WT
aml_ohsu_2018	aml_ohsu_2018_16-00486	WT
aml_ohsu_2018	aml_ohsu_2018_16-00491	WT
aml_ohsu_2018	aml_ohsu_2018_16-00494	WT
aml_ohsu_2018	aml_ohsu_2018_16-00498	WT
aml_ohsu_2018	aml_ohsu_2018_16-00504	WT
aml_ohsu_2018	aml_ohsu_2018_16-00510	WT
aml_ohsu_2018	aml_ohsu_2018_16-00519	WT
aml_ohsu_2018	aml_ohsu_2018_16-00524	WT
aml_ohsu_2018	aml_ohsu_2018_16-00525	WT
aml_ohsu_2018	aml_ohsu_2018_16-00533	WT
aml_ohsu_2018	aml_ohsu_2018_16-00538	WT
aml_ohsu_2018	aml_ohsu_2018_16-00540	WT
aml_ohsu_2018	aml_ohsu_2018_16-00541	NS
aml_ohsu_2018	aml_ohsu_2018_16-00547	WT
aml_ohsu_2018	aml_ohsu_2018_16-00548	WT
aml_ohsu_2018	aml_ohsu_2018_16-00562	WT
aml_ohsu_2018	aml_ohsu_2018_16-00564	WT
aml_ohsu_2018	aml_ohsu_2018_16-00566	WT
aml_ohsu_2018	aml_ohsu_2018_16-00593	WT
aml_ohsu_2018	aml_ohsu_2018_16-00595	WT
aml_ohsu_2018	aml_ohsu_2018_16-00599	WT
aml_ohsu_2018	aml_ohsu_2018_16-00611	WT
aml_ohsu_2018	aml_ohsu_2018_16-00618	WT
aml_ohsu_2018	aml_ohsu_2018_16-00627	WT
aml_ohsu_2018	aml_ohsu_2018_16-00632	WT
aml_ohsu_2018	aml_ohsu_2018_16-00684	WT
aml_ohsu_2018	aml_ohsu_2018_16-00699	WT
aml_ohsu_2018	aml_ohsu_2018_16-00701	WT
aml_ohsu_2018	aml_ohsu_2018_16-00702	WT
aml_ohsu_2018	aml_ohsu_2018_16-00705	WT
aml_ohsu_2018	aml_ohsu_2018_16-00708	WT
aml_ohsu_2018	aml_ohsu_2018_16-00709	WT
aml_ohsu_2018	aml_ohsu_2018_16-00710	WT
aml_ohsu_2018	aml_ohsu_2018_16-00724	WT
aml_ohsu_2018	aml_ohsu_2018_16-00731	WT
aml_ohsu_2018	aml_ohsu_2018_16-00733	WT
aml_ohsu_2018	aml_ohsu_2018_16-00755	WT
aml_ohsu_2018	aml_ohsu_2018_16-00765	WT
aml_ohsu_2018	aml_ohsu_2018_16-00766	WT
aml_ohsu_2018	aml_ohsu_2018_16-00770	WT
aml_ohsu_2018	aml_ohsu_2018_16-00771	WT
aml_ohsu_2018	aml_ohsu_2018_16-00783	WT
aml_ohsu_2018	aml_ohsu_2018_16-00810	WT
aml_ohsu_2018	aml_ohsu_2018_16-00815	WT
aml_ohsu_2018	aml_ohsu_2018_16-00818	WT
aml_ohsu_2018	aml_ohsu_2018_16-00820	WT
aml_ohsu_2018	aml_ohsu_2018_16-00822	WT
aml_ohsu_2018	aml_ohsu_2018_16-00831	WT
aml_ohsu_2018	aml_ohsu_2018_16-00836	WT
aml_ohsu_2018	aml_ohsu_2018_16-00846	WT
aml_ohsu_2018	aml_ohsu_2018_16-00852	WT
aml_ohsu_2018	aml_ohsu_2018_16-00867	WT
aml_ohsu_2018	aml_ohsu_2018_16-00875	WT
aml_ohsu_2018	aml_ohsu_2018_16-00880	WT
aml_ohsu_2018	aml_ohsu_2018_16-00882	WT
aml_ohsu_2018	aml_ohsu_2018_16-00883	WT
aml_ohsu_2018	aml_ohsu_2018_16-00886	WT
aml_ohsu_2018	aml_ohsu_2018_16-00950	WT
aml_ohsu_2018	aml_ohsu_2018_16-00951	WT
aml_ohsu_2018	aml_ohsu_2018_16-00968	WT
aml_ohsu_2018	aml_ohsu_2018_16-00970	WT
aml_ohsu_2018	aml_ohsu_2018_16-00981	M395T
aml_ohsu_2018	aml_ohsu_2018_16-01004	WT
aml_ohsu_2018	aml_ohsu_2018_16-01005	WT
aml_ohsu_2018	aml_ohsu_2018_16-01009	WT
aml_ohsu_2018	aml_ohsu_2018_16-01010	WT
aml_ohsu_2018	aml_ohsu_2018_16-01017	WT
aml_ohsu_2018	aml_ohsu_2018_16-01018	WT
aml_ohsu_2018	aml_ohsu_2018_16-01022	WT
aml_ohsu_2018	aml_ohsu_2018_16-01024	WT
aml_ohsu_2018	aml_ohsu_2018_16-01047	WT
aml_ohsu_2018	aml_ohsu_2018_16-01049	WT
aml_ohsu_2018	aml_ohsu_2018_16-01055	WT
aml_ohsu_2018	aml_ohsu_2018_16-01059	WT
aml_ohsu_2018	aml_ohsu_2018_16-01061	WT
aml_ohsu_2018	aml_ohsu_2018_16-01080	WT
aml_ohsu_2018	aml_ohsu_2018_16-01082	WT
aml_ohsu_2018	aml_ohsu_2018_16-01093	WT
aml_ohsu_2018	aml_ohsu_2018_16-01094	WT
aml_ohsu_2018	aml_ohsu_2018_16-01097	WT
aml_ohsu_2018	aml_ohsu_2018_16-01098	WT
aml_ohsu_2018	aml_ohsu_2018_16-01100	WT
aml_ohsu_2018	aml_ohsu_2018_16-01102	WT
aml_ohsu_2018	aml_ohsu_2018_16-01103	WT
aml_ohsu_2018	aml_ohsu_2018_16-01109	WT
aml_ohsu_2018	aml_ohsu_2018_16-01118	WT
aml_ohsu_2018	aml_ohsu_2018_16-01121	WT
aml_ohsu_2018	aml_ohsu_2018_16-01123	WT
aml_ohsu_2018	aml_ohsu_2018_16-01127	WT
aml_ohsu_2018	aml_ohsu_2018_16-01138	WT
aml_ohsu_2018	aml_ohsu_2018_16-01139	WT
aml_ohsu_2018	aml_ohsu_2018_16-01142	WT
aml_ohsu_2018	aml_ohsu_2018_16-01151	WT
aml_ohsu_2018	aml_ohsu_2018_16-01185	WT
aml_ohsu_2018	aml_ohsu_2018_16-01191	WT
aml_ohsu_2018	aml_ohsu_2018_16-01192	WT
aml_ohsu_2018	aml_ohsu_2018_16-01201	WT
aml_ohsu_2018	aml_ohsu_2018_16-01210	WT
aml_ohsu_2018	aml_ohsu_2018_16-01216	WT
aml_ohsu_2018	aml_ohsu_2018_16-01219	WT
aml_ohsu_2018	aml_ohsu_2018_16-01223	WT
aml_ohsu_2018	aml_ohsu_2018_16-01225	WT
aml_ohsu_2018	aml_ohsu_2018_16-01227	WT
aml_ohsu_2018	aml_ohsu_2018_16-01237	WT
aml_ohsu_2018	aml_ohsu_2018_16-01254	WT
aml_ohsu_2018	aml_ohsu_2018_16-01262	WT
aml_ohsu_2018	aml_ohsu_2018_16-01267	WT
aml_ohsu_2018	aml_ohsu_2018_16-01270	WT
aml_ohsu_2018	aml_ohsu_2018_16-01272	WT
aml_ohsu_2018	aml_ohsu_2018_17-00021	WT
aml_ohsu_2018	aml_ohsu_2018_17-00025	WT
aml_ohsu_2018	aml_ohsu_2018_17-00029	WT
aml_ohsu_2018	aml_ohsu_2018_17-00033	WT
aml_ohsu_2018	aml_ohsu_2018_17-00059	WT
aml_ohsu_2018	aml_ohsu_2018_17-00064	WT
aml_ohsu_2018	aml_ohsu_2018_17-00072	WT
aml_ohsu_2018	aml_ohsu_2018_17-00077	WT
aml_ohsu_2018	aml_ohsu_2018_17-00093	WT
aml_ohsu_2018	aml_ohsu_2018_17-00094	WT
aml_ohsu_2018	aml_ohsu_2018_17-00096	WT
laml_tcga_pan_can_atlas_2018	TCGA-AB-2989-03	WT
laml_tcga_pan_can_atlas_2018	TCGA-AB-3008-03	WT
laml_tcga_pan_can_atlas_2018	TCGA-AB-2863-03	WT
laml_tcga_pan_can_atlas_2018	TCGA-AB-2844-03	WT
laml_tcga_pan_can_atlas_2018	TCGA-AB-2955-03	WT
laml_tcga_pan_can_atlas_2018	TCGA-AB-2897-03	WT
laml_tcga_pan_can_atlas_2018	TCGA-AB-3012-03	WT
laml_tcga_pan_can_atlas_2018	TCGA-AB-2837-03	WT
laml_tcga_pan_can_atlas_2018	TCGA-AB-3006-03	WT
laml_tcga_pan_can_atlas_2018	TCGA-AB-2990-03	WT
laml_tcga_pan_can_atlas_2018	TCGA-AB-2865-03	WT
laml_tcga_pan_can_atlas_2018	TCGA-AB-2878-03	WT
laml_tcga_pan_can_atlas_2018	TCGA-AB-2886-03	WT
laml_tcga_pan_can_atlas_2018	TCGA-AB-2825-03	WT
laml_tcga_pan_can_atlas_2018	TCGA-AB-2954-03	WT
laml_tcga_pan_can_atlas_2018	TCGA-AB-2932-03	WT
laml_tcga_pan_can_atlas_2018	TCGA-AB-2861-03	WT
laml_tcga_pan_can_atlas_2018	TCGA-AB-2877-03	WT
laml_tcga_pan_can_atlas_2018	TCGA-AB-2854-03	WT
laml_tcga_pan_can_atlas_2018	TCGA-AB-2965-03	WT
laml_tcga_pan_can_atlas_2018	TCGA-AB-2983-03	WT
laml_tcga_pan_can_atlas_2018	TCGA-AB-2871-03	WT
laml_tcga_pan_can_atlas_2018	TCGA-AB-2858-03	WT
laml_tcga_pan_can_atlas_2018	TCGA-AB-2833-03	WT
laml_tcga_pan_can_atlas_2018	TCGA-AB-2831-03	WT
laml_tcga_pan_can_atlas_2018	TCGA-AB-3002-03	WT
laml_tcga_pan_can_atlas_2018	TCGA-AB-2807-03	WT
laml_tcga_pan_can_atlas_2018	TCGA-AB-2934-03	WT
laml_tcga_pan_can_atlas_2018	TCGA-AB-2940-03	WT
laml_tcga_pan_can_atlas_2018	TCGA-AB-2909-03	WT
laml_tcga_pan_can_atlas_2018	TCGA-AB-2815-03	WT
laml_tcga_pan_can_atlas_2018	TCGA-AB-2945-03	WT
laml_tcga_pan_can_atlas_2018	TCGA-AB-2973-03	WT
laml_tcga_pan_can_atlas_2018	TCGA-AB-2905-03	WT
laml_tcga_pan_can_atlas_2018	TCGA-AB-2816-03	WT
laml_tcga_pan_can_atlas_2018	TCGA-AB-2922-03	WT
laml_tcga_pan_can_atlas_2018	TCGA-AB-2868-03	WT
laml_tcga_pan_can_atlas_2018	TCGA-AB-2813-03	WT
laml_tcga_pan_can_atlas_2018	TCGA-AB-2889-03	WT
laml_tcga_pan_can_atlas_2018	TCGA-AB-2988-03	WT
laml_tcga_pan_can_atlas_2018	TCGA-AB-2829-03	WT
laml_tcga_pan_can_atlas_2018	TCGA-AB-2901-03	WT
laml_tcga_pan_can_atlas_2018	TCGA-AB-2841-03	WT
laml_tcga_pan_can_atlas_2018	TCGA-AB-2859-03	WT
laml_tcga_pan_can_atlas_2018	TCGA-AB-2999-03	WT
laml_tcga_pan_can_atlas_2018	TCGA-AB-2845-03	WT
laml_tcga_pan_can_atlas_2018	TCGA-AB-3009-03	WT
laml_tcga_pan_can_atlas_2018	TCGA-AB-2896-03	WT
laml_tcga_pan_can_atlas_2018	TCGA-AB-2920-03	WT
laml_tcga_pan_can_atlas_2018	TCGA-AB-2914-03	WT
laml_tcga_pan_can_atlas_2018	TCGA-AB-2950-03	WT
laml_tcga_pan_can_atlas_2018	TCGA-AB-2977-03	WT
laml_tcga_pan_can_atlas_2018	TCGA-AB-2930-03	WT
laml_tcga_pan_can_atlas_2018	TCGA-AB-2956-03	WT
laml_tcga_pan_can_atlas_2018	TCGA-AB-2985-03	WT
laml_tcga_pan_can_atlas_2018	TCGA-AB-2864-03	WT
laml_tcga_pan_can_atlas_2018	TCGA-AB-2802-03	WT
laml_tcga_pan_can_atlas_2018	TCGA-AB-2855-03	WT
laml_tcga_pan_can_atlas_2018	TCGA-AB-2918-03	WT
laml_tcga_pan_can_atlas_2018	TCGA-AB-2821-03	WT
laml_tcga_pan_can_atlas_2018	TCGA-AB-3005-03	WT
laml_tcga_pan_can_atlas_2018	TCGA-AB-2893-03	WT
laml_tcga_pan_can_atlas_2018	TCGA-AB-2912-03	WT
laml_tcga_pan_can_atlas_2018	TCGA-AB-2994-03	WT
laml_tcga_pan_can_atlas_2018	TCGA-AB-2936-03	WT
laml_tcga_pan_can_atlas_2018	TCGA-AB-2963-03	WT
laml_tcga_pan_can_atlas_2018	TCGA-AB-2935-03	WT
laml_tcga_pan_can_atlas_2018	TCGA-AB-2804-03	WT
laml_tcga_pan_can_atlas_2018	TCGA-AB-2870-03	WT
laml_tcga_pan_can_atlas_2018	TCGA-AB-2908-03	WT
laml_tcga_pan_can_atlas_2018	TCGA-AB-2882-03	WT
laml_tcga_pan_can_atlas_2018	TCGA-AB-2839-03	WT
laml_tcga_pan_can_atlas_2018	TCGA-AB-2944-03	WT
laml_tcga_pan_can_atlas_2018	TCGA-AB-2875-03	WT
laml_tcga_pan_can_atlas_2018	TCGA-AB-2843-03	WT
laml_tcga_pan_can_atlas_2018	TCGA-AB-2967-03	WT
laml_tcga_pan_can_atlas_2018	TCGA-AB-2904-03	WT
laml_tcga_pan_can_atlas_2018	TCGA-AB-2981-03	WT
laml_tcga_pan_can_atlas_2018	TCGA-AB-2835-03	WT
laml_tcga_pan_can_atlas_2018	TCGA-AB-2916-03	WT
laml_tcga_pan_can_atlas_2018	TCGA-AB-3000-03	WT
laml_tcga_pan_can_atlas_2018	TCGA-AB-2992-03	WT
laml_tcga_pan_can_atlas_2018	TCGA-AB-2812-03	WT
laml_tcga_pan_can_atlas_2018	TCGA-AB-2972-03	WT
laml_tcga_pan_can_atlas_2018	TCGA-AB-2900-03	WT
laml_tcga_pan_can_atlas_2018	TCGA-AB-2938-03	WT
laml_tcga_pan_can_atlas_2018	TCGA-AB-2894-03	WT
laml_tcga_pan_can_atlas_2018	TCGA-AB-2942-03	WT
laml_tcga_pan_can_atlas_2018	TCGA-AB-2884-03	WT
laml_tcga_pan_can_atlas_2018	TCGA-AB-2828-03	WT
laml_tcga_pan_can_atlas_2018	TCGA-AB-2998-03	WT
laml_tcga_pan_can_atlas_2018	TCGA-AB-2946-03	WT
laml_tcga_pan_can_atlas_2018	TCGA-AB-2927-03	WT
laml_tcga_pan_can_atlas_2018	TCGA-AB-2890-03	WT
laml_tcga_pan_can_atlas_2018	TCGA-AB-2827-03	WT
laml_tcga_pan_can_atlas_2018	TCGA-AB-2892-03	WT
laml_tcga_pan_can_atlas_2018	TCGA-AB-2810-03	WT
laml_tcga_pan_can_atlas_2018	TCGA-AB-2824-03	WT
laml_tcga_pan_can_atlas_2018	TCGA-AB-2860-03	WT
laml_tcga_pan_can_atlas_2018	TCGA-AB-2847-03	WT
laml_tcga_pan_can_atlas_2018	TCGA-AB-2976-03	WT
laml_tcga_pan_can_atlas_2018	TCGA-AB-2986-03	WT
laml_tcga_pan_can_atlas_2018	TCGA-AB-2866-03	WT
laml_tcga_pan_can_atlas_2018	TCGA-AB-2984-03	WT
laml_tcga_pan_can_atlas_2018	TCGA-AB-2924-03	WT
laml_tcga_pan_can_atlas_2018	TCGA-AB-2978-03	WT
laml_tcga_pan_can_atlas_2018	TCGA-AB-2910-03	WT
laml_tcga_pan_can_atlas_2018	TCGA-AB-3011-03	WT
laml_tcga_pan_can_atlas_2018	TCGA-AB-2913-03	WT
laml_tcga_pan_can_atlas_2018	TCGA-AB-2822-03	WT
laml_tcga_pan_can_atlas_2018	TCGA-AB-2957-03	WT
laml_tcga_pan_can_atlas_2018	TCGA-AB-2806-03	WT
laml_tcga_pan_can_atlas_2018	TCGA-AB-2931-03	WT
laml_tcga_pan_can_atlas_2018	TCGA-AB-2952-03	WT
laml_tcga_pan_can_atlas_2018	TCGA-AB-2906-03	WT
laml_tcga_pan_can_atlas_2018	TCGA-AB-2853-03	WT
laml_tcga_pan_can_atlas_2018	TCGA-AB-2805-03	WT
laml_tcga_pan_can_atlas_2018	TCGA-AB-2966-03	WT
laml_tcga_pan_can_atlas_2018	TCGA-AB-2838-03	WT
laml_tcga_pan_can_atlas_2018	TCGA-AB-2874-03	WT
laml_tcga_pan_can_atlas_2018	TCGA-AB-2857-03	WT
laml_tcga_pan_can_atlas_2018	TCGA-AB-2980-03	WT
laml_tcga_pan_can_atlas_2018	TCGA-AB-2834-03	WT
laml_tcga_pan_can_atlas_2018	TCGA-AB-2993-03	WT
laml_tcga_pan_can_atlas_2018	TCGA-AB-2939-03	WT
laml_tcga_pan_can_atlas_2018	TCGA-AB-2949-03	WT
laml_tcga_pan_can_atlas_2018	TCGA-AB-2842-03	WT
laml_tcga_pan_can_atlas_2018	TCGA-AB-2899-03	WT
laml_tcga_pan_can_atlas_2018	TCGA-AB-2808-03	WT
laml_tcga_pan_can_atlas_2018	TCGA-AB-2872-03	WT
laml_tcga_pan_can_atlas_2018	TCGA-AB-2885-03	WT
laml_tcga_pan_can_atlas_2018	TCGA-AB-2895-03	WT
laml_tcga_pan_can_atlas_2018	TCGA-AB-2933-03	WT
laml_tcga_pan_can_atlas_2018	TCGA-AB-2943-03	WT
laml_tcga_pan_can_atlas_2018	TCGA-AB-2921-03	WT
laml_tcga_pan_can_atlas_2018	TCGA-AB-2876-03	WT
laml_tcga_pan_can_atlas_2018	TCGA-AB-2869-03	WT
laml_tcga_pan_can_atlas_2018	TCGA-AB-2911-03	WT
laml_tcga_pan_can_atlas_2018	TCGA-AB-2851-03	WT
laml_tcga_pan_can_atlas_2018	TCGA-AB-2818-03	WT
laml_tcga_pan_can_atlas_2018	TCGA-AB-2996-03	WT
laml_tcga_pan_can_atlas_2018	TCGA-AB-2929-03	WT
laml_tcga_pan_can_atlas_2018	TCGA-AB-2830-03	WT
laml_tcga_pan_can_atlas_2018	TCGA-AB-2814-03	WT
laml_tcga_pan_can_atlas_2018	TCGA-AB-2846-03	WT
laml_tcga_pan_can_atlas_2018	TCGA-AB-2979-03	WT
laml_tcga_pan_can_atlas_2018	TCGA-AB-2880-03	WT
laml_tcga_pan_can_atlas_2018	TCGA-AB-2848-03	WT
laml_tcga_pan_can_atlas_2018	TCGA-AB-3001-03	WT
laml_tcga_pan_can_atlas_2018	TCGA-AB-2820-03	WT
laml_tcga_pan_can_atlas_2018	TCGA-AB-2926-03	WT
laml_tcga_pan_can_atlas_2018	TCGA-AB-2970-03	WT
laml_tcga_pan_can_atlas_2018	TCGA-AB-2823-03	WT
laml_tcga_pan_can_atlas_2018	TCGA-AB-2867-03	WT
laml_tcga_pan_can_atlas_2018	TCGA-AB-2917-03	WT
laml_tcga_pan_can_atlas_2018	TCGA-AB-2826-03	WT
laml_tcga_pan_can_atlas_2018	TCGA-AB-2862-03	WT
laml_tcga_pan_can_atlas_2018	TCGA-AB-2836-03	WT
laml_tcga_pan_can_atlas_2018	TCGA-AB-2974-03	WT
laml_tcga_pan_can_atlas_2018	TCGA-AB-2987-03	WT
laml_tcga_pan_can_atlas_2018	TCGA-AB-2991-03	WT
laml_tcga_pan_can_atlas_2018	TCGA-AB-2856-03	WT
laml_tcga_pan_can_atlas_2018	TCGA-AB-2959-03	WT
laml_tcga_pan_can_atlas_2018	TCGA-AB-2907-03	WT
laml_tcga_pan_can_atlas_2018	TCGA-AB-3007-03	WT
laml_tcga_pan_can_atlas_2018	TCGA-AB-2887-03	WT
laml_tcga_pan_can_atlas_2018	TCGA-AB-2948-03	WT
laml_tcga_pan_can_atlas_2018	TCGA-AB-2809-03	WT
laml_tcga_pan_can_atlas_2018	TCGA-AB-2879-03	WT
laml_tcga_pan_can_atlas_2018	TCGA-AB-2995-03	WT
laml_tcga_pan_can_atlas_2018	TCGA-AB-2997-03	WT
laml_tcga_pan_can_atlas_2018	TCGA-AB-2915-03	WT
laml_tcga_pan_can_atlas_2018	TCGA-AB-2898-03	WT
laml_tcga_pan_can_atlas_2018	TCGA-AB-2947-03	WT
laml_tcga_pan_can_atlas_2018	TCGA-AB-2964-03	WT
laml_tcga_pan_can_atlas_2018	TCGA-AB-2982-03	WT
laml_tcga_pan_can_atlas_2018	TCGA-AB-2883-03	WT
laml_tcga_pan_can_atlas_2018	TCGA-AB-2941-03	WT
laml_tcga_pan_can_atlas_2018	TCGA-AB-2881-03	WT
laml_tcga_pan_can_atlas_2018	TCGA-AB-2803-03	WT
laml_tcga_pan_can_atlas_2018	TCGA-AB-2873-03	WT
laml_tcga_pan_can_atlas_2018	TCGA-AB-2811-03	WT
laml_tcga_pan_can_atlas_2018	TCGA-AB-2968-03	WT
laml_tcga_pan_can_atlas_2018	TCGA-AB-2919-03	WT
laml_tcga_pan_can_atlas_2018	TCGA-AB-2832-03	WT
laml_tcga_pan_can_atlas_2018	TCGA-AB-2903-03	WT
laml_tcga_pan_can_atlas_2018	TCGA-AB-2969-03	WT
laml_tcga_pan_can_atlas_2018	TCGA-AB-2937-03	WT
laml_tcga_pan_can_atlas_2018	TCGA-AB-2819-03	WT
laml_tcga_pan_can_atlas_2018	TCGA-AB-2925-03	WT
laml_tcga_pan_can_atlas_2018	TCGA-AB-2928-03	WT
laml_tcga_pan_can_atlas_2018	TCGA-AB-2849-03	WT
laml_tcga_pan_can_atlas_2018	TCGA-AB-2817-03	WT
laml_tcga_pan_can_atlas_2018	TCGA-AB-2891-03	WT
laml_tcga_pan_can_atlas_2018	TCGA-AB-2923-03	WT
laml_tcga_pan_can_atlas_2018	TCGA-AB-2888-03	WT
laml_tcga_pan_can_atlas_2018	TCGA-AB-2850-03	WT
laml_tcga_pan_can_atlas_2018	TCGA-AB-2971-03	WT
laml_tcga_pan_can_atlas_2018	TCGA-AB-2840-03	WT
laml_tcga_pan_can_atlas_2018	TCGA-AB-2975-03	WT
mnm_washu_2016	mnm_washu_2016_1001-1	WT
mnm_washu_2016	mnm_washu_2016_1002-1	WT
mnm_washu_2016	mnm_washu_2016_1002-2	NS
mnm_washu_2016	mnm_washu_2016_1003-1	WT
mnm_washu_2016	mnm_washu_2016_1004-1	WT
mnm_washu_2016	mnm_washu_2016_1004-2	NS
mnm_washu_2016	mnm_washu_2016_1005-1	WT
mnm_washu_2016	mnm_washu_2016_1008-1	WT
mnm_washu_2016	mnm_washu_2016_1009-1	WT
mnm_washu_2016	mnm_washu_2016_1010-1	WT
mnm_washu_2016	mnm_washu_2016_1010-2	NS
mnm_washu_2016	mnm_washu_2016_1011-1	WT
mnm_washu_2016	mnm_washu_2016_1011-2	NS
mnm_washu_2016	mnm_washu_2016_1012-1	WT
mnm_washu_2016	mnm_washu_2016_1013-1	NS
mnm_washu_2016	mnm_washu_2016_1013-2	NS
mnm_washu_2016	mnm_washu_2016_1014-1	WT
mnm_washu_2016	mnm_washu_2016_1014-2	NS
mnm_washu_2016	mnm_washu_2016_1016-1	WT
mnm_washu_2016	mnm_washu_2016_1017-1	WT
mnm_washu_2016	mnm_washu_2016_1017-2	NS
mnm_washu_2016	mnm_washu_2016_1018-1	WT
mnm_washu_2016	mnm_washu_2016_1019-1	WT
mnm_washu_2016	mnm_washu_2016_1019-2	NS
mnm_washu_2016	mnm_washu_2016_1021-1	WT
mnm_washu_2016	mnm_washu_2016_1022-1	WT
mnm_washu_2016	mnm_washu_2016_1023-1	WT
mnm_washu_2016	mnm_washu_2016_1023-2	NS
mnm_washu_2016	mnm_washu_2016_1024-1	WT
mnm_washu_2016	mnm_washu_2016_1025-1	WT
mnm_washu_2016	mnm_washu_2016_1027-1	WT
mnm_washu_2016	mnm_washu_2016_1028-1	WT
mnm_washu_2016	mnm_washu_2016_1029-1	WT
mnm_washu_2016	mnm_washu_2016_1035-1	WT
mnm_washu_2016	mnm_washu_2016_1035-2	NS
mnm_washu_2016	mnm_washu_2016_1036-1	WT
mnm_washu_2016	mnm_washu_2016_1036-2	NS
mnm_washu_2016	mnm_washu_2016_1037-1	NS
mnm_washu_2016	mnm_washu_2016_1037-2	NS
mnm_washu_2016	mnm_washu_2016_1038-1	NS
mnm_washu_2016	mnm_washu_2016_1040-1	WT
mnm_washu_2016	mnm_washu_2016_1041-1	WT
mnm_washu_2016	mnm_washu_2016_1041-2	NS
mnm_washu_2016	mnm_washu_2016_1042-1	WT
mnm_washu_2016	mnm_washu_2016_1043-1	WT
mnm_washu_2016	mnm_washu_2016_1044-1	WT
mnm_washu_2016	mnm_washu_2016_1045-1	WT
mnm_washu_2016	mnm_washu_2016_1047-1	NS
mnm_washu_2016	mnm_washu_2016_1047-2	NS
mnm_washu_2016	mnm_washu_2016_1048-1	NS
mnm_washu_2016	mnm_washu_2016_1048-2	NS
mnm_washu_2016	mnm_washu_2016_1049-1	WT
mnm_washu_2016	mnm_washu_2016_1049-2	NS
mnm_washu_2016	mnm_washu_2016_1050-1	WT
mnm_washu_2016	mnm_washu_2016_1051-1	WT
mnm_washu_2016	mnm_washu_2016_1052-1	NS
mnm_washu_2016	mnm_washu_2016_1053-1	WT
mnm_washu_2016	mnm_washu_2016_1055-1	WT
mnm_washu_2016	mnm_washu_2016_1057-1	NS
mnm_washu_2016	mnm_washu_2016_1058-1	WT
mnm_washu_2016	mnm_washu_2016_1058-2	NS
mnm_washu_2016	mnm_washu_2016_1059-1	WT
mnm_washu_2016	mnm_washu_2016_1061-1	NS
mnm_washu_2016	mnm_washu_2016_1062-1	NS
mnm_washu_2016	mnm_washu_2016_1062-2	NS
mnm_washu_2016	mnm_washu_2016_1063-1	WT
mnm_washu_2016	mnm_washu_2016_1063-2	NS
mnm_washu_2016	mnm_washu_2016_1064-1	WT
mnm_washu_2016	mnm_washu_2016_1065-1	NS
mnm_washu_2016	mnm_washu_2016_1066-1	NS
mnm_washu_2016	mnm_washu_2016_1067-1	NS
mnm_washu_2016	mnm_washu_2016_1068-1	NS
mnm_washu_2016	mnm_washu_2016_1069-1	NS
mnm_washu_2016	mnm_washu_2016_1070-1	NS
mnm_washu_2016	mnm_washu_2016_1072-1	NS
mnm_washu_2016	mnm_washu_2016_1073-1	NS
mnm_washu_2016	mnm_washu_2016_1074-1	NS
mnm_washu_2016	mnm_washu_2016_1076-1	NS
mnm_washu_2016	mnm_washu_2016_1077-1	NS
mnm_washu_2016	mnm_washu_2016_1078-1	NS
mnm_washu_2016	mnm_washu_2016_1079-1	NS
mnm_washu_2016	mnm_washu_2016_1080-1	NS
mnm_washu_2016	mnm_washu_2016_1084-1	NS
mnm_washu_2016	mnm_washu_2016_1085-1	NS
mnm_washu_2016	mnm_washu_2016_1088-1	NS
mnm_washu_2016	mnm_washu_2016_1089-1	NS
mnm_washu_2016	mnm_washu_2016_1090-1	NS
mnm_washu_2016	mnm_washu_2016_505186-1	NS
mnm_washu_2016	mnm_washu_2016_654840-1	NS
mnm_washu_2016	mnm_washu_2016_692847-1	NS
mnm_washu_2016	mnm_washu_2016_790809-1	NS
mnm_washu_2016	mnm_washu_2016_790809-2	NS
mnm_washu_2016	mnm_washu_2016_UC1-1	NS
mnm_washu_2016	mnm_washu_2016_UC10-1	NS
mnm_washu_2016	mnm_washu_2016_UC11-1	NS
mnm_washu_2016	mnm_washu_2016_UC12-1	NS
mnm_washu_2016	mnm_washu_2016_UC13-1	NS
mnm_washu_2016	mnm_washu_2016_UC14-1	NS
mnm_washu_2016	mnm_washu_2016_UC15-1	NS
mnm_washu_2016	mnm_washu_2016_UC16-1	NS
mnm_washu_2016	mnm_washu_2016_UC17-1	NS
mnm_washu_2016	mnm_washu_2016_UC18-1	NS
mnm_washu_2016	mnm_washu_2016_UC2-1	NS
mnm_washu_2016	mnm_washu_2016_UC20-1	NS
mnm_washu_2016	mnm_washu_2016_UC21-1	NS
mnm_washu_2016	mnm_washu_2016_UC22-1	NS
mnm_washu_2016	mnm_washu_2016_UC23-1	NS
mnm_washu_2016	mnm_washu_2016_UC24-1	NS
mnm_washu_2016	mnm_washu_2016_UC26-1	NS
mnm_washu_2016	mnm_washu_2016_UC3-1	NS
mnm_washu_2016	mnm_washu_2016_UC4-1	NS
mnm_washu_2016	mnm_washu_2016_UC5-1	NS
mnm_washu_2016	mnm_washu_2016_UC6-1	NS
mnm_washu_2016	mnm_washu_2016_UC7-1	NS
mnm_washu_2016	mnm_washu_2016_UC8-1	NS
mnm_washu_2016	mnm_washu_2016_UC9-1	NS
mnm_washu_2016	mnm_washu_2016_36-1	WT
mnm_washu_2016	mnm_washu_2016_218-1	WT
mnm_washu_2016	mnm_washu_2016_1006-1	WT
mnm_washu_2016	mnm_washu_2016_1007-1	WT
mnm_washu_2016	mnm_washu_2016_1020-1	WT
mnm_washu_2016	mnm_washu_2016_1026-1	WT
mnm_washu_2016	mnm_washu_2016_1030-1	WT
mnm_washu_2016	mnm_washu_2016_1031-1	WT
mnm_washu_2016	mnm_washu_2016_1032-1	WT
mnm_washu_2016	mnm_washu_2016_1033-1	WT
mnm_washu_2016	mnm_washu_2016_1034-1	WT
mnm_washu_2016	mnm_washu_2016_1039-1	WT
mnm_washu_2016	mnm_washu_2016_1046-1	WT
mnm_washu_2016	mnm_washu_2016_1054-1	WT
mnm_washu_2016	mnm_washu_2016_1056-1	WT
mnm_washu_2016	mnm_washu_2016_1083-1	WT
mnm_washu_2016	mnm_washu_2016_PPI023-1	WT
mnm_washu_2016	mnm_washu_2016_PPI025-1	WT
mnm_washu_2016	mnm_washu_2016_548417-1	WT
mnm_washu_2016	mnm_washu_2016_PPI019-1	WT
acyc_fmi_2014	ACYC-FMI-01	NS
acyc_fmi_2014	ACYC-FMI-02	NS
acyc_fmi_2014	ACYC-FMI-03	NS
acyc_fmi_2014	ACYC-FMI-04	NS
acyc_fmi_2014	ACYC-FMI-05	NS
acyc_fmi_2014	ACYC-FMI-06	NS
acyc_fmi_2014	ACYC-FMI-07	NS
acyc_fmi_2014	ACYC-FMI-08	NS
acyc_fmi_2014	ACYC-FMI-09	NS
acyc_fmi_2014	ACYC-FMI-10	NS
acyc_fmi_2014	ACYC-FMI-11	NS
acyc_fmi_2014	ACYC-FMI-12	NS
acyc_fmi_2014	ACYC-FMI-13	NS
acyc_fmi_2014	ACYC-FMI-14	NS
acyc_fmi_2014	ACYC-FMI-15	NS
acyc_fmi_2014	ACYC-FMI-16	NS
acyc_fmi_2014	ACYC-FMI-17	NS
acyc_fmi_2014	ACYC-FMI-18	NS
acyc_fmi_2014	ACYC-FMI-19	NS
acyc_fmi_2014	ACYC-FMI-20	NS
acyc_fmi_2014	ACYC-FMI-21	NS
acyc_fmi_2014	ACYC-FMI-22	NS
acyc_fmi_2014	ACYC-FMI-23	NS
acyc_fmi_2014	ACYC-FMI-24	NS
acyc_fmi_2014	ACYC-FMI-25	NS
acyc_fmi_2014	ACYC-FMI-26	NS
acyc_fmi_2014	ACYC-FMI-27	NS
acyc_fmi_2014	ACYC-FMI-28	NS
acyc_jhu_2016	ACYC-JHU_PGDX920T	WT
acyc_jhu_2016	ACYC-JHU_PGDX2881T	WT
acyc_jhu_2016	ACYC-JHU_PGDX910T	WT
acyc_jhu_2016	ACYC-JHU_PGDX912T	WT
acyc_jhu_2016	ACYC-JHU_PGDX916T	WT
acyc_jhu_2016	ACYC-JHU_PGDX1762T	WT
acyc_jhu_2016	ACYC-JHU_PGDX1770T	WT
acyc_jhu_2016	ACYC-JHU_PGDX1766T	WT
acyc_jhu_2016	ACYC-JHU_PGDX914T	WT
acyc_jhu_2016	ACYC-JHU_PGDX1772T	WT
acyc_jhu_2016	ACYC-JHU_PGDX1764T	WT
acyc_jhu_2016	ACYC-JHU_PGDX1768T	WT
acyc_jhu_2016	ACYC-JHU_PGDX2880T	WT
acyc_jhu_2016	ACYC-JHU_PGDX919T	WT
acyc_jhu_2016	ACYC-JHU_PGDX2882T	WT
acyc_jhu_2016	ACYC-JHU_PGDX921T	WT
acyc_jhu_2016	ACYC-JHU_PGDX2884T	WT
acyc_jhu_2016	ACYC-JHU_PGDX913T	WT
acyc_jhu_2016	ACYC-JHU_PGDX1763T	WT
acyc_jhu_2016	ACYC-JHU_PGDX915T	WT
acyc_jhu_2016	ACYC-JHU_PGDX1767T	WT
acyc_jhu_2016	ACYC-JHU_PGDX1771T	WT
acyc_jhu_2016	ACYC-JHU_PGDX1765T	WT
acyc_jhu_2016	ACYC-JHU_PGDX1769T	WT
acyc_jhu_2016	ACYC-JHU_PGDX2883T	WT
acyc_mda_2015	ACYC-MDA_AC47	WT
acyc_mda_2015	ACYC-MDA_AC46	WT
acyc_mda_2015	ACYC-MDA_AC45	WT
acyc_mda_2015	ACYC-MDA_AC44	WT
acyc_mda_2015	ACYC-MDA_AC43	WT
acyc_mda_2015	ACYC-MDA_AC42	WT
acyc_mda_2015	ACYC-MDA_AC41	WT
acyc_mda_2015	ACYC-MDA_AC40	WT
acyc_mda_2015	ACYC-MDA_AC49	WT
acyc_mda_2015	ACYC-MDA_AC48	WT
acyc_mda_2015	ACYC-MDA_AC101	NS
acyc_mda_2015	ACYC-MDA_AC100	NS
acyc_mda_2015	ACYC-MDA_AC102	NS
acyc_mda_2015	ACYC-MDA_AC50	WT
acyc_mda_2015	ACYC-MDA_AC51	WT
acyc_mda_2015	ACYC-MDA_AC52	WT
acyc_mda_2015	ACYC-MDA_AC53	WT
acyc_mda_2015	ACYC-MDA_AC54	WT
acyc_mda_2015	ACYC-MDA_AC55	NS
acyc_mda_2015	ACYC-MDA_AC56	NS
acyc_mda_2015	ACYC-MDA_AC57	NS
acyc_mda_2015	ACYC-MDA_AC58	NS
acyc_mda_2015	ACYC-MDA_AC59	NS
acyc_mda_2015	ACYC-MDA_AC25	WT
acyc_mda_2015	ACYC-MDA_AC24	WT
acyc_mda_2015	ACYC-MDA_AC27	WT
acyc_mda_2015	ACYC-MDA_AC26	WT
acyc_mda_2015	ACYC-MDA_AC21	WT
acyc_mda_2015	ACYC-MDA_AC20	WT
acyc_mda_2015	ACYC-MDA_AC23	WT
acyc_mda_2015	ACYC-MDA_AC22	WT
acyc_mda_2015	ACYC-MDA_AC29	WT
acyc_mda_2015	ACYC-MDA_AC28	WT
acyc_mda_2015	ACYC-MDA_AC36	WT
acyc_mda_2015	ACYC-MDA_AC37	WT
acyc_mda_2015	ACYC-MDA_AC34	WT
acyc_mda_2015	ACYC-MDA_AC35	WT
acyc_mda_2015	ACYC-MDA_AC32	WT
acyc_mda_2015	ACYC-MDA_AC33	WT
acyc_mda_2015	ACYC-MDA_AC30	WT
acyc_mda_2015	ACYC-MDA_AC31	WT
acyc_mda_2015	ACYC-MDA_AC38	WT
acyc_mda_2015	ACYC-MDA_AC39	WT
acyc_mda_2015	ACYC-MDA_AC03	WT
acyc_mda_2015	ACYC-MDA_AC02	WT
acyc_mda_2015	ACYC-MDA_AC01	WT
acyc_mda_2015	ACYC-MDA_AC07	WT
acyc_mda_2015	ACYC-MDA_AC06	WT
acyc_mda_2015	ACYC-MDA_AC05	WT
acyc_mda_2015	ACYC-MDA_AC04	WT
acyc_mda_2015	ACYC-MDA_AC09	WT
acyc_mda_2015	ACYC-MDA_AC08	WT
acyc_mda_2015	ACYC-MDA_AC89	NS
acyc_mda_2015	ACYC-MDA_AC88	NS
acyc_mda_2015	ACYC-MDA_AC83	NS
acyc_mda_2015	ACYC-MDA_AC82	NS
acyc_mda_2015	ACYC-MDA_AC81	NS
acyc_mda_2015	ACYC-MDA_AC80	NS
acyc_mda_2015	ACYC-MDA_AC87	NS
acyc_mda_2015	ACYC-MDA_AC86	NS
acyc_mda_2015	ACYC-MDA_AC85	NS
acyc_mda_2015	ACYC-MDA_AC84	NS
acyc_mda_2015	ACYC-MDA_AC18	WT
acyc_mda_2015	ACYC-MDA_AC19	WT
acyc_mda_2015	ACYC-MDA_AC14	WT
acyc_mda_2015	ACYC-MDA_AC15	WT
acyc_mda_2015	ACYC-MDA_AC16	WT
acyc_mda_2015	ACYC-MDA_AC17	WT
acyc_mda_2015	ACYC-MDA_AC10	WT
acyc_mda_2015	ACYC-MDA_AC11	WT
acyc_mda_2015	ACYC-MDA_AC12	WT
acyc_mda_2015	ACYC-MDA_AC13	WT
acyc_mda_2015	ACYC-MDA_AC94	NS
acyc_mda_2015	ACYC-MDA_AC95	NS
acyc_mda_2015	ACYC-MDA_AC96	NS
acyc_mda_2015	ACYC-MDA_AC97	NS
acyc_mda_2015	ACYC-MDA_AC90	NS
acyc_mda_2015	ACYC-MDA_AC91	NS
acyc_mda_2015	ACYC-MDA_AC92	NS
acyc_mda_2015	ACYC-MDA_AC93	NS
acyc_mda_2015	ACYC-MDA_AC98	NS
acyc_mda_2015	ACYC-MDA_AC99	NS
acyc_mda_2015	ACYC-MDA_AC69	WT
acyc_mda_2015	ACYC-MDA_AC68	WT
acyc_mda_2015	ACYC-MDA_AC61	NS
acyc_mda_2015	ACYC-MDA_AC60	NS
acyc_mda_2015	ACYC-MDA_AC63	NS
acyc_mda_2015	ACYC-MDA_AC62	NS
acyc_mda_2015	ACYC-MDA_AC65	NS
acyc_mda_2015	ACYC-MDA_AC64	NS
acyc_mda_2015	ACYC-MDA_AC67	WT
acyc_mda_2015	ACYC-MDA_AC66	NS
acyc_mda_2015	ACYC-MDA_AC78	WT
acyc_mda_2015	ACYC-MDA_AC79	WT
acyc_mda_2015	ACYC-MDA_AC72	WT
acyc_mda_2015	ACYC-MDA_AC73	WT
acyc_mda_2015	ACYC-MDA_AC70	WT
acyc_mda_2015	ACYC-MDA_AC71	WT
acyc_mda_2015	ACYC-MDA_AC76	NS
acyc_mda_2015	ACYC-MDA_AC77	WT
acyc_mda_2015	ACYC-MDA_AC74	WT
acyc_mda_2015	ACYC-MDA_AC75	NS
acyc_mskcc_2013	ACYC-MSKCC_11_3318	WT
acyc_mskcc_2013	ACYC-MSKCC_10_5342	WT
acyc_mskcc_2013	ACYC-MSKCC_9534	WT
acyc_mskcc_2013	ACYC-MSKCC_11_17815	WT
acyc_mskcc_2013	ACYC-MSKCC_002020	WT
acyc_mskcc_2013	ACYC-MSKCC_002282	WT
acyc_mskcc_2013	ACYC-MSKCC_11_3089	WT
acyc_mskcc_2013	ACYC-MSKCC_2000136	WT
acyc_mskcc_2013	ACYC-MSKCC_4332	WT
acyc_mskcc_2013	ACYC-MSKCC_000479	WT
acyc_mskcc_2013	ACYC-MSKCC_4133	WT
acyc_mskcc_2013	ACYC-MSKCC_000410	WT
acyc_mskcc_2013	ACYC-MSKCC_007441	WT
acyc_mskcc_2013	ACYC-MSKCC_352	WT
acyc_mskcc_2013	ACYC-MSKCC_111097	WT
acyc_mskcc_2013	ACYC-MSKCC_05_6986	WT
acyc_mskcc_2013	ACYC-MSKCC_000609	WT
acyc_mskcc_2013	ACYC-MSKCC_000705	WT
acyc_mskcc_2013	ACYC-MSKCC_122891	WT
acyc_mskcc_2013	ACYC-MSKCC_131169	WT
acyc_mskcc_2013	ACYC-MSKCC_002012	WT
acyc_mskcc_2013	ACYC-MSKCC_142990	WT
acyc_mskcc_2013	ACYC-MSKCC_6112	WT
acyc_mskcc_2013	ACYC-MSKCC_09_4615	WT
acyc_mskcc_2013	ACYC-MSKCC_000236	WT
acyc_mskcc_2013	ACYC-MSKCC_065115	WT
acyc_mskcc_2013	ACYC-MSKCC_10_5283	WT
acyc_mskcc_2013	ACYC-MSKCC_007097	WT
acyc_mskcc_2013	ACYC-MSKCC_001739	WT
acyc_mskcc_2013	ACYC-MSKCC_990149	WT
acyc_mskcc_2013	ACYC-MSKCC_002039	WT
acyc_mskcc_2013	ACYC-MSKCC_118135	WT
acyc_mskcc_2013	ACYC-MSKCC_07_16582	WT
acyc_mskcc_2013	ACYC-MSKCC_09_4178	WT
acyc_mskcc_2013	ACYC-MSKCC_3492	WT
acyc_mskcc_2013	ACYC-MSKCC_007136	WT
acyc_mskcc_2013	ACYC-MSKCC_11_6165	WT
acyc_mskcc_2013	ACYC-MSKCC_148632	WT
acyc_mskcc_2013	ACYC-MSKCC_06_2532	WT
acyc_mskcc_2013	ACYC-MSKCC_980452	WT
acyc_mskcc_2013	ACYC-MSKCC_001947	WT
acyc_mskcc_2013	ACYC-MSKCC_2000120	WT
acyc_mskcc_2013	ACYC-MSKCC_80872	WT
acyc_mskcc_2013	ACYC-MSKCC_2000756	WT
acyc_mskcc_2013	ACYC-MSKCC_36773720	WT
acyc_mskcc_2013	ACYC-MSKCC_000540	WT
acyc_mskcc_2013	ACYC-MSKCC_001781	WT
acyc_mskcc_2013	ACYC-MSKCC_671204	WT
acyc_mskcc_2013	ACYC-MSKCC_001346	WT
acyc_mskcc_2013	ACYC-MSKCC_002238	WT
acyc_mskcc_2013	ACYC-MSKCC_6277	WT
acyc_mskcc_2013	ACYC-MSKCC_002237	WT
acyc_mskcc_2013	ACYC-MSKCC_09_12352	WT
acyc_mskcc_2013	ACYC-MSKCC_000505	WT
acyc_mskcc_2013	ACYC-MSKCC_128229	WT
acyc_mskcc_2013	ACYC-MSKCC_065103	WT
acyc_mskcc_2013	ACYC-MSKCC_2453	WT
acyc_mskcc_2013	ACYC-MSKCC_006536	WT
acyc_mskcc_2013	ACYC-MSKCC_002128	WT
acyc_mskcc_2013	ACYC-MSKCC_000380	WT
acyc_sanger_2013	PD3181a	WT
acyc_sanger_2013	PD3193a	WT
acyc_sanger_2013	PD3197a	WT
acyc_sanger_2013	PD3178a	WT
acyc_sanger_2013	PD3200a	WT
acyc_sanger_2013	PD3191a	WT
acyc_sanger_2013	PD3195a	WT
acyc_sanger_2013	PD3185a	WT
acyc_sanger_2013	PD3189a	WT
acyc_sanger_2013	PD3208a	WT
acyc_sanger_2013	PD3199a	WT
acyc_sanger_2013	PD3192a	WT
acyc_sanger_2013	PD3180a	WT
acyc_sanger_2013	PD3184a	WT
acyc_sanger_2013	PD3179a	WT
acyc_sanger_2013	PD3190a	WT
acyc_sanger_2013	PD3182a	WT
acyc_sanger_2013	PD3194a	WT
acyc_sanger_2013	PD3186a	WT
acyc_sanger_2013	PD3226a	WT
acyc_sanger_2013	PD3196a	WT
acyc_sanger_2013	PD3188a	WT
acyc_sanger_2013	PD3198a	WT
acyc_sanger_2013	PD3216a	WT
acc_2019	PD7296a	WT
acc_2019	PD7284a	WT
acc_2019	PD7286a	WT
acc_2019	PD7143a	WT
acc_2019	PD7141a	WT
acc_2019	PD7298a	WT
acc_2019	PD7288a	WT
acc_2019	PD7139a	WT
acc_2019	PD7129a	WT
acc_2019	PD7123a	WT
acc_2019	PD7135a	WT
acc_2019	PD7291a	WT
acc_2019	PD7131a	WT
acc_2019	PD7137a	WT
acc_2019	PD7283a	WT
acc_2019	PD7133a	WT
acc_2019	PD7125a	WT
acc_2019	PD7127a	WT
acc_2019	PD7144a	WT
acc_2019	PD7293a	WT
acc_2019	PD7285a	WT
acc_2019	PD7140a	WT
acc_2019	PD7297a	WT
acc_2019	PD7295a	WT
acc_2019	PD7142a	WT
acc_2019	PD7128a	WT
acc_2019	PD7138a	WT
acc_2019	PD7134a	WT
acc_2019	PD7282a	WT
acc_2019	PD7126a	WT
acc_2019	PD7290a	WT
acc_2019	PD7136a	WT
acc_2019	PD7124a	WT
acc_2019	PD7145a	WT
acc_2019	PD7130a	WT
acc_2019	ACYC-MSKCC_11_3318	WT
acc_2019	ACYC-MSKCC_10_5342	WT
acc_2019	ACYC-MSKCC_9534	WT
acc_2019	ACYC-MSKCC_11_17815	WT
acc_2019	ACYC-MSKCC_002020	WT
acc_2019	ACYC-MSKCC_002282	WT
acc_2019	ACYC-MSKCC_11_3089	WT
acc_2019	ACYC-MSKCC_2000136	WT
acc_2019	ACYC-MSKCC_4332	WT
acc_2019	ACYC-MSKCC_000479	WT
acc_2019	ACYC-MSKCC_4133	WT
acc_2019	ACYC-MSKCC_000410	WT
acc_2019	ACYC-MSKCC_007441	WT
acc_2019	ACYC-MSKCC_352	WT
acc_2019	ACYC-MSKCC_111097	WT
acc_2019	ACYC-MSKCC_05_6986	WT
acc_2019	ACYC-MSKCC_000609	WT
acc_2019	ACYC-MSKCC_000705	WT
acc_2019	ACYC-MSKCC_122891	WT
acc_2019	ACYC-MSKCC_131169	WT
acc_2019	ACYC-MSKCC_002012	WT
acc_2019	ACYC-MSKCC_142990	WT
acc_2019	ACYC-MSKCC_6112	WT
acc_2019	ACYC-MSKCC_09_4615	WT
acc_2019	ACYC-MSKCC_000236	WT
acc_2019	ACYC-MSKCC_065115	WT
acc_2019	ACYC-MSKCC_10_5283	WT
acc_2019	ACYC-MSKCC_007097	WT
acc_2019	ACYC-MSKCC_001739	WT
acc_2019	ACYC-MSKCC_990149	WT
acc_2019	ACYC-MSKCC_002039	WT
acc_2019	ACYC-MSKCC_118135	WT
acc_2019	ACYC-MSKCC_07_16582	WT
acc_2019	ACYC-MSKCC_09_4178	WT
acc_2019	ACYC-MSKCC_3492	WT
acc_2019	ACYC-MSKCC_007136	WT
acc_2019	ACYC-MSKCC_11_6165	WT
acc_2019	ACYC-MSKCC_148632	WT
acc_2019	ACYC-MSKCC_06_2532	WT
acc_2019	ACYC-MSKCC_980452	WT
acc_2019	ACYC-MSKCC_001947	WT
acc_2019	ACYC-MSKCC_2000120	WT
acc_2019	ACYC-MSKCC_80872	WT
acc_2019	ACYC-MSKCC_2000756	WT
acc_2019	ACYC-MSKCC_36773720	WT
acc_2019	ACYC-MSKCC_000540	WT
acc_2019	ACYC-MSKCC_001781	WT
acc_2019	ACYC-MSKCC_671204	WT
acc_2019	ACYC-MSKCC_001346	WT
acc_2019	ACYC-MSKCC_002238	WT
acc_2019	ACYC-MSKCC_6277	WT
acc_2019	ACYC-MSKCC_002237	WT
acc_2019	ACYC-MSKCC_09_12352	WT
acc_2019	ACYC-MSKCC_000505	WT
acc_2019	ACYC-MSKCC_128229	WT
acc_2019	ACYC-MSKCC_065103	WT
acc_2019	ACYC-MSKCC_2453	WT
acc_2019	ACYC-MSKCC_006536	WT
acc_2019	ACYC-MSKCC_002128	WT
acc_2019	ACYC-MSKCC_000380	WT
acc_2019	ACYC-MDA_AC21	WT
acc_2019	ACYC-MDA_AC20	WT
acc_2019	ACYC-MDA_AC03	WT
acc_2019	ACYC-MDA_AC02	WT
acc_2019	ACYC-MDA_AC01	WT
acc_2019	ACYC-MDA_AC07	WT
acc_2019	ACYC-MDA_AC06	WT
acc_2019	ACYC-MDA_AC05	WT
acc_2019	ACYC-MDA_AC04	WT
acc_2019	ACYC-MDA_AC09	WT
acc_2019	ACYC-MDA_AC08	WT
acc_2019	ACYC-MDA_AC18	WT
acc_2019	ACYC-MDA_AC19	WT
acc_2019	ACYC-MDA_AC14	WT
acc_2019	ACYC-MDA_AC15	WT
acc_2019	ACYC-MDA_AC16	WT
acc_2019	ACYC-MDA_AC17	WT
acc_2019	ACYC-MDA_AC10	WT
acc_2019	ACYC-MDA_AC11	WT
acc_2019	ACYC-MDA_AC12	WT
acc_2019	ACYC-MDA_AC13	WT
acc_2019	PD3181a	WT
acc_2019	PD3193a	WT
acc_2019	PD3197a	WT
acc_2019	PD3178a	WT
acc_2019	PD3200a	WT
acc_2019	PD3191a	WT
acc_2019	PD3195a	WT
acc_2019	PD3185a	WT
acc_2019	PD3189a	WT
acc_2019	PD3208a	WT
acc_2019	PD3199a	WT
acc_2019	PD3192a	WT
acc_2019	PD3180a	WT
acc_2019	PD3184a	WT
acc_2019	PD3179a	WT
acc_2019	PD3190a	WT
acc_2019	PD3182a	WT
acc_2019	PD3194a	WT
acc_2019	PD3186a	WT
acc_2019	PD3226a	WT
acc_2019	PD3196a	WT
acc_2019	PD3188a	WT
acc_2019	PD3198a	WT
acc_2019	PD3216a	WT
acc_2019	AdCC5T	WT
acc_2019	AdCC4T	WT
acc_2019	AdCC2T	WT
acc_2019	AdCC9T	WT
acc_2019	AdCC8T	WT
acc_2019	AdCC6T	WT
acc_2019	AdCC32T	WT
acc_2019	AdCC1T	WT
acc_2019	AdCC12T	WT
acc_2019	AdCC3T	WT
acc_2019	AdCC11T	WT
acc_2019	AdCC10T	WT
acc_2019	C3070	WT
acc_2019	G3856	WT
acc_2019	C2725	WT
acc_2019	C2954	WT
acc_2019	P1849	WT
acc_2019	K8414	WT
acc_2019	T0669	WT
acc_2019	D3212	WT
acc_2019	W9012	WT
acc_2019	H1407	WT
acc_2019	H1985	WT
acc_2019	F6345	WT
acc_2019	W7869	WT
acc_2019	F0975	WT
acc_2019	F2608	WT
acc_2019	M9671	WT
acc_2019	ACYC-JHU_PGDX920T	WT
acc_2019	ACYC-JHU_PGDX2881T	WT
acc_2019	ACYC-JHU_PGDX910T	WT
acc_2019	ACYC-JHU_PGDX912T	WT
acc_2019	ACYC-JHU_PGDX916T	WT
acc_2019	ACYC-JHU_PGDX1762T	WT
acc_2019	ACYC-JHU_PGDX1770T	WT
acc_2019	ACYC-JHU_PGDX1766T	WT
acc_2019	ACYC-JHU_PGDX914T	WT
acc_2019	ACYC-JHU_PGDX1772T	WT
acc_2019	ACYC-JHU_PGDX1764T	WT
acc_2019	ACYC-JHU_PGDX1768T	WT
acc_2019	ACYC-JHU_PGDX2880T	WT
acc_2019	ACYC-JHU_PGDX919T	WT
acc_2019	ACYC-JHU_PGDX2882T	WT
acc_2019	ACYC-JHU_PGDX921T	WT
acc_2019	ACYC-JHU_PGDX2884T	WT
acc_2019	ACYC-JHU_PGDX913T	WT
acc_2019	ACYC-JHU_PGDX1763T	WT
acc_2019	ACYC-JHU_PGDX915T	WT
acc_2019	ACYC-JHU_PGDX1767T	WT
acc_2019	ACYC-JHU_PGDX1771T	WT
acc_2019	ACYC-JHU_PGDX1765T	WT
acc_2019	ACYC-JHU_PGDX1769T	WT
acc_2019	ACYC-JHU_PGDX2883T	WT
acc_2019	ACYC-FMI-01	NS
acc_2019	ACYC-FMI-02	NS
acc_2019	ACYC-FMI-03	NS
acc_2019	ACYC-FMI-04	NS
acc_2019	ACYC-FMI-05	NS
acc_2019	ACYC-FMI-06	NS
acc_2019	ACYC-FMI-07	NS
acc_2019	ACYC-FMI-08	NS
acc_2019	ACYC-FMI-09	NS
acc_2019	ACYC-FMI-10	NS
acc_2019	ACYC-FMI-11	NS
acc_2019	ACYC-FMI-12	NS
acc_2019	ACYC-FMI-13	NS
acc_2019	ACYC-FMI-14	NS
acc_2019	ACYC-FMI-15	NS
acc_2019	ACYC-FMI-16	NS
acc_2019	ACYC-FMI-17	NS
acc_2019	ACYC-FMI-18	NS
acc_2019	ACYC-FMI-19	NS
acc_2019	ACYC-FMI-20	NS
acc_2019	ACYC-FMI-21	NS
acc_2019	ACYC-FMI-22	NS
acc_2019	ACYC-FMI-23	NS
acc_2019	ACYC-FMI-24	NS
acc_2019	ACYC-FMI-25	NS
acc_2019	ACYC-FMI-26	NS
acc_2019	ACYC-FMI-27	NS
acc_2019	ACYC-FMI-28	NS
acc_2019	XRN-3XVRU7	NS
acc_2019	XRN-PH6XJ6	NS
acc_2019	XRN-QC7XXT	NS
acc_2019	XRN-B1KBBT	NS
acc_2019	XRN-9PGQQ3	NS
acc_2019	XRN-3QS2BQ	NS
acc_2019	XRN-D4M7FM	NS
acc_2019	XRN-D2B0LR	NS
acc_2019	XRN-PDCVLE	NS
acc_2019	XRN-4M9J3D	NS
acc_2019	XRN-TV337E	NS
acc_2019	XRN-B0YTN5	NS
acc_2019	XRN-L02HK7	NS
acc_2019	XRN-SPT8X7	NS
acc_2019	XRN-USF3VF	NS
acc_2019	XRN-RKS09C	NS
acc_2019	XRN-U33W69	NS
acc_2019	XRN-EWV284	NS
acc_2019	XRN-SSGR76	NS
acc_2019	XRN-25V74T	NS
acc_2019	XRN-DM1W40	NS
acc_2019	XRN-J0097R	NS
acc_2019	XRN-L1H3U5	NS
acc_2019	XRN-EJD0UE	NS
acc_2019	XRN-HG0ES9	NS
acc_2019	XRN-CSKNSN	NS
acc_2019	XRN-YU2E6S	NS
acc_2019	XRN-5JFR99	NS
acc_2019	XRN-RUDS37	NS
acc_2019	XRN-QUKQTY	NS
acc_2019	XRN-6HUYER	NS
acc_2019	XRN-3EBT35	NS
acc_2019	XRN-96WYLV	NS
acc_2019	XRN-B9XDUV	NS
acc_2019	XRN-55PMVJ	NS
acc_2019	XRN-JYSYPJ	NS
acc_2019	XRN-ETLKN8	NS
acc_2019	XRN-3YDFG9	NS
acc_2019	XRN-3ED0TR	NS
acc_2019	XRN-ENHJMQ	NS
acc_2019	XRN-C5UCT9	NS
acc_2019	XRN-X31189	NS
acc_2019	XRN-KU71FC	NS
acc_2019	XRN-TVXMGS	NS
acc_2019	XRN-W13EAM	NS
acc_2019	XRN-MDA5Y0	NS
acc_2019	XRN-DUWB92	NS
acc_2019	XRN-YG9PJ5	NS
acc_2019	XRN-WHK2R3	NS
acc_2019	XRN-AV0RSH	NS
acc_2019	XRN-KQ070R	NS
acc_2019	XRN-QFV3EL	NS
acc_2019	XRN-66DB0F	NS
acc_2019	XRN-U03E2B	NS
acc_2019	XRN-KMTT94	NS
acc_2019	XRN-45S5PU	NS
acc_2019	XRN-YX3HF7	NS
acc_2019	XRN-DM0614	NS
acc_2019	XRN-BJ8P8X	NS
acc_2019	XRN-7A14H3	NS
acc_2019	XRN-WBYW18	NS
acc_2019	XRN-SQVCPA	NS
acc_2019	XRN-HBALKM	NS
acc_2019	XRN-HS74HM	NS
acc_2019	XRN-5K32Q7	NS
acc_2019	XRN-3F4C55	NS
acc_2019	XRN-UVL3FN	NS
acc_2019	XRN-3L1DY4	NS
acc_2019	XRN-VXN26N	NS
acc_2019	XRN-1WQ5V8	NS
acc_2019	XRN-BG55NQ	NS
acc_2019	XRN-Y3WU4X	NS
acc_2019	XRN-SY1FLL	NS
acc_2019	XRN-BENHL1	NS
acc_2019	XRN-8SAG4N	NS
acc_2019	XRN-Y1A6R5	NS
acc_2019	XRN-17LU1M	NS
acc_2019	XRN-YU5W0J	NS
acc_2019	XRN-QT0F02	NS
acc_2019	XRN-XSSYM5	NS
acc_2019	XRN-G92BC7	NS
acc_2019	XRN-P8A047	NS
acc_2019	XRN-R9E4M9	NS
acc_2019	XRN-2FK377	NS
acc_2019	XRN-QHYGE6	NS
acc_2019	XRN-HF67GQ	NS
acc_2019	XRN-RQB4V1	NS
acc_2019	XRN-D9GFB7	NS
acc_2019	XRN-FS7TBE	NS
acc_2019	XRN-VHUWDF	NS
acc_2019	XRN-JQCECQ	NS
acc_2019	XRN-F9YVXW	NS
acc_2019	XRN-SH3N2X	NS
acc_2019	XRN-MTXP8P	NS
acc_2019	XRN-70WRY7	NS
acc_2019	XRN-GYPY72	NS
acc_2019	XRN-DPD0NK	NS
acc_2019	XRN-M3V48G	NS
acc_2019	XRN-PTJ8QY	NS
acc_2019	XRN-KQWD7J	NS
acc_2019	XRN-RKTW2Q	NS
acc_2019	XRN-PTQ6PQ	NS
acc_2019	XRN-U9JWD9	NS
acc_2019	XRN-NJHQUS	NS
acc_2019	XRN-LD54DE	NS
acc_2019	XRN-3241LB	NS
acc_2019	XRN-BT9QTE	NS
acc_2019	XRN-UHCHYH	NS
acc_2019	XRN-9LYEY4	NS
acc_2019	XRN-KUJU34	NS
acc_2019	XRN-WY3B7J	NS
acc_2019	XRN-CYL2TH	NS
acc_2019	XRN-5N14N5	NS
acc_2019	XRN-5XFKJF	NS
acc_2019	XRN-DH1V3S	NS
acc_2019	XRN-7RXJPQ	NS
acc_2019	XRN-MMA3YS	NS
acc_2019	XRN-MSJERB	NS
acc_2019	XRN-YLFRCJ	NS
acc_2019	XRN-VB2RXA	NS
acc_2019	XRN-64D9DQ	NS
acc_2019	XRN-FP94C3	NS
acc_2019	XRN-BN2MW9	NS
acc_2019	XRN-SH5YD5	NS
acc_2019	XRN-BWDBMX	NS
acc_2019	XRN-WWQDHR	NS
acc_2019	XRN-QMLL9V	NS
acc_2019	XRN-VQJYC3	NS
acc_2019	XRN-NJD0DH	NS
acc_2019	XRN-FPMHN9	NS
acc_2019	XRN-PYGJ70	NS
acc_2019	XRN-3WXHSM	NS
acc_2019	XRN-CDMJPF	NS
acc_2019	XRN-DXLUW3	NS
acc_2019	XRN-Y8B3S0	NS
acc_2019	XRN-PJ0QCX	NS
acc_2019	XRN-PRA7TP	NS
acc_2019	XRN-S4KNAB	NS
acc_2019	XRN-1N2796	NS
acc_2019	XRN-4KWL2T	NS
acc_2019	XRN-YJA4KD	NS
acc_2019	XRN-8HQ1S9	NS
acc_2019	XRN-Q5H7W5	NS
acc_2019	XRN-AANAT8	NS
acc_2019	XRN-XMNWE5	NS
acc_2019	XRN-PYKT7W	NS
acc_2019	XRN-RBP79H	NS
acc_2019	XRN-SW8VC2	NS
acc_2019	XRN-DBH56G	NS
acc_2019	XRN-CEXVCY	NS
acc_2019	XRN-JUDA9W	NS
acc_2019	XRN-NH3SM4	NS
acc_2019	XRN-G8TW9A	NS
acc_2019	XRN-12J6CD	NS
acc_2019	XRN-PRDG29	NS
acc_2019	XRN-424SWW	NS
acc_2019	XRN-FVYY7W	NS
acc_2019	XRN-B9ALTG	NS
acc_2019	XRN-J4P1YW	NS
acc_2019	XRN-X4J6RF	NS
acc_2019	XRN-PG5FPU	NS
acc_2019	XRN-K3RXPV	NS
acc_2019	XRN-HR1C2Q	NS
acc_2019	XRN-FGMPHN	NS
acc_2019	XRN-DLVLR4	NS
acc_2019	XRN-EM31XE	NS
acc_2019	XRN-4TBR67	NS
acc_2019	XRN-5FFH3Y	NS
acc_2019	XRN-ARJ98F	NS
acc_2019	XRN-4MS6GJ	NS
acc_2019	XRN-1N3FNJ	NS
acc_2019	XRN-W6LGLT	NS
acc_2019	XRN-KEF5HC	NS
acc_2019	XRN-7AAS23	NS
acc_2019	XRN-RDWPFF	NS
acc_2019	XRN-7DVRC7	NS
acc_2019	XRN-5LFLH1	NS
acc_2019	XRN-487AMD	NS
acc_2019	XRN-7TPASQ	NS
acc_2019	XRN-YUXXAL	NS
acc_2019	XRN-RW01C5	NS
acc_2019	XRN-F1MM8R	NS
acc_2019	XRN-1TLDYD	NS
acc_2019	XRN-Y1GJHU	NS
acc_2019	XRN-EXY7U8	NS
acc_2019	XRN-UYQBGA	NS
acc_2019	XRN-ARY8UK	NS
acc_2019	XRN-MCT9TX	NS
acc_2019	XRN-WGN1N4	NS
acc_2019	XRN-XSJ80F	NS
acc_2019	XRN-6BK0ET	NS
acc_2019	XRN-HSEWQH	NS
acc_2019	XRN-1URE8L	NS
acc_2019	XRN-HLWLNP	NS
acc_2019	XRN-UNAC0D	NS
acc_2019	XRN-A7M9BF	NS
acc_2019	XRN-YA73HG	NS
acc_2019	XRN-8U3MWQ	NS
acc_2019	XRN-VAPFFW	NS
acc_2019	XRN-YGS3RT	NS
acc_2019	XRN-W9X55B	NS
acc_2019	XRN-V7VFH6	NS
acc_2019	XRN-7THY8Y	NS
acc_2019	XRN-TH0PMT	NS
acc_2019	XRN-6TBJ9Q	NS
acc_2019	XRN-HVUXKP	NS
acc_2019	XRN-BLQLT0	NS
acc_2019	XRN-L0K3G6	NS
acc_2019	XRN-MH0YE6	NS
acc_2019	XRN-Q6CVTK	NS
acc_2019	XRN-YVYAFS	NS
acc_2019	XRN-TSYX80	NS
acc_2019	XRN-YYBV9S	NS
acc_2019	XRN-REFSPC	NS
acc_2019	XRN-M1VJ4Y	NS
acc_2019	XRN-PBVFSD	NS
acc_2019	XRN-X9Y1JK	NS
acc_2019	XRN-TY1TPU	NS
acc_2019	XRN-Q88GAF	NS
acc_2019	XRN-MN5Q4X	NS
acc_2019	XRN-M8Q4GV	NS
acc_2019	XRN-FH64RQ	NS
acc_2019	XRN-G0BEML	NS
acc_2019	XRN-1Q09GL	NS
acc_2019	XRN-65MTLT	NS
acc_2019	XRN-6YJULH	NS
acc_2019	XRN-17HWGA	NS
acc_2019	XRN-VCUEF6	NS
acc_2019	XRN-WNAQ9N	NS
acc_2019	XRN-B476QG	NS
acc_2019	XRN-CX0U2P	NS
acc_2019	XRN-X90RCT	NS
acc_2019	XRN-EA7QSS	NS
acc_2019	XRN-KGEJR8	NS
acc_2019	XRN-3UL6M1	NS
acc_2019	XRN-Q4YG10	NS
acc_2019	XRN-V2GW72	NS
acc_2019	XRN-XQ8S3A	NS
acc_2019	XRN-RHB1TW	NS
acc_2019	XRN-TJGR6N	NS
acc_2019	XRN-5NUV26	NS
acc_2019	XRN-V2QDEY	NS
acc_2019	XRN-CLCP1F	NS
acc_2019	XRN-HWEYMM	NS
acc_2019	XRN-4EFU56	NS
acc_2019	XRN-P6679L	NS
acc_2019	XRN-LQ4PEJ	NS
acc_2019	XRN-LY9CWS	NS
acc_2019	XRN-G5WHJJ	NS
acc_2019	XRN-JW5D4E	NS
acc_2019	XRN-UT1Q21	NS
acc_2019	XRN-MQTAAP	NS
acc_2019	XRN-SH3LTP	NS
acc_2019	XRN-69CXVW	NS
acc_2019	XRN-PY7XGW	NS
acc_2019	XRN-Q858DL	NS
acc_2019	XRN-8NN65Q	NS
acc_2019	XRN-WPBR02	NS
acc_2019	XRN-F5Q4FD	NS
acc_2019	XRN-APPD0J	NS
acc_2019	XRN-V0CDA7	NS
acc_2019	XRN-X6WC68	NS
acc_2019	XRN-GHDSJH	NS
acc_2019	XRN-UWBF6L	NS
acc_2019	XRN-EAYFBT	NS
acc_2019	XRN-B15CTK	NS
acc_2019	XRN-1WY2F7	NS
acc_2019	XRN-JSHB8N	NS
acc_2019	XRN-7EEP0M	NS
acc_2019	XRN-P480VM	NS
acc_2019	XRN-MFQ05V	NS
acc_2019	XRN-3WNDTD	NS
acc_2019	XRN-W56AKK	NS
acc_2019	XRN-SP16XJ	NS
acc_2019	XRN-QKRBAB	NS
acc_2019	XRN-M5SAX1	NS
acc_2019	XRN-YCTV4B	NS
acc_2019	XRN-JNN5UL	NS
acc_2019	XRN-63T0S4	NS
acc_2019	XRN-DE337P	NS
acc_2019	XRN-P4YUXU	NS
acc_2019	XRN-SWJBWD	NS
acc_2019	XRN-7W8BX8	NS
acc_2019	XRN-5ANP4T	NS
acc_2019	XRN-4KPHB0	NS
acc_2019	XRN-4CULP7	NS
acc_2019	XRN-GUW0ST	NS
acc_2019	XRN-W7S5TR	NS
acc_2019	XRN-4K1Y24	NS
acc_2019	XRN-716EQH	NS
acc_2019	XRN-PJ80LE	NS
acc_2019	XRN-U461ER	NS
acc_2019	XRN-37399H	NS
acc_2019	XRN-267GPG	NS
acc_2019	XRN-E8E14T	NS
acc_2019	XRN-2HVD82	NS
acc_2019	XRN-QM3QDG	NS
acc_2019	XRN-X08SBX	NS
acc_2019	XRN-3DDYCR	NS
acc_2019	XRN-6BSPAM	NS
acc_2019	XRN-6AX1HC	NS
acc_2019	XRN-PFXN53	NS
acc_2019	XRN-4C4G0A	NS
acc_2019	XRN-J2G88X	NS
acc_2019	XRN-N3TWHK	NS
acc_2019	XRN-GBJPFV	NS
acc_2019	XRN-640RDM	NS
acc_2019	XRN-EL64B2	NS
acc_2019	XRN-ATGEL3	NS
acc_2019	XRN-KKQ9H8	NS
acc_2019	XRN-XBTHWQ	NS
acc_2019	XRN-3CUDBC	NS
acc_2019	XRN-66HP64	NS
acc_2019	XRN-7Y45HM	NS
acc_2019	XRN-UFQV9P	NS
acc_2019	XRN-6L6UFP	NS
acc_2019	XRN-16BB9A	NS
acc_2019	XRN-DYUWWB	NS
acc_2019	XRN-K1LADM	NS
acc_2019	XRN-WB1YGF	NS
acc_2019	XRN-8XULXY	NS
acc_2019	XRN-MGHWJF	NS
acc_2019	XRN-K2XTX6	NS
acc_2019	XRN-QSD4C6	NS
acc_2019	XRN-T4R8JK	NS
acc_2019	XRN-T7KFWN	NS
acc_2019	XRN-GA2WXQ	NS
acc_2019	XRN-XHN1JG	NS
acc_2019	XRN-AFS76G	NS
acc_2019	XRN-HB61K6	NS
acc_2019	XRN-A6MEPR	NS
acc_2019	XRN-UF8RR8	NS
acc_2019	XRN-BH8HCS	NS
acc_2019	XRN-TDG920	NS
acc_2019	XRN-64M9ND	NS
acc_2019	XRN-HGKDNP	NS
acc_2019	XRN-1788CF	NS
acc_2019	XRN-MWMBY9	NS
acc_2019	XRN-QJJFNV	NS
acc_2019	XRN-C3UYT6	NS
acc_2019	XRN-HWUT0C	NS
acc_2019	XRN-SK07KR	NS
acc_2019	XRN-759SA6	NS
acc_2019	XRN-X56Y8R	NS
acc_2019	XRN-RV5WXT	NS
acc_2019	XRN-J8KXQQ	NS
acc_2019	XRN-LYG602	NS
acc_2019	XRN-5JA7W9	NS
acc_2019	XRN-GLE3RD	NS
acc_2019	XRN-GC6SHF	NS
acc_2019	XRN-SXL2UF	NS
acc_2019	XRN-A2FR70	NS
acc_2019	XRN-A4GE4X	NS
acc_2019	XRN-WEALX0	NS
acc_2019	XRN-2PV054	NS
acc_2019	XRN-90C4UT	NS
acc_2019	XRN-U3EKT3	NS
acc_2019	XRN-S2G0RD	NS
acc_2019	XRN-PH1JAX	NS
acc_2019	XRN-QBMQKU	NS
acc_2019	XRN-45R169	NS
acc_2019	XRN-X5X3TB	NS
acc_2019	XRN-B30SWU	NS
acc_2019	XRN-607ACB	NS
acc_2019	XRN-TX5V70	NS
acc_2019	XRN-6V9BMH	NS
acc_2019	XRN-2XG3E7	NS
acc_2019	XRN-46UK0C	NS
acc_2019	XRN-85U3YU	NS
acc_2019	XRN-LVBFQ6	NS
acc_2019	XRN-Q4YJUF	NS
acc_2019	XRN-6BURJJ	NS
acc_2019	XRN-62MX20	NS
acc_2019	XRN-VW13JX	NS
acc_2019	XRN-NWBW3E	NS
acc_2019	XRN-11FPP4	NS
acc_2019	XRN-WHP8BK	NS
acc_2019	XRN-98WE8Y	NS
acc_2019	XRN-D6UB10	NS
acc_2019	XRN-3G6X43	NS
acc_2019	XRN-7V1DN0	NS
acc_2019	XRN-X2BAVQ	NS
acc_2019	XRN-4K9E27	NS
acc_2019	XRN-4R4405	NS
acc_2019	XRN-RKHA5J	NS
acc_2019	XRN-3SPHE4	NS
acc_2019	XRN-12WL18	NS
acc_2019	XRN-W57KSR	NS
acc_2019	XRN-SXK0ED	NS
acc_2019	XRN-M82GFT	NS
acc_2019	XRN-9EVU5J	NS
acc_2019	XRN-RAGXXF	NS
acc_2019	XRN-9BX8N7	NS
acc_2019	XRN-J90ST2	NS
acc_2019	XRN-KRT0XC	NS
acc_2019	XRN-UDT15E	NS
acc_2019	XRN-S7F125	NS
[truncated: 67,224 more rows]
