# Supplementary material for: NRF3 suppresses squamous carcinogenesis, involving the unfolded protein response regulator HSPA5
Source: EMBO Mol Med. 2023 Oct 9;15(11):e17761. doi: 10.15252/emmm.202317761 (PMC10630885; doi:10.15252/emmm.202317761)
Supplement: Supplementary file 6 — Source Data for Figure 1 [file EMMM-15-e17761-s009.zip › Figure 1/1E/numerical data_1E_Structural_variants.txt]

STUDY_ID	SAMPLE_ID	NFE2L3
paac_jhu_2014	ACINAR01	NP
paac_jhu_2014	ACINAR02	NP
paac_jhu_2014	ACINAR03	NP
paac_jhu_2014	ACINAR04	NP
paac_jhu_2014	ACINAR05	NP
paac_jhu_2014	ACINAR06	NP
paac_jhu_2014	ACINAR08	NP
paac_jhu_2014	ACINAR09	NP
paac_jhu_2014	ACINAR10	NP
paac_jhu_2014	ACINAR11	NP
paac_jhu_2014	ACINAR13	NP
paac_jhu_2014	ACINAR14	NP
paac_jhu_2014	ACINAR15	NP
paac_jhu_2014	ACINAR17	NP
paac_jhu_2014	ACINAR18	NP
paac_jhu_2014	ACINAR19	NP
paac_jhu_2014	ACINAR20	NP
paac_jhu_2014	ACINAR21	NP
paac_jhu_2014	ACINAR25	NP
paac_jhu_2014	ACINAR26	NP
paac_jhu_2014	ACINAR27	NP
paac_jhu_2014	ACINAR28	NP
paac_jhu_2014	ACINAR29	NP
mel_tsam_liang_2017	VU1	NP
mel_tsam_liang_2017	VU2	NP
mel_tsam_liang_2017	VU3	NP
mel_tsam_liang_2017	VU4	NP
mel_tsam_liang_2017	VU5	NP
mel_tsam_liang_2017	VU6	NP
mel_tsam_liang_2017	VU7	NP
mel_tsam_liang_2017	VU8	NP
mel_tsam_liang_2017	VU9	NP
mel_tsam_liang_2017	VU10	NP
mel_tsam_liang_2017	VU11	NP
mel_tsam_liang_2017	VU12	NP
mel_tsam_liang_2017	VU13	NP
mel_tsam_liang_2017	VU14	NP
mel_tsam_liang_2017	VU15	NP
mel_tsam_liang_2017	VU16	NP
mel_tsam_liang_2017	101984-1T-17	NP
mel_tsam_liang_2017	103340-1T-18	NP
mel_tsam_liang_2017	121441-2T-19	NP
mel_tsam_liang_2017	129988T-20	NP
mel_tsam_liang_2017	136374-1T-21	NP
mel_tsam_liang_2017	140122-1T-22	NP
mel_tsam_liang_2017	142883-1T-23	NP
mel_tsam_liang_2017	143455-1T-24	NP
mel_tsam_liang_2017	145041-1T-25a	NP
mel_tsam_liang_2017	148336T-25b	NP
mel_tsam_liang_2017	145604-1T-26	NP
mel_tsam_liang_2017	150199-1T-27	NP
mel_tsam_liang_2017	148034-1T-28	NP
mel_tsam_liang_2017	150449-2T-29a	NP
mel_tsam_liang_2017	150449-14T-29b	NP
mel_tsam_liang_2017	152063-10T-29c	NP
mel_tsam_liang_2017	150756-1T-30	NP
mel_tsam_liang_2017	157471-1T-31	NP
mel_tsam_liang_2017	142162-1T-32	NP
mel_tsam_liang_2017	143739-33	NP
mel_tsam_liang_2017	169894a-34a	NP
mel_tsam_liang_2017	169894b-34b	NP
all_stjude_2016	SJBALL020595_D1	NP
all_stjude_2016	SJERG005_D	NP
all_stjude_2016	SJERG023_D_WES	NP
all_stjude_2016	SJERG028_D_WES	NP
all_stjude_2016	SJERG007_D_WES	NP
all_stjude_2016	SJERG020309_D1	NP
all_stjude_2016	SJBALL021405_D1_WES	NP
all_stjude_2016	SJBALL021514_D1_WES	NP
all_stjude_2016	SJBALL021372_D1_WES	NP
all_stjude_2016	SJERG016_D_WES	NP
all_stjude_2016	SJERG020305_D1	NP
all_stjude_2016	SJBALL021130_D1	NP
all_stjude_2016	SJBALL021324_D1_WES	NP
all_stjude_2016	SJBALL020340_D1	NP
all_stjude_2016	SJERG020050_D1_WES	NP
all_stjude_2016	SJBALL241_D_WES	NP
all_stjude_2016	SJBALL021427_D1_WES	NP
all_stjude_2016	SJERG018_D_WES	NP
all_stjude_2016	SJERG020303_D1	NP
all_stjude_2016	SJERG029_D_WES	NP
all_stjude_2016	SJBALL021336_D1_WES	NP
all_stjude_2016	SJERG020306_D1	NP
all_stjude_2016	SJERG021_D_WES	NP
all_stjude_2016	SJBALL021299_D1_WES	NP
all_stjude_2016	SJERG010_D	NP
all_stjude_2016	SJBALL020469_D1	NP
all_stjude_2016	SJERG020308_D1	NP
all_stjude_2016	SJERG020304_D1	NP
all_stjude_2016	SJERG020_D_WES	NP
all_stjude_2016	SJERG020053_D1_WES	NP
all_stjude_2016	SJBALL021512_D1_WES	NP
all_stjude_2016	SJERG020299_D1	NP
all_stjude_2016	SJERG031_D	NP
all_stjude_2016	SJERG006_D	NP
all_stjude_2016	SJERG020300_D1	NP
all_stjude_2016	SJERG020307_D1	NP
all_stjude_2016	SJERG026_D	NP
all_stjude_2016	SJERG001_D_WES	NP
all_stjude_2016	SJBALL218_D_WES	NP
all_stjude_2016	SJBALL227_D_WES	NP
all_stjude_2016	SJERG014_D_WES	NP
all_stjude_2016	SJERG002_D	NP
all_stjude_2016	SJBALL021081_D1_WES	NP
all_stjude_2016	SJERG030_D_WES	NP
all_stjude_2016	SJBALL021333_D1_WES	NP
all_stjude_2016	SJERG019_D_WES	NP
all_stjude_2016	SJBALL020635_D1	NP
all_stjude_2016	SJBALL020383_D1_WES	NP
all_stjude_2016	SJBALL087_D_WES	NP
all_stjude_2016	SJERG004_D_WES	NP
all_stjude_2016	SJERG013_D_WES	NP
all_stjude_2016	SJERG017_D_WES	NP
all_stjude_2016	SJERG020052_D1	NP
all_stjude_2016	SJERG020051_D1_WES	NP
all_stjude_2016	SJBALL215_D_WES	NP
all_stjude_2016	SJBALL020828_D1	NP
all_stjude_2016	SJERG022_D_WES	NP
all_stjude_2016	SJBALL230_D_WES	NP
all_stjude_2016	SJBALL021511_D1_WES	NP
all_stjude_2016	SJBALL199_D_WES	NP
all_stjude_2016	SJERG020054_D1_WES	NP
all_stjude_2016	SJERG020302_D1	NP
all_stjude_2016	SJERG008_D_WES	NP
all_stjude_2016	SJERG020_D	NP
all_stjude_2016	SJBALL021492_D1_WES	NP
all_stjude_2016	SJERG020051_D1	NP
all_stjude_2016	SJERG009_D	NP
all_stjude_2016	SJERG025_D_WES	NP
all_stjude_2016	SJERG003_D_WES	NP
all_stjude_2016	SJERG011_D	NP
all_stjude_2016	SJERG024_D	NP
all_stjude_2016	SJERG028_D	NP
all_stjude_2016	SJERG016_D	NP
aml_ohsu_2018	aml_ohsu_2018_09-00705	NA
aml_ohsu_2018	aml_ohsu_2018_10-00136	NA
aml_ohsu_2018	aml_ohsu_2018_10-00172	NA
aml_ohsu_2018	aml_ohsu_2018_10-00507	NA
aml_ohsu_2018	aml_ohsu_2018_10-00542	NA
aml_ohsu_2018	aml_ohsu_2018_10-00669	NA
aml_ohsu_2018	aml_ohsu_2018_10-00692	NA
aml_ohsu_2018	aml_ohsu_2018_10-00715	NA
aml_ohsu_2018	aml_ohsu_2018_10-00791	NA
aml_ohsu_2018	aml_ohsu_2018_10-00792	NA
aml_ohsu_2018	aml_ohsu_2018_10-00819	NA
aml_ohsu_2018	aml_ohsu_2018_11-00049	NA
aml_ohsu_2018	aml_ohsu_2018_11-00090	NA
aml_ohsu_2018	aml_ohsu_2018_11-00162	NA
aml_ohsu_2018	aml_ohsu_2018_11-00170	NA
aml_ohsu_2018	aml_ohsu_2018_11-00178	NA
aml_ohsu_2018	aml_ohsu_2018_11-00254	NA
aml_ohsu_2018	aml_ohsu_2018_11-00261	NA
aml_ohsu_2018	aml_ohsu_2018_11-00295	NA
aml_ohsu_2018	aml_ohsu_2018_11-00319	NA
aml_ohsu_2018	aml_ohsu_2018_12-00023	NP
aml_ohsu_2018	aml_ohsu_2018_12-00051	NP
aml_ohsu_2018	aml_ohsu_2018_12-00066	NP
aml_ohsu_2018	aml_ohsu_2018_12-00069	NA
aml_ohsu_2018	aml_ohsu_2018_12-00127	NA
aml_ohsu_2018	aml_ohsu_2018_12-00150	NP
aml_ohsu_2018	aml_ohsu_2018_12-00211	NP
aml_ohsu_2018	aml_ohsu_2018_12-00258	NP
aml_ohsu_2018	aml_ohsu_2018_12-00294	NP
aml_ohsu_2018	aml_ohsu_2018_12-00301	NP
aml_ohsu_2018	aml_ohsu_2018_12-00362	NA
aml_ohsu_2018	aml_ohsu_2018_12-00371	NA
aml_ohsu_2018	aml_ohsu_2018_12-00372	NP
aml_ohsu_2018	aml_ohsu_2018_12-00423	NP
aml_ohsu_2018	aml_ohsu_2018_12-00426	NP
aml_ohsu_2018	aml_ohsu_2018_13-00004	NA
aml_ohsu_2018	aml_ohsu_2018_13-00007	NP
aml_ohsu_2018	aml_ohsu_2018_13-00028	NP
aml_ohsu_2018	aml_ohsu_2018_13-00034	NP
aml_ohsu_2018	aml_ohsu_2018_13-00098	NA
aml_ohsu_2018	aml_ohsu_2018_13-00106	NA
aml_ohsu_2018	aml_ohsu_2018_13-00118	NA
aml_ohsu_2018	aml_ohsu_2018_13-00123	NP
aml_ohsu_2018	aml_ohsu_2018_13-00145	NP
aml_ohsu_2018	aml_ohsu_2018_13-00146	NP
aml_ohsu_2018	aml_ohsu_2018_13-00147	NP
aml_ohsu_2018	aml_ohsu_2018_13-00149	NA
aml_ohsu_2018	aml_ohsu_2018_13-00150	NP
aml_ohsu_2018	aml_ohsu_2018_13-00157	NA
aml_ohsu_2018	aml_ohsu_2018_13-00160	NA
aml_ohsu_2018	aml_ohsu_2018_13-00163	NA
aml_ohsu_2018	aml_ohsu_2018_13-00165	NA
aml_ohsu_2018	aml_ohsu_2018_13-00166	NA
aml_ohsu_2018	aml_ohsu_2018_13-00186	NA
aml_ohsu_2018	aml_ohsu_2018_13-00195	NA
aml_ohsu_2018	aml_ohsu_2018_13-00201	NA
aml_ohsu_2018	aml_ohsu_2018_13-00202	NA
aml_ohsu_2018	aml_ohsu_2018_13-00204	NA
aml_ohsu_2018	aml_ohsu_2018_13-00218	NA
aml_ohsu_2018	aml_ohsu_2018_13-00226	NA
aml_ohsu_2018	aml_ohsu_2018_13-00232	NA
aml_ohsu_2018	aml_ohsu_2018_13-00236	NA
aml_ohsu_2018	aml_ohsu_2018_13-00237	NA
aml_ohsu_2018	aml_ohsu_2018_13-00242	NA
aml_ohsu_2018	aml_ohsu_2018_13-00245	NA
aml_ohsu_2018	aml_ohsu_2018_13-00247	NA
aml_ohsu_2018	aml_ohsu_2018_13-00250	NA
aml_ohsu_2018	aml_ohsu_2018_13-00253	NA
aml_ohsu_2018	aml_ohsu_2018_13-00255	NP
aml_ohsu_2018	aml_ohsu_2018_13-00260	NP
aml_ohsu_2018	aml_ohsu_2018_13-00262	NA
aml_ohsu_2018	aml_ohsu_2018_13-00266	NP
aml_ohsu_2018	aml_ohsu_2018_13-00268	NA
aml_ohsu_2018	aml_ohsu_2018_13-00270	NA
aml_ohsu_2018	aml_ohsu_2018_13-00273	NA
aml_ohsu_2018	aml_ohsu_2018_13-00281	NA
aml_ohsu_2018	aml_ohsu_2018_13-00286	NA
aml_ohsu_2018	aml_ohsu_2018_13-00294	NA
aml_ohsu_2018	aml_ohsu_2018_13-00331	NA
aml_ohsu_2018	aml_ohsu_2018_13-00338	NA
aml_ohsu_2018	aml_ohsu_2018_13-00342	NA
aml_ohsu_2018	aml_ohsu_2018_13-00346	NA
aml_ohsu_2018	aml_ohsu_2018_13-00353	NA
aml_ohsu_2018	aml_ohsu_2018_13-00354	NA
aml_ohsu_2018	aml_ohsu_2018_13-00365	NA
aml_ohsu_2018	aml_ohsu_2018_13-00383	NA
aml_ohsu_2018	aml_ohsu_2018_13-00384	NA
aml_ohsu_2018	aml_ohsu_2018_13-00393	NA
aml_ohsu_2018	aml_ohsu_2018_13-00396	NA
aml_ohsu_2018	aml_ohsu_2018_13-00406	NA
aml_ohsu_2018	aml_ohsu_2018_13-00409	NA
aml_ohsu_2018	aml_ohsu_2018_13-00417	NA
aml_ohsu_2018	aml_ohsu_2018_13-00420	NA
aml_ohsu_2018	aml_ohsu_2018_13-00424	NA
aml_ohsu_2018	aml_ohsu_2018_13-00425	NA
aml_ohsu_2018	aml_ohsu_2018_13-00450	NA
aml_ohsu_2018	aml_ohsu_2018_13-00454	NA
aml_ohsu_2018	aml_ohsu_2018_13-00466	NA
aml_ohsu_2018	aml_ohsu_2018_13-00468	NA
aml_ohsu_2018	aml_ohsu_2018_13-00487	NA
aml_ohsu_2018	aml_ohsu_2018_13-00493	NA
aml_ohsu_2018	aml_ohsu_2018_13-00496	NA
aml_ohsu_2018	aml_ohsu_2018_13-00497	NA
aml_ohsu_2018	aml_ohsu_2018_13-00500	NA
aml_ohsu_2018	aml_ohsu_2018_13-00513	NA
aml_ohsu_2018	aml_ohsu_2018_13-00515	NA
aml_ohsu_2018	aml_ohsu_2018_13-00522	NA
aml_ohsu_2018	aml_ohsu_2018_13-00532	NA
aml_ohsu_2018	aml_ohsu_2018_13-00535	NA
aml_ohsu_2018	aml_ohsu_2018_13-00537	NA
aml_ohsu_2018	aml_ohsu_2018_13-00540	NA
aml_ohsu_2018	aml_ohsu_2018_13-00544	NP
aml_ohsu_2018	aml_ohsu_2018_13-00545	NA
aml_ohsu_2018	aml_ohsu_2018_13-00546	NP
aml_ohsu_2018	aml_ohsu_2018_13-00551	NA
aml_ohsu_2018	aml_ohsu_2018_13-00552	NA
aml_ohsu_2018	aml_ohsu_2018_13-00554	NA
aml_ohsu_2018	aml_ohsu_2018_13-00557	NA
aml_ohsu_2018	aml_ohsu_2018_13-00558	NA
aml_ohsu_2018	aml_ohsu_2018_13-00563	NA
aml_ohsu_2018	aml_ohsu_2018_13-00572	NA
aml_ohsu_2018	aml_ohsu_2018_13-00573	NA
aml_ohsu_2018	aml_ohsu_2018_13-00578	NA
aml_ohsu_2018	aml_ohsu_2018_13-00581	NP
aml_ohsu_2018	aml_ohsu_2018_13-00593	NA
aml_ohsu_2018	aml_ohsu_2018_13-00600	NA
aml_ohsu_2018	aml_ohsu_2018_13-00601	NA
aml_ohsu_2018	aml_ohsu_2018_13-00602	NA
aml_ohsu_2018	aml_ohsu_2018_13-00614	NA
aml_ohsu_2018	aml_ohsu_2018_13-00615	NA
aml_ohsu_2018	aml_ohsu_2018_13-00619	NA
aml_ohsu_2018	aml_ohsu_2018_13-00622	NA
aml_ohsu_2018	aml_ohsu_2018_13-00625	NA
aml_ohsu_2018	aml_ohsu_2018_13-00650	NA
aml_ohsu_2018	aml_ohsu_2018_13-00654	NA
aml_ohsu_2018	aml_ohsu_2018_13-00655	NA
aml_ohsu_2018	aml_ohsu_2018_13-00658	NA
aml_ohsu_2018	aml_ohsu_2018_13-00659	NA
aml_ohsu_2018	aml_ohsu_2018_13-00660	NA
aml_ohsu_2018	aml_ohsu_2018_14-00001	NP
aml_ohsu_2018	aml_ohsu_2018_14-00004	NA
aml_ohsu_2018	aml_ohsu_2018_14-00012	NA
aml_ohsu_2018	aml_ohsu_2018_14-00015	NA
aml_ohsu_2018	aml_ohsu_2018_14-00021	NA
aml_ohsu_2018	aml_ohsu_2018_14-00023	NP
aml_ohsu_2018	aml_ohsu_2018_14-00026	NA
aml_ohsu_2018	aml_ohsu_2018_14-00034	NA
aml_ohsu_2018	aml_ohsu_2018_14-00041	NA
aml_ohsu_2018	aml_ohsu_2018_14-00044	NP
aml_ohsu_2018	aml_ohsu_2018_14-00045	NA
aml_ohsu_2018	aml_ohsu_2018_14-00052	NA
aml_ohsu_2018	aml_ohsu_2018_14-00053	NP
aml_ohsu_2018	aml_ohsu_2018_14-00060	NA
aml_ohsu_2018	aml_ohsu_2018_14-00061	NP
aml_ohsu_2018	aml_ohsu_2018_14-00063	NA
aml_ohsu_2018	aml_ohsu_2018_14-00064	NA
aml_ohsu_2018	aml_ohsu_2018_14-00066	NA
aml_ohsu_2018	aml_ohsu_2018_14-00067	NA
aml_ohsu_2018	aml_ohsu_2018_14-00078	NA
aml_ohsu_2018	aml_ohsu_2018_14-00081	NA
aml_ohsu_2018	aml_ohsu_2018_14-00083	NA
aml_ohsu_2018	aml_ohsu_2018_14-00092	NA
aml_ohsu_2018	aml_ohsu_2018_14-00096	NA
aml_ohsu_2018	aml_ohsu_2018_14-00111	NA
aml_ohsu_2018	aml_ohsu_2018_14-00113	NA
aml_ohsu_2018	aml_ohsu_2018_14-00125	NP
aml_ohsu_2018	aml_ohsu_2018_14-00126	NA
aml_ohsu_2018	aml_ohsu_2018_14-00127	NA
aml_ohsu_2018	aml_ohsu_2018_14-00134	NA
aml_ohsu_2018	aml_ohsu_2018_14-00135	NA
aml_ohsu_2018	aml_ohsu_2018_14-00141	NA
aml_ohsu_2018	aml_ohsu_2018_14-00150	NA
aml_ohsu_2018	aml_ohsu_2018_14-00152	NA
aml_ohsu_2018	aml_ohsu_2018_14-00171	NA
aml_ohsu_2018	aml_ohsu_2018_14-00173	NA
aml_ohsu_2018	aml_ohsu_2018_14-00175	NA
aml_ohsu_2018	aml_ohsu_2018_14-00180	NA
aml_ohsu_2018	aml_ohsu_2018_14-00184	NA
aml_ohsu_2018	aml_ohsu_2018_14-00193	NA
aml_ohsu_2018	aml_ohsu_2018_14-00212	NA
aml_ohsu_2018	aml_ohsu_2018_14-00228	NA
aml_ohsu_2018	aml_ohsu_2018_14-00231	NP
aml_ohsu_2018	aml_ohsu_2018_14-00240	NA
aml_ohsu_2018	aml_ohsu_2018_14-00242	NA
aml_ohsu_2018	aml_ohsu_2018_14-00244	NA
aml_ohsu_2018	aml_ohsu_2018_14-00245	NA
aml_ohsu_2018	aml_ohsu_2018_14-00253	NA
aml_ohsu_2018	aml_ohsu_2018_14-00259	NA
aml_ohsu_2018	aml_ohsu_2018_14-00268	NA
aml_ohsu_2018	aml_ohsu_2018_14-00270	NA
aml_ohsu_2018	aml_ohsu_2018_14-00272	NA
aml_ohsu_2018	aml_ohsu_2018_14-00273	NA
aml_ohsu_2018	aml_ohsu_2018_14-00279	NA
aml_ohsu_2018	aml_ohsu_2018_14-00289	NA
aml_ohsu_2018	aml_ohsu_2018_14-00311	NA
aml_ohsu_2018	aml_ohsu_2018_14-00329	NA
aml_ohsu_2018	aml_ohsu_2018_14-00331	NA
aml_ohsu_2018	aml_ohsu_2018_14-00334	NA
aml_ohsu_2018	aml_ohsu_2018_14-00335	NA
aml_ohsu_2018	aml_ohsu_2018_14-00355	NA
aml_ohsu_2018	aml_ohsu_2018_14-00359	NA
aml_ohsu_2018	aml_ohsu_2018_14-00369	NA
aml_ohsu_2018	aml_ohsu_2018_14-00376	NA
aml_ohsu_2018	aml_ohsu_2018_14-00380	NA
aml_ohsu_2018	aml_ohsu_2018_14-00395	NA
aml_ohsu_2018	aml_ohsu_2018_14-00401	NA
aml_ohsu_2018	aml_ohsu_2018_14-00404	NA
aml_ohsu_2018	aml_ohsu_2018_14-00423	NA
aml_ohsu_2018	aml_ohsu_2018_14-00425	NA
aml_ohsu_2018	aml_ohsu_2018_14-00430	NA
aml_ohsu_2018	aml_ohsu_2018_14-00434	NA
aml_ohsu_2018	aml_ohsu_2018_14-00447	NP
aml_ohsu_2018	aml_ohsu_2018_14-00448	NA
aml_ohsu_2018	aml_ohsu_2018_14-00449	NA
aml_ohsu_2018	aml_ohsu_2018_14-00451	NA
aml_ohsu_2018	aml_ohsu_2018_14-00454	NA
aml_ohsu_2018	aml_ohsu_2018_14-00458	NA
aml_ohsu_2018	aml_ohsu_2018_14-00464	NA
aml_ohsu_2018	aml_ohsu_2018_14-00473	NA
aml_ohsu_2018	aml_ohsu_2018_14-00476	NA
aml_ohsu_2018	aml_ohsu_2018_14-00477	NA
aml_ohsu_2018	aml_ohsu_2018_14-00484	NA
aml_ohsu_2018	aml_ohsu_2018_14-00487	NA
aml_ohsu_2018	aml_ohsu_2018_14-00488	NA
aml_ohsu_2018	aml_ohsu_2018_14-00495	NA
aml_ohsu_2018	aml_ohsu_2018_14-00496	NA
aml_ohsu_2018	aml_ohsu_2018_14-00498	NA
aml_ohsu_2018	aml_ohsu_2018_14-00499	NA
aml_ohsu_2018	aml_ohsu_2018_14-00502	NA
aml_ohsu_2018	aml_ohsu_2018_14-00504	NA
aml_ohsu_2018	aml_ohsu_2018_14-00514	NA
aml_ohsu_2018	aml_ohsu_2018_14-00521	NA
aml_ohsu_2018	aml_ohsu_2018_14-00527	NA
aml_ohsu_2018	aml_ohsu_2018_14-00528	NP
aml_ohsu_2018	aml_ohsu_2018_14-00536	NA
aml_ohsu_2018	aml_ohsu_2018_14-00537	NA
aml_ohsu_2018	aml_ohsu_2018_14-00542	NA
aml_ohsu_2018	aml_ohsu_2018_14-00543	NA
aml_ohsu_2018	aml_ohsu_2018_14-00546	NP
aml_ohsu_2018	aml_ohsu_2018_14-00555	NA
aml_ohsu_2018	aml_ohsu_2018_14-00559	NA
aml_ohsu_2018	aml_ohsu_2018_14-00564	NA
aml_ohsu_2018	aml_ohsu_2018_14-00567	NA
aml_ohsu_2018	aml_ohsu_2018_14-00573	NA
aml_ohsu_2018	aml_ohsu_2018_14-00578	NA
aml_ohsu_2018	aml_ohsu_2018_14-00581	NA
aml_ohsu_2018	aml_ohsu_2018_14-00588	NA
aml_ohsu_2018	aml_ohsu_2018_14-00597	NA
aml_ohsu_2018	aml_ohsu_2018_14-00599	NA
aml_ohsu_2018	aml_ohsu_2018_14-00602	NA
aml_ohsu_2018	aml_ohsu_2018_14-00603	NA
aml_ohsu_2018	aml_ohsu_2018_14-00608	NA
aml_ohsu_2018	aml_ohsu_2018_14-00613	NA
aml_ohsu_2018	aml_ohsu_2018_14-00618	NA
aml_ohsu_2018	aml_ohsu_2018_14-00632	NA
aml_ohsu_2018	aml_ohsu_2018_14-00639	NA
aml_ohsu_2018	aml_ohsu_2018_14-00640	NP
aml_ohsu_2018	aml_ohsu_2018_14-00643	NA
aml_ohsu_2018	aml_ohsu_2018_14-00658	NA
aml_ohsu_2018	aml_ohsu_2018_14-00664	NA
aml_ohsu_2018	aml_ohsu_2018_14-00667	NA
aml_ohsu_2018	aml_ohsu_2018_14-00670	NA
aml_ohsu_2018	aml_ohsu_2018_14-00672	NA
aml_ohsu_2018	aml_ohsu_2018_14-00676	NA
aml_ohsu_2018	aml_ohsu_2018_14-00681	NA
aml_ohsu_2018	aml_ohsu_2018_14-00690	NA
aml_ohsu_2018	aml_ohsu_2018_14-00712	NA
aml_ohsu_2018	aml_ohsu_2018_14-00714	NP
aml_ohsu_2018	aml_ohsu_2018_14-00715	NA
aml_ohsu_2018	aml_ohsu_2018_14-00720	NA
aml_ohsu_2018	aml_ohsu_2018_14-00725	NA
aml_ohsu_2018	aml_ohsu_2018_14-00730	NA
aml_ohsu_2018	aml_ohsu_2018_14-00735	NA
aml_ohsu_2018	aml_ohsu_2018_14-00738	NA
aml_ohsu_2018	aml_ohsu_2018_14-00739	NA
aml_ohsu_2018	aml_ohsu_2018_14-00742	NA
aml_ohsu_2018	aml_ohsu_2018_14-00756	NA
aml_ohsu_2018	aml_ohsu_2018_14-00757	NP
aml_ohsu_2018	aml_ohsu_2018_14-00761	NA
aml_ohsu_2018	aml_ohsu_2018_14-00774	NA
aml_ohsu_2018	aml_ohsu_2018_14-00777	NA
aml_ohsu_2018	aml_ohsu_2018_14-00780	NA
aml_ohsu_2018	aml_ohsu_2018_14-00781	NA
aml_ohsu_2018	aml_ohsu_2018_14-00787	NA
aml_ohsu_2018	aml_ohsu_2018_14-00793	NA
aml_ohsu_2018	aml_ohsu_2018_14-00798	NA
aml_ohsu_2018	aml_ohsu_2018_14-00800	NA
aml_ohsu_2018	aml_ohsu_2018_14-00801	NA
aml_ohsu_2018	aml_ohsu_2018_14-00803	NA
aml_ohsu_2018	aml_ohsu_2018_14-00815	NP
aml_ohsu_2018	aml_ohsu_2018_14-00817	NP
aml_ohsu_2018	aml_ohsu_2018_14-00831	NA
aml_ohsu_2018	aml_ohsu_2018_14-00832	NA
aml_ohsu_2018	aml_ohsu_2018_14-00901	NA
aml_ohsu_2018	aml_ohsu_2018_15-00009	NA
aml_ohsu_2018	aml_ohsu_2018_15-00014	NA
aml_ohsu_2018	aml_ohsu_2018_15-00018	NA
aml_ohsu_2018	aml_ohsu_2018_15-00024	NA
aml_ohsu_2018	aml_ohsu_2018_15-00029	NA
aml_ohsu_2018	aml_ohsu_2018_15-00043	NA
aml_ohsu_2018	aml_ohsu_2018_15-00045	NA
aml_ohsu_2018	aml_ohsu_2018_15-00051	NA
aml_ohsu_2018	aml_ohsu_2018_15-00053	NA
aml_ohsu_2018	aml_ohsu_2018_15-00056	NA
aml_ohsu_2018	aml_ohsu_2018_15-00057	NA
aml_ohsu_2018	aml_ohsu_2018_15-00071	NA
aml_ohsu_2018	aml_ohsu_2018_15-00073	NA
aml_ohsu_2018	aml_ohsu_2018_15-00075	NA
aml_ohsu_2018	aml_ohsu_2018_15-00081	NA
aml_ohsu_2018	aml_ohsu_2018_15-00084	NA
aml_ohsu_2018	aml_ohsu_2018_15-00123	NA
aml_ohsu_2018	aml_ohsu_2018_15-00129	NA
aml_ohsu_2018	aml_ohsu_2018_15-00140	NA
aml_ohsu_2018	aml_ohsu_2018_15-00143	NA
aml_ohsu_2018	aml_ohsu_2018_15-00147	NA
aml_ohsu_2018	aml_ohsu_2018_15-00148	NA
aml_ohsu_2018	aml_ohsu_2018_15-00150	NA
aml_ohsu_2018	aml_ohsu_2018_15-00159	NA
aml_ohsu_2018	aml_ohsu_2018_15-00167	NA
aml_ohsu_2018	aml_ohsu_2018_15-00169	NA
aml_ohsu_2018	aml_ohsu_2018_15-00171	NA
aml_ohsu_2018	aml_ohsu_2018_15-00175	NA
aml_ohsu_2018	aml_ohsu_2018_15-00180	NA
aml_ohsu_2018	aml_ohsu_2018_15-00194	NA
aml_ohsu_2018	aml_ohsu_2018_15-00196	NA
aml_ohsu_2018	aml_ohsu_2018_15-00200	NA
aml_ohsu_2018	aml_ohsu_2018_15-00201	NP
aml_ohsu_2018	aml_ohsu_2018_15-00208	NA
aml_ohsu_2018	aml_ohsu_2018_15-00229	NP
aml_ohsu_2018	aml_ohsu_2018_15-00231	NA
aml_ohsu_2018	aml_ohsu_2018_15-00237	NA
aml_ohsu_2018	aml_ohsu_2018_15-00246	NA
aml_ohsu_2018	aml_ohsu_2018_15-00248	NA
aml_ohsu_2018	aml_ohsu_2018_15-00261	NA
aml_ohsu_2018	aml_ohsu_2018_15-00269	NA
aml_ohsu_2018	aml_ohsu_2018_15-00275	NA
aml_ohsu_2018	aml_ohsu_2018_15-00276	NA
aml_ohsu_2018	aml_ohsu_2018_15-00279	NA
aml_ohsu_2018	aml_ohsu_2018_15-00281	NA
aml_ohsu_2018	aml_ohsu_2018_15-00287	NA
aml_ohsu_2018	aml_ohsu_2018_15-00294	NA
aml_ohsu_2018	aml_ohsu_2018_15-00296	NA
aml_ohsu_2018	aml_ohsu_2018_15-00300	NA
aml_ohsu_2018	aml_ohsu_2018_15-00302	NA
aml_ohsu_2018	aml_ohsu_2018_15-00303	NA
aml_ohsu_2018	aml_ohsu_2018_15-00309	NA
aml_ohsu_2018	aml_ohsu_2018_15-00312	NA
aml_ohsu_2018	aml_ohsu_2018_15-00320	NA
aml_ohsu_2018	aml_ohsu_2018_15-00331	NA
aml_ohsu_2018	aml_ohsu_2018_15-00338	NA
aml_ohsu_2018	aml_ohsu_2018_15-00351	NA
aml_ohsu_2018	aml_ohsu_2018_15-00353	NA
aml_ohsu_2018	aml_ohsu_2018_15-00357	NA
aml_ohsu_2018	aml_ohsu_2018_15-00358	NA
aml_ohsu_2018	aml_ohsu_2018_15-00361	NA
aml_ohsu_2018	aml_ohsu_2018_15-00371	NA
aml_ohsu_2018	aml_ohsu_2018_15-00377	NA
aml_ohsu_2018	aml_ohsu_2018_15-00383	NA
aml_ohsu_2018	aml_ohsu_2018_15-00392	NA
aml_ohsu_2018	aml_ohsu_2018_15-00395	NA
aml_ohsu_2018	aml_ohsu_2018_15-00396	NA
aml_ohsu_2018	aml_ohsu_2018_15-00406	NP
aml_ohsu_2018	aml_ohsu_2018_15-00407	NA
aml_ohsu_2018	aml_ohsu_2018_15-00416	NA
aml_ohsu_2018	aml_ohsu_2018_15-00417	NA
aml_ohsu_2018	aml_ohsu_2018_15-00464	NA
aml_ohsu_2018	aml_ohsu_2018_15-00470	NA
aml_ohsu_2018	aml_ohsu_2018_15-00471	NA
aml_ohsu_2018	aml_ohsu_2018_15-00479	NA
aml_ohsu_2018	aml_ohsu_2018_15-00482	NA
aml_ohsu_2018	aml_ohsu_2018_15-00491	NA
aml_ohsu_2018	aml_ohsu_2018_15-00492	NA
aml_ohsu_2018	aml_ohsu_2018_15-00514	NA
aml_ohsu_2018	aml_ohsu_2018_15-00525	NA
aml_ohsu_2018	aml_ohsu_2018_15-00534	NA
aml_ohsu_2018	aml_ohsu_2018_15-00539	NA
aml_ohsu_2018	aml_ohsu_2018_15-00556	NA
aml_ohsu_2018	aml_ohsu_2018_15-00559	NA
aml_ohsu_2018	aml_ohsu_2018_15-00563	NA
aml_ohsu_2018	aml_ohsu_2018_15-00571	NA
aml_ohsu_2018	aml_ohsu_2018_15-00572	NA
aml_ohsu_2018	aml_ohsu_2018_15-00578	NA
aml_ohsu_2018	aml_ohsu_2018_15-00581	NA
aml_ohsu_2018	aml_ohsu_2018_15-00593	NA
aml_ohsu_2018	aml_ohsu_2018_15-00595	NA
aml_ohsu_2018	aml_ohsu_2018_15-00608	NA
aml_ohsu_2018	aml_ohsu_2018_15-00610	NA
aml_ohsu_2018	aml_ohsu_2018_15-00614	NA
aml_ohsu_2018	aml_ohsu_2018_15-00615	NA
aml_ohsu_2018	aml_ohsu_2018_15-00616	NA
aml_ohsu_2018	aml_ohsu_2018_15-00626	NA
aml_ohsu_2018	aml_ohsu_2018_15-00633	NA
aml_ohsu_2018	aml_ohsu_2018_15-00650	NA
aml_ohsu_2018	aml_ohsu_2018_15-00653	NA
aml_ohsu_2018	aml_ohsu_2018_15-00655	NA
aml_ohsu_2018	aml_ohsu_2018_15-00670	NA
aml_ohsu_2018	aml_ohsu_2018_15-00674	NA
aml_ohsu_2018	aml_ohsu_2018_15-00680	NA
aml_ohsu_2018	aml_ohsu_2018_15-00682	NA
aml_ohsu_2018	aml_ohsu_2018_15-00683	NP
aml_ohsu_2018	aml_ohsu_2018_15-00688	NA
aml_ohsu_2018	aml_ohsu_2018_15-00692	NA
aml_ohsu_2018	aml_ohsu_2018_15-00693	NA
aml_ohsu_2018	aml_ohsu_2018_15-00701	NA
aml_ohsu_2018	aml_ohsu_2018_15-00702	NA
aml_ohsu_2018	aml_ohsu_2018_15-00704	NA
aml_ohsu_2018	aml_ohsu_2018_15-00717	NA
aml_ohsu_2018	aml_ohsu_2018_15-00724	NA
aml_ohsu_2018	aml_ohsu_2018_15-00726	NA
aml_ohsu_2018	aml_ohsu_2018_15-00731	NA
aml_ohsu_2018	aml_ohsu_2018_15-00734	NA
aml_ohsu_2018	aml_ohsu_2018_15-00742	NA
aml_ohsu_2018	aml_ohsu_2018_15-00755	NA
aml_ohsu_2018	aml_ohsu_2018_15-00756	NA
aml_ohsu_2018	aml_ohsu_2018_15-00763	NA
aml_ohsu_2018	aml_ohsu_2018_15-00764	NA
aml_ohsu_2018	aml_ohsu_2018_15-00766	NA
aml_ohsu_2018	aml_ohsu_2018_15-00767	NA
aml_ohsu_2018	aml_ohsu_2018_15-00777	NA
aml_ohsu_2018	aml_ohsu_2018_15-00778	NA
aml_ohsu_2018	aml_ohsu_2018_15-00782	NA
aml_ohsu_2018	aml_ohsu_2018_15-00786	NA
aml_ohsu_2018	aml_ohsu_2018_15-00805	NA
aml_ohsu_2018	aml_ohsu_2018_15-00807	NA
aml_ohsu_2018	aml_ohsu_2018_15-00811	NA
aml_ohsu_2018	aml_ohsu_2018_15-00813	NA
aml_ohsu_2018	aml_ohsu_2018_15-00819	NA
aml_ohsu_2018	aml_ohsu_2018_15-00821	NA
aml_ohsu_2018	aml_ohsu_2018_15-00829	NA
aml_ohsu_2018	aml_ohsu_2018_15-00837	NA
aml_ohsu_2018	aml_ohsu_2018_15-00839	NA
aml_ohsu_2018	aml_ohsu_2018_15-00850	NA
aml_ohsu_2018	aml_ohsu_2018_15-00855	NA
aml_ohsu_2018	aml_ohsu_2018_15-00858	NA
aml_ohsu_2018	aml_ohsu_2018_15-00864	NA
aml_ohsu_2018	aml_ohsu_2018_15-00870	NA
aml_ohsu_2018	aml_ohsu_2018_15-00872	NA
aml_ohsu_2018	aml_ohsu_2018_15-00874	NA
aml_ohsu_2018	aml_ohsu_2018_15-00883	NA
aml_ohsu_2018	aml_ohsu_2018_15-00892	NA
aml_ohsu_2018	aml_ohsu_2018_15-00895	NA
aml_ohsu_2018	aml_ohsu_2018_15-00898	NA
aml_ohsu_2018	aml_ohsu_2018_15-00900	NA
aml_ohsu_2018	aml_ohsu_2018_15-00903	NA
aml_ohsu_2018	aml_ohsu_2018_15-00909	NA
aml_ohsu_2018	aml_ohsu_2018_15-00912	NA
aml_ohsu_2018	aml_ohsu_2018_15-00921	NP
aml_ohsu_2018	aml_ohsu_2018_15-00929	NA
aml_ohsu_2018	aml_ohsu_2018_15-00936	NA
aml_ohsu_2018	aml_ohsu_2018_15-00939	NA
aml_ohsu_2018	aml_ohsu_2018_15-00942	NA
aml_ohsu_2018	aml_ohsu_2018_15-00947	NA
aml_ohsu_2018	aml_ohsu_2018_15-00961	NA
aml_ohsu_2018	aml_ohsu_2018_15-00964	NA
aml_ohsu_2018	aml_ohsu_2018_15-00965	NA
aml_ohsu_2018	aml_ohsu_2018_15-00967	NA
aml_ohsu_2018	aml_ohsu_2018_15-00974	NA
aml_ohsu_2018	aml_ohsu_2018_15-00975	NA
aml_ohsu_2018	aml_ohsu_2018_15-00976	NA
aml_ohsu_2018	aml_ohsu_2018_15-00979	NP
aml_ohsu_2018	aml_ohsu_2018_15-00981	NA
aml_ohsu_2018	aml_ohsu_2018_15-00988	NA
aml_ohsu_2018	aml_ohsu_2018_15-00990	NA
aml_ohsu_2018	aml_ohsu_2018_16-00001	NA
aml_ohsu_2018	aml_ohsu_2018_16-00003	NA
aml_ohsu_2018	aml_ohsu_2018_16-00004	NA
aml_ohsu_2018	aml_ohsu_2018_16-00006	NA
aml_ohsu_2018	aml_ohsu_2018_16-00007	NA
aml_ohsu_2018	aml_ohsu_2018_16-00010	NP
aml_ohsu_2018	aml_ohsu_2018_16-00015	NA
aml_ohsu_2018	aml_ohsu_2018_16-00017	NA
aml_ohsu_2018	aml_ohsu_2018_16-00026	NA
aml_ohsu_2018	aml_ohsu_2018_16-00027	NA
aml_ohsu_2018	aml_ohsu_2018_16-00031	NA
aml_ohsu_2018	aml_ohsu_2018_16-00033	NA
aml_ohsu_2018	aml_ohsu_2018_16-00035	NA
aml_ohsu_2018	aml_ohsu_2018_16-00041	NA
aml_ohsu_2018	aml_ohsu_2018_16-00046	NA
aml_ohsu_2018	aml_ohsu_2018_16-00048	NA
aml_ohsu_2018	aml_ohsu_2018_16-00050	NA
aml_ohsu_2018	aml_ohsu_2018_16-00056	NA
aml_ohsu_2018	aml_ohsu_2018_16-00062	NA
aml_ohsu_2018	aml_ohsu_2018_16-00067	NA
aml_ohsu_2018	aml_ohsu_2018_16-00070	NA
aml_ohsu_2018	aml_ohsu_2018_16-00073	NA
aml_ohsu_2018	aml_ohsu_2018_16-00075	NA
aml_ohsu_2018	aml_ohsu_2018_16-00077	NA
aml_ohsu_2018	aml_ohsu_2018_16-00078	NA
aml_ohsu_2018	aml_ohsu_2018_16-00087	NA
aml_ohsu_2018	aml_ohsu_2018_16-00088	NA
aml_ohsu_2018	aml_ohsu_2018_16-00094	NA
aml_ohsu_2018	aml_ohsu_2018_16-00102	NA
aml_ohsu_2018	aml_ohsu_2018_16-00109	NA
aml_ohsu_2018	aml_ohsu_2018_16-00113	NA
aml_ohsu_2018	aml_ohsu_2018_16-00115	NA
aml_ohsu_2018	aml_ohsu_2018_16-00118	NA
aml_ohsu_2018	aml_ohsu_2018_16-00120	NA
aml_ohsu_2018	aml_ohsu_2018_16-00124	NA
aml_ohsu_2018	aml_ohsu_2018_16-00129	NA
aml_ohsu_2018	aml_ohsu_2018_16-00132	NA
aml_ohsu_2018	aml_ohsu_2018_16-00135	NA
aml_ohsu_2018	aml_ohsu_2018_16-00139	NA
aml_ohsu_2018	aml_ohsu_2018_16-00143	NA
aml_ohsu_2018	aml_ohsu_2018_16-00145	NA
aml_ohsu_2018	aml_ohsu_2018_16-00150	NA
aml_ohsu_2018	aml_ohsu_2018_16-00151	NA
aml_ohsu_2018	aml_ohsu_2018_16-00157	NA
aml_ohsu_2018	aml_ohsu_2018_16-00161	NA
aml_ohsu_2018	aml_ohsu_2018_16-00217	NA
aml_ohsu_2018	aml_ohsu_2018_16-00220	NA
aml_ohsu_2018	aml_ohsu_2018_16-00226	NA
aml_ohsu_2018	aml_ohsu_2018_16-00232	NA
aml_ohsu_2018	aml_ohsu_2018_16-00249	NA
aml_ohsu_2018	aml_ohsu_2018_16-00261	NA
aml_ohsu_2018	aml_ohsu_2018_16-00264	NA
aml_ohsu_2018	aml_ohsu_2018_16-00267	NA
aml_ohsu_2018	aml_ohsu_2018_16-00269	NA
aml_ohsu_2018	aml_ohsu_2018_16-00271	NA
aml_ohsu_2018	aml_ohsu_2018_16-00273	NA
aml_ohsu_2018	aml_ohsu_2018_16-00278	NA
aml_ohsu_2018	aml_ohsu_2018_16-00289	NA
aml_ohsu_2018	aml_ohsu_2018_16-00292	NA
aml_ohsu_2018	aml_ohsu_2018_16-00294	NA
aml_ohsu_2018	aml_ohsu_2018_16-00303	NA
aml_ohsu_2018	aml_ohsu_2018_16-00307	NA
aml_ohsu_2018	aml_ohsu_2018_16-00315	NA
aml_ohsu_2018	aml_ohsu_2018_16-00316	NA
aml_ohsu_2018	aml_ohsu_2018_16-00332	NA
aml_ohsu_2018	aml_ohsu_2018_16-00339	NA
aml_ohsu_2018	aml_ohsu_2018_16-00344	NA
aml_ohsu_2018	aml_ohsu_2018_16-00351	NA
aml_ohsu_2018	aml_ohsu_2018_16-00354	NA
aml_ohsu_2018	aml_ohsu_2018_16-00356	NA
aml_ohsu_2018	aml_ohsu_2018_16-00358	NP
aml_ohsu_2018	aml_ohsu_2018_16-00359	NA
aml_ohsu_2018	aml_ohsu_2018_16-00366	NA
aml_ohsu_2018	aml_ohsu_2018_16-00373	NA
aml_ohsu_2018	aml_ohsu_2018_16-00374	NA
aml_ohsu_2018	aml_ohsu_2018_16-00392	NA
aml_ohsu_2018	aml_ohsu_2018_16-00400	NA
aml_ohsu_2018	aml_ohsu_2018_16-00406	NA
aml_ohsu_2018	aml_ohsu_2018_16-00410	NA
aml_ohsu_2018	aml_ohsu_2018_16-00459	NA
aml_ohsu_2018	aml_ohsu_2018_16-00460	NA
aml_ohsu_2018	aml_ohsu_2018_16-00465	NA
aml_ohsu_2018	aml_ohsu_2018_16-00466	NA
aml_ohsu_2018	aml_ohsu_2018_16-00474	NP
aml_ohsu_2018	aml_ohsu_2018_16-00477	NA
aml_ohsu_2018	aml_ohsu_2018_16-00479	NA
aml_ohsu_2018	aml_ohsu_2018_16-00481	NA
aml_ohsu_2018	aml_ohsu_2018_16-00483	NA
aml_ohsu_2018	aml_ohsu_2018_16-00484	NA
aml_ohsu_2018	aml_ohsu_2018_16-00486	NA
aml_ohsu_2018	aml_ohsu_2018_16-00491	NA
aml_ohsu_2018	aml_ohsu_2018_16-00494	NA
aml_ohsu_2018	aml_ohsu_2018_16-00498	NA
aml_ohsu_2018	aml_ohsu_2018_16-00504	NA
aml_ohsu_2018	aml_ohsu_2018_16-00510	NA
aml_ohsu_2018	aml_ohsu_2018_16-00519	NA
aml_ohsu_2018	aml_ohsu_2018_16-00524	NA
aml_ohsu_2018	aml_ohsu_2018_16-00525	NA
aml_ohsu_2018	aml_ohsu_2018_16-00533	NA
aml_ohsu_2018	aml_ohsu_2018_16-00538	NA
aml_ohsu_2018	aml_ohsu_2018_16-00540	NA
aml_ohsu_2018	aml_ohsu_2018_16-00541	NP
aml_ohsu_2018	aml_ohsu_2018_16-00547	NA
aml_ohsu_2018	aml_ohsu_2018_16-00548	NA
aml_ohsu_2018	aml_ohsu_2018_16-00562	NA
aml_ohsu_2018	aml_ohsu_2018_16-00564	NA
aml_ohsu_2018	aml_ohsu_2018_16-00566	NA
aml_ohsu_2018	aml_ohsu_2018_16-00593	NA
aml_ohsu_2018	aml_ohsu_2018_16-00595	NA
aml_ohsu_2018	aml_ohsu_2018_16-00599	NA
aml_ohsu_2018	aml_ohsu_2018_16-00611	NA
aml_ohsu_2018	aml_ohsu_2018_16-00618	NA
aml_ohsu_2018	aml_ohsu_2018_16-00627	NA
aml_ohsu_2018	aml_ohsu_2018_16-00632	NA
aml_ohsu_2018	aml_ohsu_2018_16-00684	NA
aml_ohsu_2018	aml_ohsu_2018_16-00699	NA
aml_ohsu_2018	aml_ohsu_2018_16-00701	NA
aml_ohsu_2018	aml_ohsu_2018_16-00702	NA
aml_ohsu_2018	aml_ohsu_2018_16-00705	NA
aml_ohsu_2018	aml_ohsu_2018_16-00708	NA
aml_ohsu_2018	aml_ohsu_2018_16-00709	NA
aml_ohsu_2018	aml_ohsu_2018_16-00710	NA
aml_ohsu_2018	aml_ohsu_2018_16-00724	NA
aml_ohsu_2018	aml_ohsu_2018_16-00731	NA
aml_ohsu_2018	aml_ohsu_2018_16-00733	NA
aml_ohsu_2018	aml_ohsu_2018_16-00755	NA
aml_ohsu_2018	aml_ohsu_2018_16-00765	NA
aml_ohsu_2018	aml_ohsu_2018_16-00766	NA
aml_ohsu_2018	aml_ohsu_2018_16-00770	NA
aml_ohsu_2018	aml_ohsu_2018_16-00771	NA
aml_ohsu_2018	aml_ohsu_2018_16-00783	NA
aml_ohsu_2018	aml_ohsu_2018_16-00810	NA
aml_ohsu_2018	aml_ohsu_2018_16-00815	NA
aml_ohsu_2018	aml_ohsu_2018_16-00818	NA
aml_ohsu_2018	aml_ohsu_2018_16-00820	NA
aml_ohsu_2018	aml_ohsu_2018_16-00822	NA
aml_ohsu_2018	aml_ohsu_2018_16-00831	NA
aml_ohsu_2018	aml_ohsu_2018_16-00836	NA
aml_ohsu_2018	aml_ohsu_2018_16-00846	NA
aml_ohsu_2018	aml_ohsu_2018_16-00852	NA
aml_ohsu_2018	aml_ohsu_2018_16-00867	NA
aml_ohsu_2018	aml_ohsu_2018_16-00875	NA
aml_ohsu_2018	aml_ohsu_2018_16-00880	NA
aml_ohsu_2018	aml_ohsu_2018_16-00882	NA
aml_ohsu_2018	aml_ohsu_2018_16-00883	NA
aml_ohsu_2018	aml_ohsu_2018_16-00886	NA
aml_ohsu_2018	aml_ohsu_2018_16-00950	NA
aml_ohsu_2018	aml_ohsu_2018_16-00951	NA
aml_ohsu_2018	aml_ohsu_2018_16-00968	NA
aml_ohsu_2018	aml_ohsu_2018_16-00970	NA
aml_ohsu_2018	aml_ohsu_2018_16-00981	NA
aml_ohsu_2018	aml_ohsu_2018_16-01004	NA
aml_ohsu_2018	aml_ohsu_2018_16-01005	NA
aml_ohsu_2018	aml_ohsu_2018_16-01009	NA
aml_ohsu_2018	aml_ohsu_2018_16-01010	NA
aml_ohsu_2018	aml_ohsu_2018_16-01017	NA
aml_ohsu_2018	aml_ohsu_2018_16-01018	NA
aml_ohsu_2018	aml_ohsu_2018_16-01022	NA
aml_ohsu_2018	aml_ohsu_2018_16-01024	NA
aml_ohsu_2018	aml_ohsu_2018_16-01047	NA
aml_ohsu_2018	aml_ohsu_2018_16-01049	NA
aml_ohsu_2018	aml_ohsu_2018_16-01055	NA
aml_ohsu_2018	aml_ohsu_2018_16-01059	NA
aml_ohsu_2018	aml_ohsu_2018_16-01061	NA
aml_ohsu_2018	aml_ohsu_2018_16-01080	NA
aml_ohsu_2018	aml_ohsu_2018_16-01082	NA
aml_ohsu_2018	aml_ohsu_2018_16-01093	NA
aml_ohsu_2018	aml_ohsu_2018_16-01094	NA
aml_ohsu_2018	aml_ohsu_2018_16-01097	NA
aml_ohsu_2018	aml_ohsu_2018_16-01098	NA
aml_ohsu_2018	aml_ohsu_2018_16-01100	NA
aml_ohsu_2018	aml_ohsu_2018_16-01102	NA
aml_ohsu_2018	aml_ohsu_2018_16-01103	NA
aml_ohsu_2018	aml_ohsu_2018_16-01109	NA
aml_ohsu_2018	aml_ohsu_2018_16-01118	NA
aml_ohsu_2018	aml_ohsu_2018_16-01121	NA
aml_ohsu_2018	aml_ohsu_2018_16-01123	NA
aml_ohsu_2018	aml_ohsu_2018_16-01127	NA
aml_ohsu_2018	aml_ohsu_2018_16-01138	NA
aml_ohsu_2018	aml_ohsu_2018_16-01139	NA
aml_ohsu_2018	aml_ohsu_2018_16-01142	NA
aml_ohsu_2018	aml_ohsu_2018_16-01151	NA
aml_ohsu_2018	aml_ohsu_2018_16-01185	NA
aml_ohsu_2018	aml_ohsu_2018_16-01191	NA
aml_ohsu_2018	aml_ohsu_2018_16-01192	NA
aml_ohsu_2018	aml_ohsu_2018_16-01201	NA
aml_ohsu_2018	aml_ohsu_2018_16-01210	NA
aml_ohsu_2018	aml_ohsu_2018_16-01216	NA
aml_ohsu_2018	aml_ohsu_2018_16-01219	NA
aml_ohsu_2018	aml_ohsu_2018_16-01223	NA
aml_ohsu_2018	aml_ohsu_2018_16-01225	NA
aml_ohsu_2018	aml_ohsu_2018_16-01227	NA
aml_ohsu_2018	aml_ohsu_2018_16-01237	NA
aml_ohsu_2018	aml_ohsu_2018_16-01254	NA
aml_ohsu_2018	aml_ohsu_2018_16-01262	NA
aml_ohsu_2018	aml_ohsu_2018_16-01267	NA
aml_ohsu_2018	aml_ohsu_2018_16-01270	NA
aml_ohsu_2018	aml_ohsu_2018_16-01272	NA
aml_ohsu_2018	aml_ohsu_2018_17-00021	NA
aml_ohsu_2018	aml_ohsu_2018_17-00025	NA
aml_ohsu_2018	aml_ohsu_2018_17-00029	NA
aml_ohsu_2018	aml_ohsu_2018_17-00033	NA
aml_ohsu_2018	aml_ohsu_2018_17-00059	NA
aml_ohsu_2018	aml_ohsu_2018_17-00064	NA
aml_ohsu_2018	aml_ohsu_2018_17-00072	NA
aml_ohsu_2018	aml_ohsu_2018_17-00077	NA
aml_ohsu_2018	aml_ohsu_2018_17-00093	NA
aml_ohsu_2018	aml_ohsu_2018_17-00094	NA
aml_ohsu_2018	aml_ohsu_2018_17-00096	NA
laml_tcga_pan_can_atlas_2018	TCGA-AB-2989-03	NA
laml_tcga_pan_can_atlas_2018	TCGA-AB-3008-03	NA
laml_tcga_pan_can_atlas_2018	TCGA-AB-2863-03	NA
laml_tcga_pan_can_atlas_2018	TCGA-AB-2844-03	NA
laml_tcga_pan_can_atlas_2018	TCGA-AB-2955-03	NA
laml_tcga_pan_can_atlas_2018	TCGA-AB-2897-03	NA
laml_tcga_pan_can_atlas_2018	TCGA-AB-3012-03	NA
laml_tcga_pan_can_atlas_2018	TCGA-AB-2837-03	NA
laml_tcga_pan_can_atlas_2018	TCGA-AB-3006-03	NA
laml_tcga_pan_can_atlas_2018	TCGA-AB-2990-03	NA
laml_tcga_pan_can_atlas_2018	TCGA-AB-2865-03	NA
laml_tcga_pan_can_atlas_2018	TCGA-AB-2878-03	NA
laml_tcga_pan_can_atlas_2018	TCGA-AB-2886-03	NA
laml_tcga_pan_can_atlas_2018	TCGA-AB-2825-03	NA
laml_tcga_pan_can_atlas_2018	TCGA-AB-2954-03	NA
laml_tcga_pan_can_atlas_2018	TCGA-AB-2932-03	NA
laml_tcga_pan_can_atlas_2018	TCGA-AB-2861-03	NA
laml_tcga_pan_can_atlas_2018	TCGA-AB-2877-03	NA
laml_tcga_pan_can_atlas_2018	TCGA-AB-2854-03	NA
laml_tcga_pan_can_atlas_2018	TCGA-AB-2965-03	NA
laml_tcga_pan_can_atlas_2018	TCGA-AB-2983-03	NA
laml_tcga_pan_can_atlas_2018	TCGA-AB-2871-03	NA
laml_tcga_pan_can_atlas_2018	TCGA-AB-2858-03	NA
laml_tcga_pan_can_atlas_2018	TCGA-AB-2833-03	NA
laml_tcga_pan_can_atlas_2018	TCGA-AB-2831-03	NA
laml_tcga_pan_can_atlas_2018	TCGA-AB-3002-03	NA
laml_tcga_pan_can_atlas_2018	TCGA-AB-2807-03	NA
laml_tcga_pan_can_atlas_2018	TCGA-AB-2934-03	NA
laml_tcga_pan_can_atlas_2018	TCGA-AB-2940-03	NA
laml_tcga_pan_can_atlas_2018	TCGA-AB-2909-03	NA
laml_tcga_pan_can_atlas_2018	TCGA-AB-2815-03	NA
laml_tcga_pan_can_atlas_2018	TCGA-AB-2945-03	NA
laml_tcga_pan_can_atlas_2018	TCGA-AB-2973-03	NA
laml_tcga_pan_can_atlas_2018	TCGA-AB-2905-03	NA
laml_tcga_pan_can_atlas_2018	TCGA-AB-2816-03	NA
laml_tcga_pan_can_atlas_2018	TCGA-AB-2922-03	NA
laml_tcga_pan_can_atlas_2018	TCGA-AB-2868-03	NA
laml_tcga_pan_can_atlas_2018	TCGA-AB-2813-03	NA
laml_tcga_pan_can_atlas_2018	TCGA-AB-2889-03	NA
laml_tcga_pan_can_atlas_2018	TCGA-AB-2988-03	NA
laml_tcga_pan_can_atlas_2018	TCGA-AB-2829-03	NA
laml_tcga_pan_can_atlas_2018	TCGA-AB-2901-03	NA
laml_tcga_pan_can_atlas_2018	TCGA-AB-2841-03	NA
laml_tcga_pan_can_atlas_2018	TCGA-AB-2859-03	NA
laml_tcga_pan_can_atlas_2018	TCGA-AB-2999-03	NA
laml_tcga_pan_can_atlas_2018	TCGA-AB-2845-03	NA
laml_tcga_pan_can_atlas_2018	TCGA-AB-3009-03	NA
laml_tcga_pan_can_atlas_2018	TCGA-AB-2896-03	NA
laml_tcga_pan_can_atlas_2018	TCGA-AB-2920-03	NA
laml_tcga_pan_can_atlas_2018	TCGA-AB-2914-03	NA
laml_tcga_pan_can_atlas_2018	TCGA-AB-2950-03	NA
laml_tcga_pan_can_atlas_2018	TCGA-AB-2977-03	NA
laml_tcga_pan_can_atlas_2018	TCGA-AB-2930-03	NA
laml_tcga_pan_can_atlas_2018	TCGA-AB-2956-03	NA
laml_tcga_pan_can_atlas_2018	TCGA-AB-2985-03	NA
laml_tcga_pan_can_atlas_2018	TCGA-AB-2864-03	NA
laml_tcga_pan_can_atlas_2018	TCGA-AB-2802-03	NA
laml_tcga_pan_can_atlas_2018	TCGA-AB-2855-03	NA
laml_tcga_pan_can_atlas_2018	TCGA-AB-2918-03	NA
laml_tcga_pan_can_atlas_2018	TCGA-AB-2821-03	NA
laml_tcga_pan_can_atlas_2018	TCGA-AB-3005-03	NA
laml_tcga_pan_can_atlas_2018	TCGA-AB-2893-03	NA
laml_tcga_pan_can_atlas_2018	TCGA-AB-2912-03	NA
laml_tcga_pan_can_atlas_2018	TCGA-AB-2994-03	NA
laml_tcga_pan_can_atlas_2018	TCGA-AB-2936-03	NA
laml_tcga_pan_can_atlas_2018	TCGA-AB-2963-03	NA
laml_tcga_pan_can_atlas_2018	TCGA-AB-2935-03	NA
laml_tcga_pan_can_atlas_2018	TCGA-AB-2804-03	NA
laml_tcga_pan_can_atlas_2018	TCGA-AB-2870-03	NA
laml_tcga_pan_can_atlas_2018	TCGA-AB-2908-03	NA
laml_tcga_pan_can_atlas_2018	TCGA-AB-2882-03	NA
laml_tcga_pan_can_atlas_2018	TCGA-AB-2839-03	NA
laml_tcga_pan_can_atlas_2018	TCGA-AB-2944-03	NA
laml_tcga_pan_can_atlas_2018	TCGA-AB-2875-03	NA
laml_tcga_pan_can_atlas_2018	TCGA-AB-2843-03	NA
laml_tcga_pan_can_atlas_2018	TCGA-AB-2967-03	NA
laml_tcga_pan_can_atlas_2018	TCGA-AB-2904-03	NA
laml_tcga_pan_can_atlas_2018	TCGA-AB-2981-03	NA
laml_tcga_pan_can_atlas_2018	TCGA-AB-2835-03	NA
laml_tcga_pan_can_atlas_2018	TCGA-AB-2916-03	NA
laml_tcga_pan_can_atlas_2018	TCGA-AB-3000-03	NA
laml_tcga_pan_can_atlas_2018	TCGA-AB-2992-03	NA
laml_tcga_pan_can_atlas_2018	TCGA-AB-2812-03	NA
laml_tcga_pan_can_atlas_2018	TCGA-AB-2972-03	NA
laml_tcga_pan_can_atlas_2018	TCGA-AB-2900-03	NA
laml_tcga_pan_can_atlas_2018	TCGA-AB-2938-03	NA
laml_tcga_pan_can_atlas_2018	TCGA-AB-2894-03	NA
laml_tcga_pan_can_atlas_2018	TCGA-AB-2942-03	NA
laml_tcga_pan_can_atlas_2018	TCGA-AB-2884-03	NA
laml_tcga_pan_can_atlas_2018	TCGA-AB-2828-03	NA
laml_tcga_pan_can_atlas_2018	TCGA-AB-2998-03	NA
laml_tcga_pan_can_atlas_2018	TCGA-AB-2946-03	NA
laml_tcga_pan_can_atlas_2018	TCGA-AB-2927-03	NA
laml_tcga_pan_can_atlas_2018	TCGA-AB-2890-03	NA
laml_tcga_pan_can_atlas_2018	TCGA-AB-2827-03	NA
laml_tcga_pan_can_atlas_2018	TCGA-AB-2892-03	NA
laml_tcga_pan_can_atlas_2018	TCGA-AB-2810-03	NA
laml_tcga_pan_can_atlas_2018	TCGA-AB-2824-03	NA
laml_tcga_pan_can_atlas_2018	TCGA-AB-2860-03	NA
laml_tcga_pan_can_atlas_2018	TCGA-AB-2847-03	NA
laml_tcga_pan_can_atlas_2018	TCGA-AB-2976-03	NA
laml_tcga_pan_can_atlas_2018	TCGA-AB-2986-03	NA
laml_tcga_pan_can_atlas_2018	TCGA-AB-2866-03	NA
laml_tcga_pan_can_atlas_2018	TCGA-AB-2984-03	NA
laml_tcga_pan_can_atlas_2018	TCGA-AB-2924-03	NA
laml_tcga_pan_can_atlas_2018	TCGA-AB-2978-03	NA
laml_tcga_pan_can_atlas_2018	TCGA-AB-2910-03	NA
laml_tcga_pan_can_atlas_2018	TCGA-AB-3011-03	NA
laml_tcga_pan_can_atlas_2018	TCGA-AB-2913-03	NA
laml_tcga_pan_can_atlas_2018	TCGA-AB-2822-03	NA
laml_tcga_pan_can_atlas_2018	TCGA-AB-2957-03	NA
laml_tcga_pan_can_atlas_2018	TCGA-AB-2806-03	NA
laml_tcga_pan_can_atlas_2018	TCGA-AB-2931-03	NA
laml_tcga_pan_can_atlas_2018	TCGA-AB-2952-03	NA
laml_tcga_pan_can_atlas_2018	TCGA-AB-2906-03	NA
laml_tcga_pan_can_atlas_2018	TCGA-AB-2853-03	NA
laml_tcga_pan_can_atlas_2018	TCGA-AB-2805-03	NA
laml_tcga_pan_can_atlas_2018	TCGA-AB-2966-03	NA
laml_tcga_pan_can_atlas_2018	TCGA-AB-2838-03	NA
laml_tcga_pan_can_atlas_2018	TCGA-AB-2874-03	NA
laml_tcga_pan_can_atlas_2018	TCGA-AB-2857-03	NA
laml_tcga_pan_can_atlas_2018	TCGA-AB-2980-03	NA
laml_tcga_pan_can_atlas_2018	TCGA-AB-2834-03	NA
laml_tcga_pan_can_atlas_2018	TCGA-AB-2993-03	NA
laml_tcga_pan_can_atlas_2018	TCGA-AB-2939-03	NA
laml_tcga_pan_can_atlas_2018	TCGA-AB-2949-03	NA
laml_tcga_pan_can_atlas_2018	TCGA-AB-2842-03	NA
laml_tcga_pan_can_atlas_2018	TCGA-AB-2899-03	NA
laml_tcga_pan_can_atlas_2018	TCGA-AB-2808-03	NA
laml_tcga_pan_can_atlas_2018	TCGA-AB-2872-03	NA
laml_tcga_pan_can_atlas_2018	TCGA-AB-2885-03	NA
laml_tcga_pan_can_atlas_2018	TCGA-AB-2895-03	NA
laml_tcga_pan_can_atlas_2018	TCGA-AB-2933-03	NA
laml_tcga_pan_can_atlas_2018	TCGA-AB-2943-03	NA
laml_tcga_pan_can_atlas_2018	TCGA-AB-2921-03	NA
laml_tcga_pan_can_atlas_2018	TCGA-AB-2876-03	NA
laml_tcga_pan_can_atlas_2018	TCGA-AB-2869-03	NA
laml_tcga_pan_can_atlas_2018	TCGA-AB-2911-03	NA
laml_tcga_pan_can_atlas_2018	TCGA-AB-2851-03	NA
laml_tcga_pan_can_atlas_2018	TCGA-AB-2818-03	NA
laml_tcga_pan_can_atlas_2018	TCGA-AB-2996-03	NA
laml_tcga_pan_can_atlas_2018	TCGA-AB-2929-03	NA
laml_tcga_pan_can_atlas_2018	TCGA-AB-2830-03	NA
laml_tcga_pan_can_atlas_2018	TCGA-AB-2814-03	NA
laml_tcga_pan_can_atlas_2018	TCGA-AB-2846-03	NA
laml_tcga_pan_can_atlas_2018	TCGA-AB-2979-03	NA
laml_tcga_pan_can_atlas_2018	TCGA-AB-2880-03	NA
laml_tcga_pan_can_atlas_2018	TCGA-AB-2848-03	NA
laml_tcga_pan_can_atlas_2018	TCGA-AB-3001-03	NA
laml_tcga_pan_can_atlas_2018	TCGA-AB-2820-03	NA
laml_tcga_pan_can_atlas_2018	TCGA-AB-2926-03	NA
laml_tcga_pan_can_atlas_2018	TCGA-AB-2970-03	NA
laml_tcga_pan_can_atlas_2018	TCGA-AB-2823-03	NA
laml_tcga_pan_can_atlas_2018	TCGA-AB-2867-03	NA
laml_tcga_pan_can_atlas_2018	TCGA-AB-2917-03	NA
laml_tcga_pan_can_atlas_2018	TCGA-AB-2826-03	NA
laml_tcga_pan_can_atlas_2018	TCGA-AB-2862-03	NA
laml_tcga_pan_can_atlas_2018	TCGA-AB-2836-03	NA
laml_tcga_pan_can_atlas_2018	TCGA-AB-2974-03	NA
laml_tcga_pan_can_atlas_2018	TCGA-AB-2987-03	NA
laml_tcga_pan_can_atlas_2018	TCGA-AB-2991-03	NA
laml_tcga_pan_can_atlas_2018	TCGA-AB-2856-03	NA
laml_tcga_pan_can_atlas_2018	TCGA-AB-2959-03	NA
laml_tcga_pan_can_atlas_2018	TCGA-AB-2907-03	NA
laml_tcga_pan_can_atlas_2018	TCGA-AB-3007-03	NA
laml_tcga_pan_can_atlas_2018	TCGA-AB-2887-03	NA
laml_tcga_pan_can_atlas_2018	TCGA-AB-2948-03	NA
laml_tcga_pan_can_atlas_2018	TCGA-AB-2809-03	NA
laml_tcga_pan_can_atlas_2018	TCGA-AB-2879-03	NA
laml_tcga_pan_can_atlas_2018	TCGA-AB-2995-03	NA
laml_tcga_pan_can_atlas_2018	TCGA-AB-2997-03	NA
laml_tcga_pan_can_atlas_2018	TCGA-AB-2915-03	NA
laml_tcga_pan_can_atlas_2018	TCGA-AB-2898-03	NA
laml_tcga_pan_can_atlas_2018	TCGA-AB-2947-03	NA
laml_tcga_pan_can_atlas_2018	TCGA-AB-2964-03	NA
laml_tcga_pan_can_atlas_2018	TCGA-AB-2982-03	NA
laml_tcga_pan_can_atlas_2018	TCGA-AB-2883-03	NA
laml_tcga_pan_can_atlas_2018	TCGA-AB-2941-03	NA
laml_tcga_pan_can_atlas_2018	TCGA-AB-2881-03	NA
laml_tcga_pan_can_atlas_2018	TCGA-AB-2803-03	NA
laml_tcga_pan_can_atlas_2018	TCGA-AB-2873-03	NA
laml_tcga_pan_can_atlas_2018	TCGA-AB-2811-03	NA
laml_tcga_pan_can_atlas_2018	TCGA-AB-2968-03	NA
laml_tcga_pan_can_atlas_2018	TCGA-AB-2919-03	NA
laml_tcga_pan_can_atlas_2018	TCGA-AB-2832-03	NA
laml_tcga_pan_can_atlas_2018	TCGA-AB-2903-03	NA
laml_tcga_pan_can_atlas_2018	TCGA-AB-2969-03	NA
laml_tcga_pan_can_atlas_2018	TCGA-AB-2937-03	NA
laml_tcga_pan_can_atlas_2018	TCGA-AB-2819-03	NA
laml_tcga_pan_can_atlas_2018	TCGA-AB-2925-03	NA
laml_tcga_pan_can_atlas_2018	TCGA-AB-2928-03	NA
laml_tcga_pan_can_atlas_2018	TCGA-AB-2849-03	NA
laml_tcga_pan_can_atlas_2018	TCGA-AB-2817-03	NA
laml_tcga_pan_can_atlas_2018	TCGA-AB-2891-03	NA
laml_tcga_pan_can_atlas_2018	TCGA-AB-2923-03	NA
laml_tcga_pan_can_atlas_2018	TCGA-AB-2888-03	NA
laml_tcga_pan_can_atlas_2018	TCGA-AB-2850-03	NA
laml_tcga_pan_can_atlas_2018	TCGA-AB-2971-03	NA
laml_tcga_pan_can_atlas_2018	TCGA-AB-2840-03	NA
laml_tcga_pan_can_atlas_2018	TCGA-AB-2975-03	NA
mnm_washu_2016	mnm_washu_2016_1001-1	NP
mnm_washu_2016	mnm_washu_2016_1002-1	NP
mnm_washu_2016	mnm_washu_2016_1002-2	NP
mnm_washu_2016	mnm_washu_2016_1003-1	NP
mnm_washu_2016	mnm_washu_2016_1004-1	NP
mnm_washu_2016	mnm_washu_2016_1004-2	NP
mnm_washu_2016	mnm_washu_2016_1005-1	NP
mnm_washu_2016	mnm_washu_2016_1008-1	NP
mnm_washu_2016	mnm_washu_2016_1009-1	NP
mnm_washu_2016	mnm_washu_2016_1010-1	NP
mnm_washu_2016	mnm_washu_2016_1010-2	NP
mnm_washu_2016	mnm_washu_2016_1011-1	NP
mnm_washu_2016	mnm_washu_2016_1011-2	NP
mnm_washu_2016	mnm_washu_2016_1012-1	NP
mnm_washu_2016	mnm_washu_2016_1013-1	NP
mnm_washu_2016	mnm_washu_2016_1013-2	NP
mnm_washu_2016	mnm_washu_2016_1014-1	NP
mnm_washu_2016	mnm_washu_2016_1014-2	NP
mnm_washu_2016	mnm_washu_2016_1016-1	NP
mnm_washu_2016	mnm_washu_2016_1017-1	NP
mnm_washu_2016	mnm_washu_2016_1017-2	NP
mnm_washu_2016	mnm_washu_2016_1018-1	NP
mnm_washu_2016	mnm_washu_2016_1019-1	NP
mnm_washu_2016	mnm_washu_2016_1019-2	NP
mnm_washu_2016	mnm_washu_2016_1021-1	NP
mnm_washu_2016	mnm_washu_2016_1022-1	NP
mnm_washu_2016	mnm_washu_2016_1023-1	NP
mnm_washu_2016	mnm_washu_2016_1023-2	NP
mnm_washu_2016	mnm_washu_2016_1024-1	NP
mnm_washu_2016	mnm_washu_2016_1025-1	NP
mnm_washu_2016	mnm_washu_2016_1027-1	NP
mnm_washu_2016	mnm_washu_2016_1028-1	NP
mnm_washu_2016	mnm_washu_2016_1029-1	NP
mnm_washu_2016	mnm_washu_2016_1035-1	NP
mnm_washu_2016	mnm_washu_2016_1035-2	NP
mnm_washu_2016	mnm_washu_2016_1036-1	NP
mnm_washu_2016	mnm_washu_2016_1036-2	NP
mnm_washu_2016	mnm_washu_2016_1037-1	NP
mnm_washu_2016	mnm_washu_2016_1037-2	NP
mnm_washu_2016	mnm_washu_2016_1038-1	NP
mnm_washu_2016	mnm_washu_2016_1040-1	NP
mnm_washu_2016	mnm_washu_2016_1041-1	NP
mnm_washu_2016	mnm_washu_2016_1041-2	NP
mnm_washu_2016	mnm_washu_2016_1042-1	NP
mnm_washu_2016	mnm_washu_2016_1043-1	NP
mnm_washu_2016	mnm_washu_2016_1044-1	NP
mnm_washu_2016	mnm_washu_2016_1045-1	NP
mnm_washu_2016	mnm_washu_2016_1047-1	NP
mnm_washu_2016	mnm_washu_2016_1047-2	NP
mnm_washu_2016	mnm_washu_2016_1048-1	NP
mnm_washu_2016	mnm_washu_2016_1048-2	NP
mnm_washu_2016	mnm_washu_2016_1049-1	NP
mnm_washu_2016	mnm_washu_2016_1049-2	NP
mnm_washu_2016	mnm_washu_2016_1050-1	NP
mnm_washu_2016	mnm_washu_2016_1051-1	NP
mnm_washu_2016	mnm_washu_2016_1052-1	NP
mnm_washu_2016	mnm_washu_2016_1053-1	NP
mnm_washu_2016	mnm_washu_2016_1055-1	NP
mnm_washu_2016	mnm_washu_2016_1057-1	NP
mnm_washu_2016	mnm_washu_2016_1058-1	NP
mnm_washu_2016	mnm_washu_2016_1058-2	NP
mnm_washu_2016	mnm_washu_2016_1059-1	NP
mnm_washu_2016	mnm_washu_2016_1061-1	NP
mnm_washu_2016	mnm_washu_2016_1062-1	NP
mnm_washu_2016	mnm_washu_2016_1062-2	NP
mnm_washu_2016	mnm_washu_2016_1063-1	NP
mnm_washu_2016	mnm_washu_2016_1063-2	NP
mnm_washu_2016	mnm_washu_2016_1064-1	NP
mnm_washu_2016	mnm_washu_2016_1065-1	NP
mnm_washu_2016	mnm_washu_2016_1066-1	NP
mnm_washu_2016	mnm_washu_2016_1067-1	NP
mnm_washu_2016	mnm_washu_2016_1068-1	NP
mnm_washu_2016	mnm_washu_2016_1069-1	NP
mnm_washu_2016	mnm_washu_2016_1070-1	NP
mnm_washu_2016	mnm_washu_2016_1072-1	NP
mnm_washu_2016	mnm_washu_2016_1073-1	NP
mnm_washu_2016	mnm_washu_2016_1074-1	NP
mnm_washu_2016	mnm_washu_2016_1076-1	NP
mnm_washu_2016	mnm_washu_2016_1077-1	NP
mnm_washu_2016	mnm_washu_2016_1078-1	NP
mnm_washu_2016	mnm_washu_2016_1079-1	NP
mnm_washu_2016	mnm_washu_2016_1080-1	NP
mnm_washu_2016	mnm_washu_2016_1084-1	NP
mnm_washu_2016	mnm_washu_2016_1085-1	NP
mnm_washu_2016	mnm_washu_2016_1088-1	NP
mnm_washu_2016	mnm_washu_2016_1089-1	NP
mnm_washu_2016	mnm_washu_2016_1090-1	NP
mnm_washu_2016	mnm_washu_2016_505186-1	NP
mnm_washu_2016	mnm_washu_2016_654840-1	NP
mnm_washu_2016	mnm_washu_2016_692847-1	NP
mnm_washu_2016	mnm_washu_2016_790809-1	NP
mnm_washu_2016	mnm_washu_2016_790809-2	NP
mnm_washu_2016	mnm_washu_2016_UC1-1	NP
mnm_washu_2016	mnm_washu_2016_UC10-1	NP
mnm_washu_2016	mnm_washu_2016_UC11-1	NP
mnm_washu_2016	mnm_washu_2016_UC12-1	NP
mnm_washu_2016	mnm_washu_2016_UC13-1	NP
mnm_washu_2016	mnm_washu_2016_UC14-1	NP
mnm_washu_2016	mnm_washu_2016_UC15-1	NP
mnm_washu_2016	mnm_washu_2016_UC16-1	NP
mnm_washu_2016	mnm_washu_2016_UC17-1	NP
mnm_washu_2016	mnm_washu_2016_UC18-1	NP
mnm_washu_2016	mnm_washu_2016_UC2-1	NP
mnm_washu_2016	mnm_washu_2016_UC20-1	NP
mnm_washu_2016	mnm_washu_2016_UC21-1	NP
mnm_washu_2016	mnm_washu_2016_UC22-1	NP
mnm_washu_2016	mnm_washu_2016_UC23-1	NP
mnm_washu_2016	mnm_washu_2016_UC24-1	NP
mnm_washu_2016	mnm_washu_2016_UC26-1	NP
mnm_washu_2016	mnm_washu_2016_UC3-1	NP
mnm_washu_2016	mnm_washu_2016_UC4-1	NP
mnm_washu_2016	mnm_washu_2016_UC5-1	NP
mnm_washu_2016	mnm_washu_2016_UC6-1	NP
mnm_washu_2016	mnm_washu_2016_UC7-1	NP
mnm_washu_2016	mnm_washu_2016_UC8-1	NP
mnm_washu_2016	mnm_washu_2016_UC9-1	NP
mnm_washu_2016	mnm_washu_2016_36-1	NP
mnm_washu_2016	mnm_washu_2016_218-1	NP
mnm_washu_2016	mnm_washu_2016_1006-1	NP
mnm_washu_2016	mnm_washu_2016_1007-1	NP
mnm_washu_2016	mnm_washu_2016_1020-1	NP
mnm_washu_2016	mnm_washu_2016_1026-1	NP
mnm_washu_2016	mnm_washu_2016_1030-1	NP
mnm_washu_2016	mnm_washu_2016_1031-1	NP
mnm_washu_2016	mnm_washu_2016_1032-1	NP
mnm_washu_2016	mnm_washu_2016_1033-1	NP
mnm_washu_2016	mnm_washu_2016_1034-1	NP
mnm_washu_2016	mnm_washu_2016_1039-1	NP
mnm_washu_2016	mnm_washu_2016_1046-1	NP
mnm_washu_2016	mnm_washu_2016_1054-1	NP
mnm_washu_2016	mnm_washu_2016_1056-1	NP
mnm_washu_2016	mnm_washu_2016_1083-1	NP
mnm_washu_2016	mnm_washu_2016_PPI023-1	NP
mnm_washu_2016	mnm_washu_2016_PPI025-1	NP
mnm_washu_2016	mnm_washu_2016_548417-1	NP
mnm_washu_2016	mnm_washu_2016_PPI019-1	NP
acyc_fmi_2014	ACYC-FMI-01	NP
acyc_fmi_2014	ACYC-FMI-02	NP
acyc_fmi_2014	ACYC-FMI-03	NP
acyc_fmi_2014	ACYC-FMI-04	NP
acyc_fmi_2014	ACYC-FMI-05	NP
acyc_fmi_2014	ACYC-FMI-06	NP
acyc_fmi_2014	ACYC-FMI-07	NP
acyc_fmi_2014	ACYC-FMI-08	NP
acyc_fmi_2014	ACYC-FMI-09	NP
acyc_fmi_2014	ACYC-FMI-10	NP
acyc_fmi_2014	ACYC-FMI-11	NP
acyc_fmi_2014	ACYC-FMI-12	NP
acyc_fmi_2014	ACYC-FMI-13	NP
acyc_fmi_2014	ACYC-FMI-14	NP
acyc_fmi_2014	ACYC-FMI-15	NP
acyc_fmi_2014	ACYC-FMI-16	NP
acyc_fmi_2014	ACYC-FMI-17	NP
acyc_fmi_2014	ACYC-FMI-18	NP
acyc_fmi_2014	ACYC-FMI-19	NP
acyc_fmi_2014	ACYC-FMI-20	NP
acyc_fmi_2014	ACYC-FMI-21	NP
acyc_fmi_2014	ACYC-FMI-22	NP
acyc_fmi_2014	ACYC-FMI-23	NP
acyc_fmi_2014	ACYC-FMI-24	NP
acyc_fmi_2014	ACYC-FMI-25	NP
acyc_fmi_2014	ACYC-FMI-26	NP
acyc_fmi_2014	ACYC-FMI-27	NP
acyc_fmi_2014	ACYC-FMI-28	NP
acyc_jhu_2016	ACYC-JHU_PGDX920T	NA
acyc_jhu_2016	ACYC-JHU_PGDX2881T	NA
acyc_jhu_2016	ACYC-JHU_PGDX910T	NA
acyc_jhu_2016	ACYC-JHU_PGDX912T	NA
acyc_jhu_2016	ACYC-JHU_PGDX916T	NA
acyc_jhu_2016	ACYC-JHU_PGDX1762T	NA
acyc_jhu_2016	ACYC-JHU_PGDX1770T	NA
acyc_jhu_2016	ACYC-JHU_PGDX1766T	NA
acyc_jhu_2016	ACYC-JHU_PGDX914T	NA
acyc_jhu_2016	ACYC-JHU_PGDX1772T	NA
acyc_jhu_2016	ACYC-JHU_PGDX1764T	NA
acyc_jhu_2016	ACYC-JHU_PGDX1768T	NA
acyc_jhu_2016	ACYC-JHU_PGDX2880T	NA
acyc_jhu_2016	ACYC-JHU_PGDX919T	NA
acyc_jhu_2016	ACYC-JHU_PGDX2882T	NA
acyc_jhu_2016	ACYC-JHU_PGDX921T	NA
acyc_jhu_2016	ACYC-JHU_PGDX2884T	NA
acyc_jhu_2016	ACYC-JHU_PGDX913T	NA
acyc_jhu_2016	ACYC-JHU_PGDX1763T	NA
acyc_jhu_2016	ACYC-JHU_PGDX915T	NA
acyc_jhu_2016	ACYC-JHU_PGDX1767T	NA
acyc_jhu_2016	ACYC-JHU_PGDX1771T	NA
acyc_jhu_2016	ACYC-JHU_PGDX1765T	NA
acyc_jhu_2016	ACYC-JHU_PGDX1769T	NA
acyc_jhu_2016	ACYC-JHU_PGDX2883T	NA
acyc_mda_2015	ACYC-MDA_AC47	NA
acyc_mda_2015	ACYC-MDA_AC46	NA
acyc_mda_2015	ACYC-MDA_AC45	NA
acyc_mda_2015	ACYC-MDA_AC44	NA
acyc_mda_2015	ACYC-MDA_AC43	NA
acyc_mda_2015	ACYC-MDA_AC42	NA
acyc_mda_2015	ACYC-MDA_AC41	NA
acyc_mda_2015	ACYC-MDA_AC40	NA
acyc_mda_2015	ACYC-MDA_AC49	NA
acyc_mda_2015	ACYC-MDA_AC48	NA
acyc_mda_2015	ACYC-MDA_AC101	NA
acyc_mda_2015	ACYC-MDA_AC100	NA
acyc_mda_2015	ACYC-MDA_AC102	NA
acyc_mda_2015	ACYC-MDA_AC50	NA
acyc_mda_2015	ACYC-MDA_AC51	NA
acyc_mda_2015	ACYC-MDA_AC52	NA
acyc_mda_2015	ACYC-MDA_AC53	NA
acyc_mda_2015	ACYC-MDA_AC54	NA
acyc_mda_2015	ACYC-MDA_AC55	NA
acyc_mda_2015	ACYC-MDA_AC56	NA
acyc_mda_2015	ACYC-MDA_AC57	NA
acyc_mda_2015	ACYC-MDA_AC58	NA
acyc_mda_2015	ACYC-MDA_AC59	NA
acyc_mda_2015	ACYC-MDA_AC25	NA
acyc_mda_2015	ACYC-MDA_AC24	NA
acyc_mda_2015	ACYC-MDA_AC27	NA
acyc_mda_2015	ACYC-MDA_AC26	NA
acyc_mda_2015	ACYC-MDA_AC21	NA
acyc_mda_2015	ACYC-MDA_AC20	NA
acyc_mda_2015	ACYC-MDA_AC23	NA
acyc_mda_2015	ACYC-MDA_AC22	NA
acyc_mda_2015	ACYC-MDA_AC29	NA
acyc_mda_2015	ACYC-MDA_AC28	NA
acyc_mda_2015	ACYC-MDA_AC36	NA
acyc_mda_2015	ACYC-MDA_AC37	NA
acyc_mda_2015	ACYC-MDA_AC34	NA
acyc_mda_2015	ACYC-MDA_AC35	NA
acyc_mda_2015	ACYC-MDA_AC32	NA
acyc_mda_2015	ACYC-MDA_AC33	NA
acyc_mda_2015	ACYC-MDA_AC30	NA
acyc_mda_2015	ACYC-MDA_AC31	NA
acyc_mda_2015	ACYC-MDA_AC38	NA
acyc_mda_2015	ACYC-MDA_AC39	NA
acyc_mda_2015	ACYC-MDA_AC03	NA
acyc_mda_2015	ACYC-MDA_AC02	NA
acyc_mda_2015	ACYC-MDA_AC01	NA
acyc_mda_2015	ACYC-MDA_AC07	NA
acyc_mda_2015	ACYC-MDA_AC06	NA
acyc_mda_2015	ACYC-MDA_AC05	NA
acyc_mda_2015	ACYC-MDA_AC04	NA
acyc_mda_2015	ACYC-MDA_AC09	NA
acyc_mda_2015	ACYC-MDA_AC08	NA
acyc_mda_2015	ACYC-MDA_AC89	NA
acyc_mda_2015	ACYC-MDA_AC88	NA
acyc_mda_2015	ACYC-MDA_AC83	NA
acyc_mda_2015	ACYC-MDA_AC82	NA
acyc_mda_2015	ACYC-MDA_AC81	NA
acyc_mda_2015	ACYC-MDA_AC80	NA
acyc_mda_2015	ACYC-MDA_AC87	NA
acyc_mda_2015	ACYC-MDA_AC86	NA
acyc_mda_2015	ACYC-MDA_AC85	NA
acyc_mda_2015	ACYC-MDA_AC84	NA
acyc_mda_2015	ACYC-MDA_AC18	NA
acyc_mda_2015	ACYC-MDA_AC19	NA
acyc_mda_2015	ACYC-MDA_AC14	NA
acyc_mda_2015	ACYC-MDA_AC15	NA
acyc_mda_2015	ACYC-MDA_AC16	NA
acyc_mda_2015	ACYC-MDA_AC17	NA
acyc_mda_2015	ACYC-MDA_AC10	NA
acyc_mda_2015	ACYC-MDA_AC11	NA
acyc_mda_2015	ACYC-MDA_AC12	NA
acyc_mda_2015	ACYC-MDA_AC13	NA
acyc_mda_2015	ACYC-MDA_AC94	NA
acyc_mda_2015	ACYC-MDA_AC95	NA
acyc_mda_2015	ACYC-MDA_AC96	NA
acyc_mda_2015	ACYC-MDA_AC97	NA
acyc_mda_2015	ACYC-MDA_AC90	NA
acyc_mda_2015	ACYC-MDA_AC91	NA
acyc_mda_2015	ACYC-MDA_AC92	NA
acyc_mda_2015	ACYC-MDA_AC93	NA
acyc_mda_2015	ACYC-MDA_AC98	NA
acyc_mda_2015	ACYC-MDA_AC99	NA
acyc_mda_2015	ACYC-MDA_AC69	NA
acyc_mda_2015	ACYC-MDA_AC68	NA
acyc_mda_2015	ACYC-MDA_AC61	NA
acyc_mda_2015	ACYC-MDA_AC60	NA
acyc_mda_2015	ACYC-MDA_AC63	NA
acyc_mda_2015	ACYC-MDA_AC62	NA
acyc_mda_2015	ACYC-MDA_AC65	NA
acyc_mda_2015	ACYC-MDA_AC64	NA
acyc_mda_2015	ACYC-MDA_AC67	NA
acyc_mda_2015	ACYC-MDA_AC66	NA
acyc_mda_2015	ACYC-MDA_AC78	NA
acyc_mda_2015	ACYC-MDA_AC79	NA
acyc_mda_2015	ACYC-MDA_AC72	NA
acyc_mda_2015	ACYC-MDA_AC73	NA
acyc_mda_2015	ACYC-MDA_AC70	NA
acyc_mda_2015	ACYC-MDA_AC71	NA
acyc_mda_2015	ACYC-MDA_AC76	NA
acyc_mda_2015	ACYC-MDA_AC77	NA
acyc_mda_2015	ACYC-MDA_AC74	NA
acyc_mda_2015	ACYC-MDA_AC75	NA
acyc_mskcc_2013	ACYC-MSKCC_11_3318	NA
acyc_mskcc_2013	ACYC-MSKCC_10_5342	NA
acyc_mskcc_2013	ACYC-MSKCC_9534	NA
acyc_mskcc_2013	ACYC-MSKCC_11_17815	NA
acyc_mskcc_2013	ACYC-MSKCC_002020	NA
acyc_mskcc_2013	ACYC-MSKCC_002282	NA
acyc_mskcc_2013	ACYC-MSKCC_11_3089	NA
acyc_mskcc_2013	ACYC-MSKCC_2000136	NA
acyc_mskcc_2013	ACYC-MSKCC_4332	NA
acyc_mskcc_2013	ACYC-MSKCC_000479	NA
acyc_mskcc_2013	ACYC-MSKCC_4133	NA
acyc_mskcc_2013	ACYC-MSKCC_000410	NA
acyc_mskcc_2013	ACYC-MSKCC_007441	NA
acyc_mskcc_2013	ACYC-MSKCC_352	NA
acyc_mskcc_2013	ACYC-MSKCC_111097	NA
acyc_mskcc_2013	ACYC-MSKCC_05_6986	NA
acyc_mskcc_2013	ACYC-MSKCC_000609	NA
acyc_mskcc_2013	ACYC-MSKCC_000705	NA
acyc_mskcc_2013	ACYC-MSKCC_122891	NA
acyc_mskcc_2013	ACYC-MSKCC_131169	NA
acyc_mskcc_2013	ACYC-MSKCC_002012	NA
acyc_mskcc_2013	ACYC-MSKCC_142990	NA
acyc_mskcc_2013	ACYC-MSKCC_6112	NA
acyc_mskcc_2013	ACYC-MSKCC_09_4615	NA
acyc_mskcc_2013	ACYC-MSKCC_000236	NA
acyc_mskcc_2013	ACYC-MSKCC_065115	NA
acyc_mskcc_2013	ACYC-MSKCC_10_5283	NA
acyc_mskcc_2013	ACYC-MSKCC_007097	NA
acyc_mskcc_2013	ACYC-MSKCC_001739	NA
acyc_mskcc_2013	ACYC-MSKCC_990149	NA
acyc_mskcc_2013	ACYC-MSKCC_002039	NA
acyc_mskcc_2013	ACYC-MSKCC_118135	NA
acyc_mskcc_2013	ACYC-MSKCC_07_16582	NA
acyc_mskcc_2013	ACYC-MSKCC_09_4178	NA
acyc_mskcc_2013	ACYC-MSKCC_3492	NA
acyc_mskcc_2013	ACYC-MSKCC_007136	NA
acyc_mskcc_2013	ACYC-MSKCC_11_6165	NA
acyc_mskcc_2013	ACYC-MSKCC_148632	NA
acyc_mskcc_2013	ACYC-MSKCC_06_2532	NA
acyc_mskcc_2013	ACYC-MSKCC_980452	NA
acyc_mskcc_2013	ACYC-MSKCC_001947	NA
acyc_mskcc_2013	ACYC-MSKCC_2000120	NA
acyc_mskcc_2013	ACYC-MSKCC_80872	NA
acyc_mskcc_2013	ACYC-MSKCC_2000756	NA
acyc_mskcc_2013	ACYC-MSKCC_36773720	NA
acyc_mskcc_2013	ACYC-MSKCC_000540	NA
acyc_mskcc_2013	ACYC-MSKCC_001781	NA
acyc_mskcc_2013	ACYC-MSKCC_671204	NA
acyc_mskcc_2013	ACYC-MSKCC_001346	NA
acyc_mskcc_2013	ACYC-MSKCC_002238	NA
acyc_mskcc_2013	ACYC-MSKCC_6277	NA
acyc_mskcc_2013	ACYC-MSKCC_002237	NA
acyc_mskcc_2013	ACYC-MSKCC_09_12352	NA
acyc_mskcc_2013	ACYC-MSKCC_000505	NA
acyc_mskcc_2013	ACYC-MSKCC_128229	NA
acyc_mskcc_2013	ACYC-MSKCC_065103	NA
acyc_mskcc_2013	ACYC-MSKCC_2453	NA
acyc_mskcc_2013	ACYC-MSKCC_006536	NA
acyc_mskcc_2013	ACYC-MSKCC_002128	NA
acyc_mskcc_2013	ACYC-MSKCC_000380	NA
acyc_sanger_2013	PD3181a	NP
acyc_sanger_2013	PD3193a	NP
acyc_sanger_2013	PD3197a	NP
acyc_sanger_2013	PD3178a	NP
acyc_sanger_2013	PD3200a	NP
acyc_sanger_2013	PD3191a	NP
acyc_sanger_2013	PD3195a	NP
acyc_sanger_2013	PD3185a	NP
acyc_sanger_2013	PD3189a	NP
acyc_sanger_2013	PD3208a	NP
acyc_sanger_2013	PD3199a	NP
acyc_sanger_2013	PD3192a	NP
acyc_sanger_2013	PD3180a	NP
acyc_sanger_2013	PD3184a	NP
acyc_sanger_2013	PD3179a	NP
acyc_sanger_2013	PD3190a	NP
acyc_sanger_2013	PD3182a	NP
acyc_sanger_2013	PD3194a	NP
acyc_sanger_2013	PD3186a	NP
acyc_sanger_2013	PD3226a	NP
acyc_sanger_2013	PD3196a	NP
acyc_sanger_2013	PD3188a	NP
acyc_sanger_2013	PD3198a	NP
acyc_sanger_2013	PD3216a	NP
acc_2019	PD7296a	NP
acc_2019	PD7284a	NP
acc_2019	PD7286a	NP
acc_2019	PD7143a	NP
acc_2019	PD7141a	NP
acc_2019	PD7298a	NP
acc_2019	PD7288a	NP
acc_2019	PD7139a	NP
acc_2019	PD7129a	NP
acc_2019	PD7123a	NP
acc_2019	PD7135a	NP
acc_2019	PD7291a	NP
acc_2019	PD7131a	NP
acc_2019	PD7137a	NP
acc_2019	PD7283a	NP
acc_2019	PD7133a	NP
acc_2019	PD7125a	NP
acc_2019	PD7127a	NP
acc_2019	PD7144a	NP
acc_2019	PD7293a	NP
acc_2019	PD7285a	NP
acc_2019	PD7140a	NP
acc_2019	PD7297a	NP
acc_2019	PD7295a	NP
acc_2019	PD7142a	NP
acc_2019	PD7128a	NP
acc_2019	PD7138a	NP
acc_2019	PD7134a	NP
acc_2019	PD7282a	NP
acc_2019	PD7126a	NP
acc_2019	PD7290a	NP
acc_2019	PD7136a	NP
acc_2019	PD7124a	NP
acc_2019	PD7145a	NP
acc_2019	PD7130a	NP
acc_2019	ACYC-MSKCC_11_3318	NA
acc_2019	ACYC-MSKCC_10_5342	NA
acc_2019	ACYC-MSKCC_9534	NP
acc_2019	ACYC-MSKCC_11_17815	NA
acc_2019	ACYC-MSKCC_002020	NA
acc_2019	ACYC-MSKCC_002282	NA
acc_2019	ACYC-MSKCC_11_3089	NP
acc_2019	ACYC-MSKCC_2000136	NA
acc_2019	ACYC-MSKCC_4332	NA
acc_2019	ACYC-MSKCC_000479	NA
acc_2019	ACYC-MSKCC_4133	NP
acc_2019	ACYC-MSKCC_000410	NA
acc_2019	ACYC-MSKCC_007441	NA
acc_2019	ACYC-MSKCC_352	NP
acc_2019	ACYC-MSKCC_111097	NA
acc_2019	ACYC-MSKCC_05_6986	NA
acc_2019	ACYC-MSKCC_000609	NA
acc_2019	ACYC-MSKCC_000705	NA
acc_2019	ACYC-MSKCC_122891	NA
acc_2019	ACYC-MSKCC_131169	NA
acc_2019	ACYC-MSKCC_002012	NP
acc_2019	ACYC-MSKCC_142990	NA
acc_2019	ACYC-MSKCC_6112	NA
acc_2019	ACYC-MSKCC_09_4615	NA
acc_2019	ACYC-MSKCC_000236	NA
acc_2019	ACYC-MSKCC_065115	NP
acc_2019	ACYC-MSKCC_10_5283	NP
acc_2019	ACYC-MSKCC_007097	NA
acc_2019	ACYC-MSKCC_001739	NP
acc_2019	ACYC-MSKCC_990149	NA
acc_2019	ACYC-MSKCC_002039	NA
acc_2019	ACYC-MSKCC_118135	NA
acc_2019	ACYC-MSKCC_07_16582	NP
acc_2019	ACYC-MSKCC_09_4178	NP
acc_2019	ACYC-MSKCC_3492	NA
acc_2019	ACYC-MSKCC_007136	NP
acc_2019	ACYC-MSKCC_11_6165	NP
acc_2019	ACYC-MSKCC_148632	NP
acc_2019	ACYC-MSKCC_06_2532	NA
acc_2019	ACYC-MSKCC_980452	NP
acc_2019	ACYC-MSKCC_001947	NA
acc_2019	ACYC-MSKCC_2000120	NP
acc_2019	ACYC-MSKCC_80872	NP
acc_2019	ACYC-MSKCC_2000756	NP
acc_2019	ACYC-MSKCC_36773720	NA
acc_2019	ACYC-MSKCC_000540	NA
acc_2019	ACYC-MSKCC_001781	NP
acc_2019	ACYC-MSKCC_671204	NA
acc_2019	ACYC-MSKCC_001346	NA
acc_2019	ACYC-MSKCC_002238	NA
acc_2019	ACYC-MSKCC_6277	NA
acc_2019	ACYC-MSKCC_002237	NP
acc_2019	ACYC-MSKCC_09_12352	NP
acc_2019	ACYC-MSKCC_000505	NA
acc_2019	ACYC-MSKCC_128229	NP
acc_2019	ACYC-MSKCC_065103	NA
acc_2019	ACYC-MSKCC_2453	NA
acc_2019	ACYC-MSKCC_006536	NP
acc_2019	ACYC-MSKCC_002128	NP
acc_2019	ACYC-MSKCC_000380	NP
acc_2019	ACYC-MDA_AC21	NP
acc_2019	ACYC-MDA_AC20	NP
acc_2019	ACYC-MDA_AC03	NA
acc_2019	ACYC-MDA_AC02	NA
acc_2019	ACYC-MDA_AC01	NA
acc_2019	ACYC-MDA_AC07	NA
acc_2019	ACYC-MDA_AC06	NA
acc_2019	ACYC-MDA_AC05	NA
acc_2019	ACYC-MDA_AC04	NA
acc_2019	ACYC-MDA_AC09	NA
acc_2019	ACYC-MDA_AC08	NA
acc_2019	ACYC-MDA_AC18	NP
acc_2019	ACYC-MDA_AC19	NP
acc_2019	ACYC-MDA_AC14	NA
acc_2019	ACYC-MDA_AC15	NP
acc_2019	ACYC-MDA_AC16	NP
acc_2019	ACYC-MDA_AC17	NP
acc_2019	ACYC-MDA_AC10	NA
acc_2019	ACYC-MDA_AC11	NA
acc_2019	ACYC-MDA_AC12	NA
acc_2019	ACYC-MDA_AC13	NA
acc_2019	PD3181a	NP
acc_2019	PD3193a	NP
acc_2019	PD3197a	NP
acc_2019	PD3178a	NP
acc_2019	PD3200a	NP
acc_2019	PD3191a	NP
acc_2019	PD3195a	NP
acc_2019	PD3185a	NP
acc_2019	PD3189a	NP
acc_2019	PD3208a	NP
acc_2019	PD3199a	NP
acc_2019	PD3192a	NP
acc_2019	PD3180a	NP
acc_2019	PD3184a	NP
acc_2019	PD3179a	NP
acc_2019	PD3190a	NP
acc_2019	PD3182a	NP
acc_2019	PD3194a	NP
acc_2019	PD3186a	NP
acc_2019	PD3226a	NP
acc_2019	PD3196a	NP
acc_2019	PD3188a	NP
acc_2019	PD3198a	NP
acc_2019	PD3216a	NP
acc_2019	AdCC5T	NA
acc_2019	AdCC4T	NA
acc_2019	AdCC2T	NA
acc_2019	AdCC9T	NA
acc_2019	AdCC8T	NA
acc_2019	AdCC6T	NA
acc_2019	AdCC32T	NA
acc_2019	AdCC1T	NA
acc_2019	AdCC12T	NP
acc_2019	AdCC3T	NA
acc_2019	AdCC11T	NP
acc_2019	AdCC10T	NA
acc_2019	C3070	NP
acc_2019	G3856	NP
acc_2019	C2725	NP
acc_2019	C2954	NP
acc_2019	P1849	NP
acc_2019	K8414	NP
acc_2019	T0669	NP
acc_2019	D3212	NP
acc_2019	W9012	NP
acc_2019	H1407	NP
acc_2019	H1985	NP
acc_2019	F6345	NP
acc_2019	W7869	NP
acc_2019	F0975	NP
acc_2019	F2608	NP
acc_2019	M9671	NP
acc_2019	ACYC-JHU_PGDX920T	NA
acc_2019	ACYC-JHU_PGDX2881T	NP
acc_2019	ACYC-JHU_PGDX910T	NA
acc_2019	ACYC-JHU_PGDX912T	NA
acc_2019	ACYC-JHU_PGDX916T	NA
acc_2019	ACYC-JHU_PGDX1762T	NA
acc_2019	ACYC-JHU_PGDX1770T	NA
acc_2019	ACYC-JHU_PGDX1766T	NA
acc_2019	ACYC-JHU_PGDX914T	NA
acc_2019	ACYC-JHU_PGDX1772T	NA
acc_2019	ACYC-JHU_PGDX1764T	NA
acc_2019	ACYC-JHU_PGDX1768T	NA
acc_2019	ACYC-JHU_PGDX2880T	NA
acc_2019	ACYC-JHU_PGDX919T	NA
acc_2019	ACYC-JHU_PGDX2882T	NA
acc_2019	ACYC-JHU_PGDX921T	NA
acc_2019	ACYC-JHU_PGDX2884T	NA
acc_2019	ACYC-JHU_PGDX913T	NA
acc_2019	ACYC-JHU_PGDX1763T	NA
acc_2019	ACYC-JHU_PGDX915T	NA
acc_2019	ACYC-JHU_PGDX1767T	NA
acc_2019	ACYC-JHU_PGDX1771T	NP
acc_2019	ACYC-JHU_PGDX1765T	NA
acc_2019	ACYC-JHU_PGDX1769T	NA
acc_2019	ACYC-JHU_PGDX2883T	NA
acc_2019	ACYC-FMI-01	NP
acc_2019	ACYC-FMI-02	NP
acc_2019	ACYC-FMI-03	NP
acc_2019	ACYC-FMI-04	NP
acc_2019	ACYC-FMI-05	NP
acc_2019	ACYC-FMI-06	NP
acc_2019	ACYC-FMI-07	NP
acc_2019	ACYC-FMI-08	NP
acc_2019	ACYC-FMI-09	NP
acc_2019	ACYC-FMI-10	NP
acc_2019	ACYC-FMI-11	NP
acc_2019	ACYC-FMI-12	NP
acc_2019	ACYC-FMI-13	NP
acc_2019	ACYC-FMI-14	NP
acc_2019	ACYC-FMI-15	NP
acc_2019	ACYC-FMI-16	NP
acc_2019	ACYC-FMI-17	NP
acc_2019	ACYC-FMI-18	NP
acc_2019	ACYC-FMI-19	NP
acc_2019	ACYC-FMI-20	NP
acc_2019	ACYC-FMI-21	NP
acc_2019	ACYC-FMI-22	NP
acc_2019	ACYC-FMI-23	NP
acc_2019	ACYC-FMI-24	NP
acc_2019	ACYC-FMI-25	NP
acc_2019	ACYC-FMI-26	NP
acc_2019	ACYC-FMI-27	NP
acc_2019	ACYC-FMI-28	NP
acc_2019	XRN-3XVRU7	NP
acc_2019	XRN-PH6XJ6	NP
acc_2019	XRN-QC7XXT	NP
acc_2019	XRN-B1KBBT	NP
acc_2019	XRN-9PGQQ3	NP
acc_2019	XRN-3QS2BQ	NP
acc_2019	XRN-D4M7FM	NP
acc_2019	XRN-D2B0LR	NP
acc_2019	XRN-PDCVLE	NP
acc_2019	XRN-4M9J3D	NP
acc_2019	XRN-TV337E	NP
acc_2019	XRN-B0YTN5	NP
acc_2019	XRN-L02HK7	NP
acc_2019	XRN-SPT8X7	NP
acc_2019	XRN-USF3VF	NP
acc_2019	XRN-RKS09C	NP
acc_2019	XRN-U33W69	NP
acc_2019	XRN-EWV284	NP
acc_2019	XRN-SSGR76	NP
acc_2019	XRN-25V74T	NP
acc_2019	XRN-DM1W40	NP
acc_2019	XRN-J0097R	NP
acc_2019	XRN-L1H3U5	NP
acc_2019	XRN-EJD0UE	NP
acc_2019	XRN-HG0ES9	NP
acc_2019	XRN-CSKNSN	NP
acc_2019	XRN-YU2E6S	NP
acc_2019	XRN-5JFR99	NP
acc_2019	XRN-RUDS37	NP
acc_2019	XRN-QUKQTY	NP
acc_2019	XRN-6HUYER	NP
acc_2019	XRN-3EBT35	NP
acc_2019	XRN-96WYLV	NP
acc_2019	XRN-B9XDUV	NP
acc_2019	XRN-55PMVJ	NP
acc_2019	XRN-JYSYPJ	NP
acc_2019	XRN-ETLKN8	NP
acc_2019	XRN-3YDFG9	NP
acc_2019	XRN-3ED0TR	NP
acc_2019	XRN-ENHJMQ	NP
acc_2019	XRN-C5UCT9	NP
acc_2019	XRN-X31189	NP
acc_2019	XRN-KU71FC	NP
acc_2019	XRN-TVXMGS	NP
acc_2019	XRN-W13EAM	NP
acc_2019	XRN-MDA5Y0	NP
acc_2019	XRN-DUWB92	NP
acc_2019	XRN-YG9PJ5	NP
acc_2019	XRN-WHK2R3	NP
acc_2019	XRN-AV0RSH	NP
acc_2019	XRN-KQ070R	NP
acc_2019	XRN-QFV3EL	NP
acc_2019	XRN-66DB0F	NP
acc_2019	XRN-U03E2B	NP
acc_2019	XRN-KMTT94	NP
acc_2019	XRN-45S5PU	NP
acc_2019	XRN-YX3HF7	NP
acc_2019	XRN-DM0614	NP
acc_2019	XRN-BJ8P8X	NP
acc_2019	XRN-7A14H3	NP
acc_2019	XRN-WBYW18	NP
acc_2019	XRN-SQVCPA	NP
acc_2019	XRN-HBALKM	NP
acc_2019	XRN-HS74HM	NP
acc_2019	XRN-5K32Q7	NP
acc_2019	XRN-3F4C55	NP
acc_2019	XRN-UVL3FN	NP
acc_2019	XRN-3L1DY4	NP
acc_2019	XRN-VXN26N	NP
acc_2019	XRN-1WQ5V8	NP
acc_2019	XRN-BG55NQ	NP
acc_2019	XRN-Y3WU4X	NP
acc_2019	XRN-SY1FLL	NP
acc_2019	XRN-BENHL1	NP
acc_2019	XRN-8SAG4N	NP
acc_2019	XRN-Y1A6R5	NP
acc_2019	XRN-17LU1M	NP
acc_2019	XRN-YU5W0J	NP
acc_2019	XRN-QT0F02	NP
acc_2019	XRN-XSSYM5	NP
acc_2019	XRN-G92BC7	NP
acc_2019	XRN-P8A047	NP
acc_2019	XRN-R9E4M9	NP
acc_2019	XRN-2FK377	NP
acc_2019	XRN-QHYGE6	NP
acc_2019	XRN-HF67GQ	NP
acc_2019	XRN-RQB4V1	NP
acc_2019	XRN-D9GFB7	NP
acc_2019	XRN-FS7TBE	NP
acc_2019	XRN-VHUWDF	NP
acc_2019	XRN-JQCECQ	NP
acc_2019	XRN-F9YVXW	NP
acc_2019	XRN-SH3N2X	NP
acc_2019	XRN-MTXP8P	NP
acc_2019	XRN-70WRY7	NP
acc_2019	XRN-GYPY72	NP
acc_2019	XRN-DPD0NK	NP
acc_2019	XRN-M3V48G	NP
acc_2019	XRN-PTJ8QY	NP
acc_2019	XRN-KQWD7J	NP
acc_2019	XRN-RKTW2Q	NP
acc_2019	XRN-PTQ6PQ	NP
acc_2019	XRN-U9JWD9	NP
acc_2019	XRN-NJHQUS	NP
acc_2019	XRN-LD54DE	NP
acc_2019	XRN-3241LB	NP
acc_2019	XRN-BT9QTE	NP
acc_2019	XRN-UHCHYH	NP
acc_2019	XRN-9LYEY4	NP
acc_2019	XRN-KUJU34	NP
acc_2019	XRN-WY3B7J	NP
acc_2019	XRN-CYL2TH	NP
acc_2019	XRN-5N14N5	NP
acc_2019	XRN-5XFKJF	NP
acc_2019	XRN-DH1V3S	NP
acc_2019	XRN-7RXJPQ	NP
acc_2019	XRN-MMA3YS	NP
acc_2019	XRN-MSJERB	NP
acc_2019	XRN-YLFRCJ	NP
acc_2019	XRN-VB2RXA	NP
acc_2019	XRN-64D9DQ	NP
acc_2019	XRN-FP94C3	NP
acc_2019	XRN-BN2MW9	NP
acc_2019	XRN-SH5YD5	NP
acc_2019	XRN-BWDBMX	NP
acc_2019	XRN-WWQDHR	NP
acc_2019	XRN-QMLL9V	NP
acc_2019	XRN-VQJYC3	NP
acc_2019	XRN-NJD0DH	NP
acc_2019	XRN-FPMHN9	NP
acc_2019	XRN-PYGJ70	NP
acc_2019	XRN-3WXHSM	NP
acc_2019	XRN-CDMJPF	NP
acc_2019	XRN-DXLUW3	NP
acc_2019	XRN-Y8B3S0	NP
acc_2019	XRN-PJ0QCX	NP
acc_2019	XRN-PRA7TP	NP
acc_2019	XRN-S4KNAB	NP
acc_2019	XRN-1N2796	NP
acc_2019	XRN-4KWL2T	NP
acc_2019	XRN-YJA4KD	NP
acc_2019	XRN-8HQ1S9	NP
acc_2019	XRN-Q5H7W5	NP
acc_2019	XRN-AANAT8	NP
acc_2019	XRN-XMNWE5	NP
acc_2019	XRN-PYKT7W	NP
acc_2019	XRN-RBP79H	NP
acc_2019	XRN-SW8VC2	NP
acc_2019	XRN-DBH56G	NP
acc_2019	XRN-CEXVCY	NP
acc_2019	XRN-JUDA9W	NP
acc_2019	XRN-NH3SM4	NP
acc_2019	XRN-G8TW9A	NP
acc_2019	XRN-12J6CD	NP
acc_2019	XRN-PRDG29	NP
acc_2019	XRN-424SWW	NP
acc_2019	XRN-FVYY7W	NP
acc_2019	XRN-B9ALTG	NP
acc_2019	XRN-J4P1YW	NP
acc_2019	XRN-X4J6RF	NP
acc_2019	XRN-PG5FPU	NP
acc_2019	XRN-K3RXPV	NP
acc_2019	XRN-HR1C2Q	NP
acc_2019	XRN-FGMPHN	NP
acc_2019	XRN-DLVLR4	NP
acc_2019	XRN-EM31XE	NP
acc_2019	XRN-4TBR67	NP
acc_2019	XRN-5FFH3Y	NP
acc_2019	XRN-ARJ98F	NP
acc_2019	XRN-4MS6GJ	NP
acc_2019	XRN-1N3FNJ	NP
acc_2019	XRN-W6LGLT	NP
acc_2019	XRN-KEF5HC	NP
acc_2019	XRN-7AAS23	NP
acc_2019	XRN-RDWPFF	NP
acc_2019	XRN-7DVRC7	NP
acc_2019	XRN-5LFLH1	NP
acc_2019	XRN-487AMD	NP
acc_2019	XRN-7TPASQ	NP
acc_2019	XRN-YUXXAL	NP
acc_2019	XRN-RW01C5	NP
acc_2019	XRN-F1MM8R	NP
acc_2019	XRN-1TLDYD	NP
acc_2019	XRN-Y1GJHU	NP
acc_2019	XRN-EXY7U8	NP
acc_2019	XRN-UYQBGA	NP
acc_2019	XRN-ARY8UK	NP
acc_2019	XRN-MCT9TX	NP
acc_2019	XRN-WGN1N4	NP
acc_2019	XRN-XSJ80F	NP
acc_2019	XRN-6BK0ET	NP
acc_2019	XRN-HSEWQH	NP
acc_2019	XRN-1URE8L	NP
acc_2019	XRN-HLWLNP	NP
acc_2019	XRN-UNAC0D	NP
acc_2019	XRN-A7M9BF	NP
acc_2019	XRN-YA73HG	NP
acc_2019	XRN-8U3MWQ	NP
acc_2019	XRN-VAPFFW	NP
acc_2019	XRN-YGS3RT	NP
acc_2019	XRN-W9X55B	NP
acc_2019	XRN-V7VFH6	NP
acc_2019	XRN-7THY8Y	NP
acc_2019	XRN-TH0PMT	NP
acc_2019	XRN-6TBJ9Q	NP
acc_2019	XRN-HVUXKP	NP
acc_2019	XRN-BLQLT0	NP
acc_2019	XRN-L0K3G6	NP
acc_2019	XRN-MH0YE6	NP
acc_2019	XRN-Q6CVTK	NP
acc_2019	XRN-YVYAFS	NP
acc_2019	XRN-TSYX80	NP
acc_2019	XRN-YYBV9S	NP
acc_2019	XRN-REFSPC	NP
acc_2019	XRN-M1VJ4Y	NP
acc_2019	XRN-PBVFSD	NP
acc_2019	XRN-X9Y1JK	NP
acc_2019	XRN-TY1TPU	NP
acc_2019	XRN-Q88GAF	NP
acc_2019	XRN-MN5Q4X	NP
acc_2019	XRN-M8Q4GV	NP
acc_2019	XRN-FH64RQ	NP
acc_2019	XRN-G0BEML	NP
acc_2019	XRN-1Q09GL	NP
acc_2019	XRN-65MTLT	NP
acc_2019	XRN-6YJULH	NP
acc_2019	XRN-17HWGA	NP
acc_2019	XRN-VCUEF6	NP
acc_2019	XRN-WNAQ9N	NP
acc_2019	XRN-B476QG	NP
acc_2019	XRN-CX0U2P	NP
acc_2019	XRN-X90RCT	NP
acc_2019	XRN-EA7QSS	NP
acc_2019	XRN-KGEJR8	NP
acc_2019	XRN-3UL6M1	NP
acc_2019	XRN-Q4YG10	NP
acc_2019	XRN-V2GW72	NP
acc_2019	XRN-XQ8S3A	NP
acc_2019	XRN-RHB1TW	NP
acc_2019	XRN-TJGR6N	NP
acc_2019	XRN-5NUV26	NP
acc_2019	XRN-V2QDEY	NP
acc_2019	XRN-CLCP1F	NP
acc_2019	XRN-HWEYMM	NP
acc_2019	XRN-4EFU56	NP
acc_2019	XRN-P6679L	NP
acc_2019	XRN-LQ4PEJ	NP
acc_2019	XRN-LY9CWS	NP
acc_2019	XRN-G5WHJJ	NP
acc_2019	XRN-JW5D4E	NP
acc_2019	XRN-UT1Q21	NP
acc_2019	XRN-MQTAAP	NP
acc_2019	XRN-SH3LTP	NP
acc_2019	XRN-69CXVW	NP
acc_2019	XRN-PY7XGW	NP
acc_2019	XRN-Q858DL	NP
acc_2019	XRN-8NN65Q	NP
acc_2019	XRN-WPBR02	NP
acc_2019	XRN-F5Q4FD	NP
acc_2019	XRN-APPD0J	NP
acc_2019	XRN-V0CDA7	NP
acc_2019	XRN-X6WC68	NP
acc_2019	XRN-GHDSJH	NP
acc_2019	XRN-UWBF6L	NP
acc_2019	XRN-EAYFBT	NP
acc_2019	XRN-B15CTK	NP
acc_2019	XRN-1WY2F7	NP
acc_2019	XRN-JSHB8N	NP
acc_2019	XRN-7EEP0M	NP
acc_2019	XRN-P480VM	NP
acc_2019	XRN-MFQ05V	NP
acc_2019	XRN-3WNDTD	NP
acc_2019	XRN-W56AKK	NP
acc_2019	XRN-SP16XJ	NP
acc_2019	XRN-QKRBAB	NP
acc_2019	XRN-M5SAX1	NP
acc_2019	XRN-YCTV4B	NP
acc_2019	XRN-JNN5UL	NP
acc_2019	XRN-63T0S4	NP
acc_2019	XRN-DE337P	NP
acc_2019	XRN-P4YUXU	NP
acc_2019	XRN-SWJBWD	NP
acc_2019	XRN-7W8BX8	NP
acc_2019	XRN-5ANP4T	NP
acc_2019	XRN-4KPHB0	NP
acc_2019	XRN-4CULP7	NP
acc_2019	XRN-GUW0ST	NP
acc_2019	XRN-W7S5TR	NP
acc_2019	XRN-4K1Y24	NP
acc_2019	XRN-716EQH	NP
acc_2019	XRN-PJ80LE	NP
acc_2019	XRN-U461ER	NP
acc_2019	XRN-37399H	NP
acc_2019	XRN-267GPG	NP
acc_2019	XRN-E8E14T	NP
acc_2019	XRN-2HVD82	NP
acc_2019	XRN-QM3QDG	NP
acc_2019	XRN-X08SBX	NP
acc_2019	XRN-3DDYCR	NP
acc_2019	XRN-6BSPAM	NP
acc_2019	XRN-6AX1HC	NP
acc_2019	XRN-PFXN53	NP
acc_2019	XRN-4C4G0A	NP
acc_2019	XRN-J2G88X	NP
acc_2019	XRN-N3TWHK	NP
acc_2019	XRN-GBJPFV	NP
acc_2019	XRN-640RDM	NP
acc_2019	XRN-EL64B2	NP
acc_2019	XRN-ATGEL3	NP
acc_2019	XRN-KKQ9H8	NP
acc_2019	XRN-XBTHWQ	NP
acc_2019	XRN-3CUDBC	NP
acc_2019	XRN-66HP64	NP
acc_2019	XRN-7Y45HM	NP
acc_2019	XRN-UFQV9P	NP
acc_2019	XRN-6L6UFP	NP
acc_2019	XRN-16BB9A	NP
acc_2019	XRN-DYUWWB	NP
acc_2019	XRN-K1LADM	NP
acc_2019	XRN-WB1YGF	NP
acc_2019	XRN-8XULXY	NP
acc_2019	XRN-MGHWJF	NP
acc_2019	XRN-K2XTX6	NP
acc_2019	XRN-QSD4C6	NP
acc_2019	XRN-T4R8JK	NP
acc_2019	XRN-T7KFWN	NP
acc_2019	XRN-GA2WXQ	NP
acc_2019	XRN-XHN1JG	NP
acc_2019	XRN-AFS76G	NP
acc_2019	XRN-HB61K6	NP
acc_2019	XRN-A6MEPR	NP
acc_2019	XRN-UF8RR8	NP
acc_2019	XRN-BH8HCS	NP
acc_2019	XRN-TDG920	NP
acc_2019	XRN-64M9ND	NP
acc_2019	XRN-HGKDNP	NP
acc_2019	XRN-1788CF	NP
acc_2019	XRN-MWMBY9	NP
acc_2019	XRN-QJJFNV	NP
acc_2019	XRN-C3UYT6	NP
acc_2019	XRN-HWUT0C	NP
acc_2019	XRN-SK07KR	NP
acc_2019	XRN-759SA6	NP
acc_2019	XRN-X56Y8R	NP
acc_2019	XRN-RV5WXT	NP
acc_2019	XRN-J8KXQQ	NP
acc_2019	XRN-LYG602	NP
acc_2019	XRN-5JA7W9	NP
acc_2019	XRN-GLE3RD	NP
acc_2019	XRN-GC6SHF	NP
acc_2019	XRN-SXL2UF	NP
acc_2019	XRN-A2FR70	NP
acc_2019	XRN-A4GE4X	NP
acc_2019	XRN-WEALX0	NP
acc_2019	XRN-2PV054	NP
acc_2019	XRN-90C4UT	NP
acc_2019	XRN-U3EKT3	NP
acc_2019	XRN-S2G0RD	NP
acc_2019	XRN-PH1JAX	NP
acc_2019	XRN-QBMQKU	NP
acc_2019	XRN-45R169	NP
acc_2019	XRN-X5X3TB	NP
acc_2019	XRN-B30SWU	NP
acc_2019	XRN-607ACB	NP
acc_2019	XRN-TX5V70	NP
acc_2019	XRN-6V9BMH	NP
acc_2019	XRN-2XG3E7	NP
acc_2019	XRN-46UK0C	NP
acc_2019	XRN-85U3YU	NP
acc_2019	XRN-LVBFQ6	NP
acc_2019	XRN-Q4YJUF	NP
acc_2019	XRN-6BURJJ	NP
acc_2019	XRN-62MX20	NP
acc_2019	XRN-VW13JX	NP
acc_2019	XRN-NWBW3E	NP
acc_2019	XRN-11FPP4	NP
acc_2019	XRN-WHP8BK	NP
acc_2019	XRN-98WE8Y	NP
acc_2019	XRN-D6UB10	NP
acc_2019	XRN-3G6X43	NP
acc_2019	XRN-7V1DN0	NP
acc_2019	XRN-X2BAVQ	NP
acc_2019	XRN-4K9E27	NP
acc_2019	XRN-4R4405	NP
acc_2019	XRN-RKHA5J	NP
acc_2019	XRN-3SPHE4	NP
acc_2019	XRN-12WL18	NP
acc_2019	XRN-W57KSR	NP
acc_2019	XRN-SXK0ED	NP
acc_2019	XRN-M82GFT	NP
acc_2019	XRN-9EVU5J	NP
acc_2019	XRN-RAGXXF	NP
acc_2019	XRN-9BX8N7	NP
acc_2019	XRN-J90ST2	NP
acc_2019	XRN-KRT0XC	NP
acc_2019	XRN-UDT15E	NP
acc_2019	XRN-S7F125	NP
[truncated: 67,224 more rows]
