# Supplementary material for: NRF3 suppresses squamous carcinogenesis, involving the unfolded protein response regulator HSPA5
Source: EMBO Mol Med. 2023 Oct 9;15(11):e17761. doi: 10.15252/emmm.202317761 (PMC10630885; doi:10.15252/emmm.202317761)
Supplement: Supplementary file 6 — Source Data for Figure 1 [file EMMM-15-e17761-s009.zip › Figure 1/1D/numerical data 1D.xlsx]

## Sheet: Tabelle1
Human protein atlas data
https://www.proteinatlas.org/ENSG00000050344-NFE2L3/pathology/skin+cancer
		not detected	low	medium	high
	HS	0	0	0	3
	BCC	3	1	1	0
	SCC	5	2	0	0
