# Supplementary material for: NRF3 suppresses squamous carcinogenesis, involving the unfolded protein response regulator HSPA5
Source: EMBO Mol Med. 2023 Oct 9;15(11):e17761. doi: 10.15252/emmm.202317761 (PMC10630885; doi:10.15252/emmm.202317761)
Supplement: Supplementary file 6 — Source Data for Figure 1 [file EMMM-15-e17761-s009.zip › Figure 1/1C/numerical data 1C.xlsx]

## Sheet: Tabelle1
			scoring
			low/medium/high		Summary
	BCC	HG17-1172	low			low	medium	high
	BCC	HG17-1174	medium		HS	0	0	7
	SCC	HG17-1468	medium		AK	1	4	0
	HS	HG17-1469	high		BCC	5	3	1
	BCC	HG17-1504	high		SCC	7	5	1
	BCC	HG17-1525	medium
	SCC	HG17-2414	medium
	HS	HG17-2415	high
	SCC	HG17-3480	low
	SCC	HG17-3480-2	low
	SCC	HG18-397	low
	HS	HG18-398	high
	AK	HG18-1268	medium
	SCC	HG18-1551	medium
	SCC	HG18-1553	high
	HS	HG18-1566	high
	SCC	HG19-2543	medium
	BCC	HG19-3086	medium
	AK	HG19-5544	medium
	AK	HG19-5573	medium
	AK	HG19-5823	low
	AK	HG20-3236	medium
	SCC	HG20-3238	medium
	HS	Ha17-695	high
	HS	HG17-655	high
	HS	HG14-412	high
	BCC	BCC-T1	low
	BCC	BCC-T2	low
	BCC	BCC-T4	low
	BCC	BCC-T9	low
	SCC	SCC-1173	low
	SCC	Ha17-552	low
	SCC	Ha17-694	low
	SCC	SCC-491	low
