# Supplementary material for: NRF3 suppresses squamous carcinogenesis, involving the unfolded protein response regulator HSPA5
Source: EMBO Mol Med. 2023 Oct 9;15(11):e17761. doi: 10.15252/emmm.202317761 (PMC10630885; doi:10.15252/emmm.202317761)
Supplement: Supplementary file 6 — Source Data for Figure 1 [file EMMM-15-e17761-s009.zip › Figure 1/1A/rel. expression_1A.xlsx]

## Sheet: raw
	Experiment: 160630_NK_BCC_SCC Active filter: SYBR Green I / HRM Dye (465-510)
	Chart	Pairing	Sample Name	Targets	References	Mean Cp	CP Error	Mean Cp	Cp Error	Target/Ref	Target/Ref Error	Normalized	Normalized Error	Status
	TRUE		ns1	hnrf3	rpl27	27.7892	0.409966	16.9277	0.220841	0.000538	0.000145	1
	TRUE	E2/A2	ns2	hnrf3	rpl27	27.9866	0.277427	16.1082	0.258189	0.000266	5.81e-05	0.4942	0.1593
	TRUE	E3/A3	ns3	hnrf3	rpl27	25.9542	0.216965	17.6827	0.051285	0.00324	0.00041	6.021	1.635
	TRUE	E4/A4	ns5	hnrf3	rpl27	27.3418	0.543549	16.9593	0.0109462	0.000749	0.000235	1.394	0.5434
	TRUE	E5/A5	ns6	hnrf3	rpl27	25.5658	0.0859928	16.7447	0.0313227	0.00221	0.000115	4.113	1.016
	TRUE	E6/A6	bcc1	hnrf3	rpl27	34.476	0.399276	16.5797	0.145747	4.1e-06	1e-06	0.00763	0.00259
	TRUE	E7/A7	bcc2	hnrf3	rpl27	30.197	0.159694	17.0412	0.0617309	0.00011	1.06e-05	0.2039	0.0529
	TRUE	E8/A8	bcc3	hnrf3	rpl27	27.5631	0.0972271	15.59	0.0256366	0.000249	1.42e-05	0.4628	0.1148
	TRUE	E9/A9	bcc4	hnrf3	rpl27	28.9834	0.384038	16.7841	0.331546	0.000213	6.32e-05	0.3956	0.1492
	TRUE	E10/A10	bcc5	hnrf3	rpl27	26.779	0.133829	16.5332	0.00228084	0.000824	6.25e-05	1.532	0.3874
	TRUE	E11/A11	bcc6	hnrf3	rpl27	29.4056	0.31759	15.3813	0.260935	6e-05	1.43e-05	0.1117	0.0374
	TRUE	E12/A12	bcc7	hnrf3	rpl27	25.8452	0.181337	16.5178	0.125812	0.00156	0.000196	2.896	0.785
	TRUE	G1/C1	scc1	hnrf3	rpl27	25.2871	0.0645323	16.4899	0.0037142	0.00225	8.23e-05	4.182	1.022
	TRUE	G2/C2	scc2	hnrf3	rpl27	26.7295	0.339388	16.0763	0.0745086	0.000621	0.000123	1.155	0.3578
	TRUE	G3/C3	scc3	hnrf3	rpl27	26.4275	0.219861	16.4456	4.94579e-05	0.000989	0.000123	1.84	0.4981
	TRUE	G4/C4	scc4	hnrf3	rpl27	28.485	0.0675418	17.6867	0.129637	0.000562	4.66e-05	1.045	0.2664
	TRUE	G5/C5	scc5	hnrf3	rpl27	22.4764	0.287912	16.1872	0.184138	0.0128	0.00251	23.79	7.334
	TRUE	G6/C6	scc6	hnrf3	rpl27	23.7596	0.196519	16.882	0.142824	0.0085	0.00118	15.82	4.382
	TRUE	G7/C7	scc7	hnrf3	rpl27	24.7694	0.0516352	16.0959	0.208122	0.00245	0.000298	4.557	1.228
	TRUE	G8/C8	scc8	hnrf3	rpl27	25.0148	0.0159436	15.6583	0.158112	0.00153	0.000137	2.838	0.7302
	TRUE	G9/C9	scc11	hnrf3	rpl27	24.5841	0.0712692	16.6509	0.114554	0.00409	0.000313	7.611	1.926
	Experiment: 170412_CS02b_RPL27_hNrf3 Active filter: SYBR Green I / HRM Dye (465-510)
	Chart	Pairing	Sample Name	Targets	References	Mean Cp	Mean Cp	Target/Ref	Normalized	Status
	True		NS1	hNRF3	RPL27	27.6731	16.9891	0.000608	1
	True	C2/A2	NS2	hNRF3	RPL27	27.6051	16.5957	0.000485	0.7981
	True	C3/A3	NS3	hNRF3	RPL27	25.8141	17.7853	0.00383	6.3
	True	C4/A4	NS5	hNRF3	RPL27	27.4762	17.0482	0.000726	1.194
	True	C5/A5	NS6	hNRF3	RPL27	25.7866	16.8635	0.00206	3.389
	True	C6/A6	AK KE	hNRF3	RPL27	45	23.082	2.52e-07	0.000415
	True	C7/A7	AK GJ	hNRF3	RPL27	0	22.9799	Invalid	Invalid
	True	C8/A8	AK CG	hNRF3	RPL27	31.0912	19.7348	0.000381	0.6275
	True	C9/A9	AK HR	hNRF3	RPL27	30.9198	19.5241	0.000371	0.6106
	True	C10/A10	AK DeV,U	hNRF3	RPL27	33.0378	20.2458	0.000141	0.232
	True	C11/A11	AK KM	hNRF3	RPL27	28.5008	17.786	0.000595	0.9789
	True	C12/A12	AK PS	hNRF3	RPL27	0	40.5732	Invalid	Invalid

## Sheet: relative
				Sample Name	Normalized	mean	relative expression
				ns1	1	2.60444	0.38396
				ns2	0.4942		0.189753
				ns3	6.021		2.31182
				ns5	1.394		0.53524
				ns6	4.113		1.57923
				bcc1	0.00763		0.00292961
				bcc2	0.2039		0.0782894
				bcc3	0.4628		0.177697
				bcc4	0.3956		0.151894
				bcc5	1.532		0.588226
				bcc6	0.1117		0.0428883
				bcc7	2.896		1.11195
				scc1	4.182		1.60572
				scc2	1.155		0.443473
				scc3	1.84		0.706486
				scc4	1.045		0.401238
				scc5	23.79		9.1344
				scc6	15.82		6.07424
				scc7	4.557		1.7497
				scc8	2.838		1.08968
				scc11	7.611		2.92232
				Sample Name	Normalized
				NS1	1	2.53622	0.394288
				NS2	0.7981		0.314681
				NS3	6.3		2.48401
				NS5	1.194		0.470779
				NS6	3.389		1.33624
				AK KE	0.000415		0.000163629
				AK CG	0.6275		0.247415
				AK HR	0.6106		0.240752
				AK DeV,U	0.232		0.0914747
				AK KM	0.9789		0.385968
