# Supplementary material for: NRF3 suppresses squamous carcinogenesis, involving the unfolded protein response regulator HSPA5
Source: EMBO Mol Med. 2023 Oct 9;15(11):e17761. doi: 10.15252/emmm.202317761 (PMC10630885; doi:10.15252/emmm.202317761)
Supplement: Supplementary file 7 — Source Data for Figure 2 [file EMMM-15-e17761-s006.zip]

Archive with 47 entries (41 files):
- Figure 2/
- Figure 2/._.DS_Store
- Figure 2/2B, C/
- Figure 2/2D/
- Figure 2/.DS_Store
- __MACOSX/Figure 2/._.DS_Store
- Figure 2/2F/
- Figure 2/2A/
- Figure 2/2E/
- Figure 2/2B, C/graph 2B,C.pzf
- __MACOSX/Figure 2/2B, C/._graph 2B,C.pzf
- Figure 2/2B, C/._graph 2B,C.pzf
- Figure 2/2B, C/._numerical data 2B,C.xlsx
- Figure 2/2B, C/numerical data 2B,C.xlsx
- Figure 2/2D/._graph 2D.pzfx
- Figure 2/2D/._numerical data 2D.xlsx
- Figure 2/2D/numerical data 2D.xlsx
- Figure 2/2D/graph 2D.pzfx
- __MACOSX/Figure 2/2D/._graph 2D.pzfx
- Figure 2/2F/graph 2F.pzfx
- __MACOSX/Figure 2/2F/._graph 2F.pzfx
- Figure 2/2F/numerical data 2F.xlsx
- Figure 2/2F/._graph 2F.pzfx
- Figure 2/2F/._numerical data 2F.xlsx
- Figure 2/2A/._micr.image_SCC_ko.tif
- Figure 2/2A/micr.image_SCC_ko.tif
- __MACOSX/Figure 2/2A/._micr.image_SCC_ko.tif
- Figure 2/2A/._micro.image_AP_wt.tif
- Figure 2/2A/._micr.image_AP_ko.tif
- Figure 2/2A/micro.image_AP_wt.tif
- Figure 2/2A/micr.image_AP_ko.tif
- Figure 2/2A/._micr.image_BrdU_ko.tif
- Figure 2/2A/micr.image_SCC_wt.tif
- __MACOSX/Figure 2/2A/._micr.image_SCC_wt.tif
- Figure 2/2A/._micr.image_SCC_wt.tif
- Figure 2/2A/._micr.image_BrdU_wt.tif
- Figure 2/2A/micr.image_BrdU_ko_higher magnification.tif
- Figure 2/2A/micr.image_BrdU_ko.tif
- __MACOSX/Figure 2/2A/._micr.image_BrdU_ko.tif
- Figure 2/2A/micr.image_BrdU_wt_higher magnification.tif
- Figure 2/2A/micr.image_BrdU_wt.tif
- __MACOSX/Figure 2/2A/._micr.image_BrdU_wt.tif
- Figure 2/2E/._numerical data_2E.xlsx
- Figure 2/2E/._graph 2E.pzfx
- Figure 2/2E/graph 2E.pzfx
- __MACOSX/Figure 2/2E/._graph 2E.pzfx
- Figure 2/2E/numerical data_2E.xlsx
