# Supplementary material for: NRF3 suppresses squamous carcinogenesis, involving the unfolded protein response regulator HSPA5
Source: EMBO Mol Med. 2023 Oct 9;15(11):e17761. doi: 10.15252/emmm.202317761 (PMC10630885; doi:10.15252/emmm.202317761)
Supplement: Supplementary file 7 — Source Data for Figure 2 [file EMMM-15-e17761-s006.zip › Figure 2/2B, C/numerical data 2B,C.xlsx]

## Sheet: Tabelle1
	wt																								Sum	% (tumor incidence)	live	dead	Nrf3 ko
week	78	82	83	73	74	75	80	84	85	86	87	88	32	47	48	49	54	55	56	57	58	59	60	61					3	99	1	4	6	7	8	12	13	14	4	67	70	71	72	73	74	75	93	76	77
0	0	0	0	0	0	0	0	0	0	0	0	0	0	0	0	0	0	0	0	0	0	0	0	0	0	0	24	0	0	0	0	0	0	0	0	0	0	0	0	0	0	0	0	0	0	0	0	0	0
2	0	0	0	0	0	0	0	0	0	0	0	0	0	0	0	0	0	0	0	0	0	0	0	0	0	0	24	0	0	0	0	0	0	0	0	0	0	0	0	0	0	0	0	0	0	0	0	0	0
4	0	0	0	0	0	0	0	0	0	0	0	0	0	0	0	0	0	0	0	0	0	0	0	0	0	0	24	0	0	0	0	0	0	0	0	0	0	0	0	0	0	0	0	0	0	0	0	0	0
6	0	0	0	0	0	0	0	0	0	0	0	0	0	0	0	0	0	0	0	0	0	0	0	0	0	0	24	0	0	0	0	0	0	0	0	0	0	0	0	0	0	0	0	0	0	0	0	0	0
8	0	0	0	0	0	0	0	0	0	0	0	0	0	0	0	0	0	0	0	0	0	0	0	0	0	0	24	0	0	0	0	0	0	0	0	0	0	0	0	0	0	0	0	0	0	0	0	0	0
10	0	0	0	0	0	0	0	0	0	0	0	0	0	0	0	0	0	0	0	0	0	0	0	0	0	0	24	0	0	0	0	0	0	0	0	0	0	0	0	0	0	0	0	0	0	0	0	0	0
11	0	0	0	0	0	0	0	0	0	0	0	0	0	0	0	0	0	0	0	0	0	0	0	0	0	0	24	0	0	0	0	0	0	0	0	0	0	0	0	0	0	0	0	0	0	0	0	0	0
14	0	0	0	0	0	0	0	0	0	0	0	0	0	0	0	0	0	0	0	0	0	0	0	0	0	0	24	0	0	0	0	0	0	0	0	0	0	0	0	0	3	0	0	0	0	0	0	0	0
16	0	0	0	0	0	0	0	0	1	0	0	0	0	0	0	0	0	0	0	0	0	0	0	0	1	4.16667	24	0	0	0	0	0	0	0	0	0	0	1	0	0	3	0	0	1	0	0	0	0	0
18	0	0	0	0	0	0	0	0	1	0	0	0	0	0	0	0	0	0	0	0	0	0	0	0	1	4.16667	24	0	0	0	0	0	0	0	0	0	0	1	0	0	4	0	0	1	0	0	0	0	0
20	0	0	0	0	0	0	0	0	1	0	1	1	1	1	0	0	0	1	0	0	0	2	0	1	8	33.3333	24	0	1	2	0	1	0	0	1	1	0	1	0	0	5	1	3	1	0	0	2	1	1
22	2	0	0	0	0	0	1	0	3	0	1	3	1	1	1	0	0	1	0	0	0	2	0		10	41.6667	24	0	1	2	1	1	0	0	1	1	0	1	0	0	5	1	2	1	2	0	2	1	1
24	2	1	0	4	0	0	1	1	3	3	1	3	1	1	1	0	0	1	0	0	2	2	0	2	16	66.6667	24	0	1	2	1	1	0	0	1	1	0	1	0	0	5	1	2	1	2	0	2	2	1
26	2	2	0	4	0	0	2	1	3	0	1	3	1	1	1	0	0	1	1	0	2	2	0	2	16	66.6667	24	0	1	4	1	3	0	0	1	1	0	1	0	0	5	1	2	1	2	0	2	3	1
28	2	2	1	4	0	1	2	1	5	0	1	5	1	1	1	0	1	1	1	0	4	2	0	2	19	79.1667	24	0	1	4	1	3	0	0	1	1	0	2	0	0	5	1	2	1	2	0	4	3	1
30	2	2	2	2	0	0	2	1	5	0	1	5	2	1	1	0	4	1	2	1	4	2	0	3	19	79.1667	24	0	1	4	1	3	0	0	1	3	0	2	0	0	-9999	1	2	1	2	0	8	-9999	1
32	-8888	2	1	2	0	0	2	1	-8888	1	2	5	-8888	2	1	-8888	2	1	2	1	-8888	3	0	-8888	15	62.5	18	6	1	-8888	1	-8888	0	0	1	-8888	0	-8888	0	0	-9999	1	2	-8888	0	1	-8888	-9999	1
34	-8888	2	2	1	0	1	2	1	-8888	1	2	6	-8888	2	2	-8888	2	1	2	1	-8888	2	0	-8888	16	66.6667	18	6	1	-8888	1	-8888	0	0	1	-8888	0	-8888	0	0	-9999	1	2	-8888	2	0	-8888	-9999	2
36	-8888	2	2	1	0	1	2	1	-8888	1	2	6	-8888	2	2	-8888	2	1	2	1	-8888	2	0	-8888	16	66.6667	18	6	1	-8888	1	-8888	0	0	1	-8888	0	-8888	0	1	-9999	5	1	-8888	1	2	-8888	-9999	3
38	-8888	2	2	2	1	1	2	2	-8888	2	2	8	-8888	3	2	-8888	4	1	2	1	-8888	2	0	-8888	17	70.8333	18	6	1	-8888	1	-8888	0	0	2	-8888	0	-8888	0	1	-9999	1	3	-8888	2	1	-8888	-9999	2
40	-8888	2	2	2	2	1	2	2	-8888	2	2	8	-8888	3	2	-8888	4	1	2	1	-8888	2	0	-8888	17	70.8333	18	6	1	-8888	1	-8888	0	0	2	-8888	0	-8888	0	2	-9999	1	3	-8888	3	-9999	-8888	-9999	2
42	-8888	2	2	2	2	-9999	2	2	-8888	2	2	8	-8888	3	2	-8888	4	1	2	1	-8888	2	0	-8888	16	66.6667	17	7	1	-8888	1	-8888	0	0	2	-8888	0	-8888	0	2	-9999	1	3	-8888	3	-9999	-8888	-9999	2
44	-8888	2	2	2	2	-9999	3	2	-8888	1	2	8	-8888	3	3	-8888	4	1	2	1	-8888	2	0	-8888	16	66.6667	17	7	1	-8888	2	-8888	0	0	2	-8888	0	-8888	0	2	-9999	1	3	-8888	3	-9999	-8888	-9999	2
46	-8888	2	2	2	2	-9999	3	2	-8888	2	2	-9999	-8888	4	4	-8888	3	1	5	1	-8888	2	0	-8888	15	62.5	16	8	1	-8888	2	-8888	1	0	2	-8888	0	-8888	0	2	-9999	1	3	-8888	3	-9999	-8888	-9999	2
	-9999	died of too large tumor
	-8888	was sacrificed due to large tumor
[truncated: 7 more columns]
