# Supplementary material for: NRF3 suppresses squamous carcinogenesis, involving the unfolded protein response regulator HSPA5
Source: EMBO Mol Med. 2023 Oct 9;15(11):e17761. doi: 10.15252/emmm.202317761 (PMC10630885; doi:10.15252/emmm.202317761)
Supplement: Supplementary file 7 — Source Data for Figure 2 [file EMMM-15-e17761-s006.zip › Figure 2/2D/numerical data 2D.xlsx]

## Sheet: Tabelle1
		wt			ko			died		sacrificed		total dead		alive animals
	week	SP	MP	LP	SP	MP	LP	wt	ko	wt	ko	wt	ko	wt	ko
	0	0	0	0	0	0	0							24	24
	2	0	0	0	0	0	0							24	24
	4	0	0	0	0	0	0							24	24
	6	0	0	0	0	0	0							24	24
	8	0	0	0	0	0	0							24	24
	10	0	0	0	0	0	0							24	24
	11	0	0	0	0	0	0							24	24
	14	0	0	0	1	0	0							24	24
	16	0	0	0	8	0	0							24	24
	18	1	0	0	6	2	0							24	24
	20	9	0	0	20	5	0							24	24
	22	13	2	0	19	6	4							24	24
	24	30	0	1	17	4	5							24	24
	26	25	3	1	20	4	7							24	24
	28	31	4	1	20	10	6							24	24
	30	33	7	3	18	4	10		2				2	24	22
	32	19	9	0	3	2	4		2	6	7	6	9	18	15
	34	21	7	2	2	5	4		2	6	7	6	9	18	15
	36	21	7	2	4	5	4		2	6	7	6	9	18	15
	38	22	11	6	3	8	4		2	6	7	6	9	18	15
	40	21	13	5	4	6	4		3	6	7	6	10	18	14
	42	21	13	6	3	9	3	1	3	6	7	7	10	17	14
	44	22	12	7	3	10	3	1	3	6	7	7	10	17	14
	46	18	12	7	4	8	5	2	3	6	7	8	10	16	14
	TABLE WITH NORMLIZED DATA:
		wt			ko
	week	SP	MP	LP	SP	MP	LP
	0	0	0	0	0	0	0
	2	0	0	0	0	0	0
	4	0	0	0	0	0	0
	6	0	0	0	0	0	0
	8	0	0	0	0	0	0
	10	0	0	0	0	0	0
	11	0	0	0	0	0	0
	14	0	0	0	0.0416667	0	0
	16	0	0	0	0.333333	0	0
	18	0.0416667	0	0	0.25	0.0833333	0
	20	0.375	0	0	0.833333	0.208333	0
	22	0.541667	0.0833333	0	0.791667	0.25	0.166667
	24	1.25	0	0.0416667	0.708333	0.166667	0.208333
	26	1.04167	0.125	0.0416667	0.833333	0.166667	0.291667
	28	1.29167	0.166667	0.0416667	0.833333	0.416667	0.25
	30	1.375	0.291667	0.125	0.818182	0.181818	0.454545
	32	1.05556	0.5	0	0.2	0.133333	0.266667
	34	1.16667	0.388889	0.111111	0.133333	0.333333	0.266667
	36	1.16667	0.388889	0.111111	0.266667	0.333333	0.266667
	38	1.22222	0.611111	0.333333	0.2	0.533333	0.266667
	40	1.16667	0.722222	0.277778	0.285714	0.428571	0.285714
	42	1.23529	0.764706	0.352941	0.214286	0.642857	0.214286
	44	1.29412	0.705882	0.411765	0.214286	0.714286	0.214286
	46	1.125	0.75	0.4375	0.285714	0.571429	0.357143
