# Supplementary material for: NRF3 suppresses squamous carcinogenesis, involving the unfolded protein response regulator HSPA5
Source: EMBO Mol Med. 2023 Oct 9;15(11):e17761. doi: 10.15252/emmm.202317761 (PMC10630885; doi:10.15252/emmm.202317761)
Supplement: Supplementary file 7 — Source Data for Figure 2 [file EMMM-15-e17761-s006.zip › Figure 2/2F/numerical data 2F.xlsx]

## Sheet: rating of daniel hohl
Week 30
Week 30
	serial	genotype	LP		MP		Comment of Hohl	SCCs		Week 46	serial	gt	LP	MP	Comment	SCCs
1	20678	wt			1		AP3			1	20683	wt		MP1	hellzellig, talgdrüsenadenoma								percentage of malignant conversion
2	20685	wt			1		AP2			2	20683	wt		MP2	AP2																for prism:
3	20685	wt			1		AP2			3	20673	wt	LP1		AP2-3								week	gt	SP	MP	LP	total tumors (from 2D)	SCC (Rating Hohl)	amount mice (from 2B,C)	SCC/total
4	20632	wt			1		AP2			4	20673	wt	LP1		AP3, na								30	wt	33	7	3	43	1	24	2.32558
5	20749(20)	wt	1				AP3-SCC1	1		5	20673	wt		MP1	AP2									ko	18	4	10	32	6	22	18.75
6	20758	wt	1				AP2			6	20674	wt	LP1		AP2								46	wt	18	12	7	37	2	16	5.40541
7	20761	wt	1				AP2			7	20675	wt		MP1	AP2, ta									ko	4	8	5	17	5	14	29.4118
										8	20680	wt	LP1		AP3, fast ka
8	20773	koNrf3	1				SCC2	2		9	20680	wt		MP1	SSC1, na in dermis , weird	SCC1
9	20693	koNrf3	1				AP3			10	20686	wt		MP1	AP3
10	20693	koNrf3	1				AP3-SCC1	1		11	20687	wt		MP1	AP3, ka
11	20694	koNrf3	1				SCC1	1		12	20748	wt	LP1		AP2-3
12	20699	koNrf3	1				AP1-2			13	20748	wt		MP1	AP1, talgdrüsenadenoma
13	20699	koNrf3			1		SCC1	1		14	20747	wt	LP1		AP3
14	20704 (40)	koNrf3	1				AP3			15	20747	wt		MP1	AP3
	20704 (40)	koNrf3			1		SCC2, neutrophile abszess, keratoacanthoma	2		16	20755	wt		MP1	AP3
15	20712	koNrf3	1				AP2, keratoacanthoma			17	20754	wt		MP1	SCC1	SCC1
16	20714	koNrf3	1				SCC1, neutrophile abszesse, präkanzerose	1		18	20759	wt	LP1		AP3, wound
										19	20757	wt	LP1		wound, Lu5 (PanK)
										20	20757	wt	LP2		AP3, ka
										21	20603	koNrf3	LP1		AP3, ka
										22	20701	koNrf3	LP1		AP3, ka
										23	20701	koNrf3		MP1	SSC2, infiltrierend, hohlräume	SCC2
										24	20707	koNrf3		MP1	AP1
										25	20708	koNrf3	LP1		SCC3, tumor + wound	SCC3
										26	20708	koNrf3		MP1	AP1
										27	20667	koNrf3		MP1	AP3, ka
										28	20771	koNrf3		MP1	AP1
										29	20772	koNrf3	LP1		AP3-SCC1	SCC1
										30	20773	koNrf3	LP2		AP3
										31	20774	koNrf3		MP1	AP3
										32	20774	koNrf3		MP2	AP3
										33	20775	koNrf3	LP1		AP3-SCC1	SCC1
										34	20775	koNrf3	LP		wound
										35	20777	koNrf3	LP1		SCC1-2, wound	SCC2
										36	20777	koNrf3	LP2		AP1, wound
										37	20778	koNrf3	LP1		wound + schorf
										38	20778	koNrf3	LP2		AP1, schorf
