# Supplementary material for: NRF3 suppresses squamous carcinogenesis, involving the unfolded protein response regulator HSPA5
Source: EMBO Mol Med. 2023 Oct 9;15(11):e17761. doi: 10.15252/emmm.202317761 (PMC10630885; doi:10.15252/emmm.202317761)
Supplement: Supplementary file 7 — Source Data for Figure 2 [file EMMM-15-e17761-s006.zip › Figure 2/2E/numerical data_2E.xlsx]

## Sheet: analysis
	sample	rating	lenght	BrdU+	BrdU+ / mm epidermis
	C01_wt_20632_MP1_merged	ap	9076.34	800	88.1413
	C01_wt_20678_MP1_merged	ap	4777.74	282	59.0237
	C01_wt_20685_MP2_merged	ap	4063.09	324	79.7422
	C01_wt_20758_LP1_merged	ap	7279.59	205	28.1609
	C01_wt_20761_LP1_merged	ap	5553.93	374	67.3397
	C02_wt_20673_LP1?_merged	ap	7816.35	369	47.2087
	C02_wt_20673_MP1_merged	ap	5232.75	145	27.7101
	C02_wt_20674_LP1_merged	ap	21866.3	909	41.5709
	C02_wt_20675_MP1_merged	ap	3759.49	146	38.8351
	C02_wt_20683_MP1_merged	ap	5863.89	370	63.0981
	C02_wt_20683_MP2_merged	ap	2762.13	95	34.3938
	C02_wt_20686_MP1_merged	ap	4770	166	34.8009
	C02_wt_20687_MP1_merged	ap	5920.97	284	47.9651
	C02_wt_20747_LP1_merged	ap	4709.56	196	41.6174
	C02_wt_20747_MP1_merged	ap	5253.34	170	32.3604
	C02_wt_20748_LP1_merged	ap	5264.73	200	37.9886
	C02_wt_20748_MP1_merged	ap	2763.44	105	37.9961
	C02_wt_20755_MP1_merged	ap	6390.24	306	47.8855
	C02_wt_20757_LP1_merged	ap	3683.1	36	9.77437
	C02_wt_20759_LP1_merged	ap	4820.14	205	42.5299
	C01_ko_20699_LP1_merged	ap	932.791	91.2	97.7711
	C01_ko_20693_LP1_merged	ao	1988.14	207	104.118
	C02_ko_20667_MP1_merged	ap	4620.47	501	108.431
	C02_ko_20701_LP1_merged	ap	4692.35	369	78.6386
	C02_ko_20707_MP1_merged	ap	1830.5	253	138.213
	C02_ko_20771_MP1_merged	ap	4864.9	94	19.3221
	C02_ko_20773_LP2_merged	ap	13717.4	916	66.7765
	C02_ko_20774_MP1_merged	ap	13321.7	223	16.7396
	C02_ko_20774_MP2_merged	ap	7149.4	623	87.1402
	C02_ko_20777_LP2_merged	ap	3009.38	81	26.9159
	C02_ko_20778_LP2_merged	ap	5413.3	244	45.0742
	C01_ko_20712_LP1_merged	ap	5718.9	333	58.228
	C01_ko_20773_LP1_merged	ap	2333.56	5	58.228
	C01_ko_20708_LP1_merged	ap	4099.15	401	97.825
	C02_ko_20701_MP1_merged	ap	3859.99	195	50.5183
	C01_wt_20618_LP1_merged		7475.21	565	75.5832
	C02_wt_20673_LP1_merged	ap	2333.56	5	2.14265
	C02_ko_20778_LP1_merged	wound/ap	2714.34	30	11.0524
