# Supplementary material for: NRF3 suppresses squamous carcinogenesis, involving the unfolded protein response regulator HSPA5
Source: EMBO Mol Med. 2023 Oct 9;15(11):e17761. doi: 10.15252/emmm.202317761 (PMC10630885; doi:10.15252/emmm.202317761)
Supplement: Supplementary file 8 — Source Data for Figure 3 [file EMMM-15-e17761-s002.zip]

Archive with 132 entries (120 files):
- Figure 3/
- Figure 3/._.DS_Store
- Figure 3/3D/
- Figure 3/3G/
- Figure 3/3B/
- Figure 3/3J/
- Figure 3/3F/
- Figure 3/3A/
- Figure 3/3I/
- Figure 3/.DS_Store
- __MACOSX/Figure 3/._.DS_Store
- Figure 3/3E/
- Figure 3/3H/
- Figure 3/3C/
- Figure 3/3K/
- Figure 3/3D/graph 3D.pzfx
- __MACOSX/Figure 3/3D/._graph 3D.pzfx
- Figure 3/3D/micr.image_E64 9h SCC13 EV C1 1.JPG
- __MACOSX/Figure 3/3D/._micr.image_E64 9h SCC13 EV C1 1.JPG
- Figure 3/3D/numerical data 3D.xlsx
- Figure 3/3D/micr.image_E64 0h SCC13 EV C1 1.JPG
- __MACOSX/Figure 3/3D/._micr.image_E64 0h SCC13 EV C1 1.JPG
- Figure 3/3D/._micr.image_E64 0h SCC13 sg1 C4 2.JPG
- Figure 3/3D/micr.image_E64 9h SCC13 sg1 C4 2.JPG
- __MACOSX/Figure 3/3D/._micr.image_E64 9h SCC13 sg1 C4 2.JPG
- Figure 3/3D/._numerical data 3D.xlsx
- Figure 3/3D/._micr.image_E64 9h SCC13 sg1 C4 2.JPG
- Figure 3/3D/micr.image_E64 0h SCC13 sg1 C4 2.JPG
- __MACOSX/Figure 3/3D/._micr.image_E64 0h SCC13 sg1 C4 2.JPG
- Figure 3/3D/._micr.image_E64 0h SCC13 EV C1 1.JPG
- Figure 3/3D/._graph 3D.pzfx
- Figure 3/3D/._micr.image_E64 9h SCC13 EV C1 1.JPG
- Figure 3/3G/graph 3G.pzfx
- __MACOSX/Figure 3/3G/._graph 3G.pzfx
- Figure 3/3G/._graph 3G.pzfx
- Figure 3/3G/numerical data 3G.xlsx
- Figure 3/3G/._numerical data 3G.xlsx
- Figure 3/3B/._graph 3B.pzfx
- Figure 3/3B/._.DS_Store
- Figure 3/3B/._numerical data 3B.xlsx
- Figure 3/3B/._image_EV C1.png
- Figure 3/3B/numerical data 3B.xlsx
- Figure 3/3B/graph 3B.pzfx
- __MACOSX/Figure 3/3B/._graph 3B.pzfx
- Figure 3/3B/image_KO C4.png
- __MACOSX/Figure 3/3B/._image_KO C4.png
- Figure 3/3B/.DS_Store
- __MACOSX/Figure 3/3B/._.DS_Store
- Figure 3/3B/image_EV C1.png
- __MACOSX/Figure 3/3B/._image_EV C1.png
- Figure 3/3B/._image_KO C4.png
- Figure 3/3J/micr.image_EV C1.tiff
- __MACOSX/Figure 3/3J/._micr.image_EV C1.tiff
- Figure 3/3J/._micr.image_KO C4.tiff
- Figure 3/3J/micr.image_KO C4.tiff
- __MACOSX/Figure 3/3J/._micr.image_KO C4.tiff
- Figure 3/3J/._micr.image_EV C1.tiff
- Figure 3/3F/western NRF3 marker.Tif
- __MACOSX/Figure 3/3F/._western NRF3 marker.Tif
- Figure 3/3F/._WB marker.webp
- Figure 3/3F/._western lamin marker.Tif
- Figure 3/3F/WB marker.webp
- Figure 3/3F/western lamin A:C labelled.png
- __MACOSX/Figure 3/3F/._western lamin A:C labelled.png
- Figure 3/3F/._western NRF3 marker.Tif
- Figure 3/3F/._western lamin A:C labelled.png
- Figure 3/3F/._western NRF3 labelled.png
- Figure 3/3F/western NRF3 labelled.png
- __MACOSX/Figure 3/3F/._western NRF3 labelled.png
- Figure 3/3F/western lamin marker.Tif
- __MACOSX/Figure 3/3F/._western lamin marker.Tif
- Figure 3/3A/western NRF3 marker.Tif
- Figure 3/3A/western tubulin  labelled.png
- __MACOSX/Figure 3/3A/._western tubulin  labelled.png
- Figure 3/3A/western NRF1 tubulin marker.Tif
- Figure 3/3A/._western NRF1 labelled.png
- Figure 3/3A/WB marker.webp
- Figure 3/3A/western NRF2 marker.Tif
- Figure 3/3A/._western tubulin  labelled.png
- Figure 3/3A/western NRF1 labelled.png
- __MACOSX/Figure 3/3A/._western NRF1 labelled.png
- Figure 3/3A/western NRF2  labelled.png
- __MACOSX/Figure 3/3A/._western NRF2  labelled.png
- Figure 3/3A/._western NRF1 tubulin marker.Tif
- Figure 3/3A/._western NRF2  labelled.png
- Figure 3/3A/western NRF3  labelled.png
- __MACOSX/Figure 3/3A/._western NRF3  labelled.png
- Figure 3/3A/._western NRF3  labelled.png
- Figure 3/3I/._graph 3I.pzfx
- Figure 3/3I/._numerical data 3I.xlsx
- Figure 3/3I/numerical data 3I.xlsx
- Figure 3/3I/graph 3I.pzfx
- __MACOSX/Figure 3/3I/._graph 3I.pzfx
- Figure 3/3E/western NRF3.Tif
- Figure 3/3E/WB marker.webp
- Figure 3/3E/._western GAPDH  labelled.png
- Figure 3/3E/._western NRF3.Tif
- Figure 3/3E/western GAPDH  labelled.png
- __MACOSX/Figure 3/3E/._western GAPDH  labelled.png
- Figure 3/3E/western NRF3 marker  labelled.png
- __MACOSX/Figure 3/3E/._western NRF3 marker  labelled.png
- Figure 3/3E/._western NRF3 marker  labelled.png
- Figure 3/3E/._western GAPDH marker.Tif
- Figure 3/3E/western GAPDH marker.Tif
- __MACOSX/Figure 3/3E/._western GAPDH marker.Tif
- Figure 3/3H/._micr.image_KOC4.png
- Figure 3/3H/._numerical data 3H.xlsx
- Figure 3/3H/numerical data 3H.xlsx
- Figure 3/3H/._graph 3H.pzfx
- Figure 3/3H/micr.image_EVC1.png
- __MACOSX/Figure 3/3H/._micr.image_EVC1.png
- Figure 3/3H/micr.image_KOC4.png
- __MACOSX/Figure 3/3H/._micr.image_KOC4.png
- Figure 3/3H/graph 3H.pzfx
- __MACOSX/Figure 3/3H/._graph 3H.pzfx
- Figure 3/3H/._micr.image_EVC1.png
- Figure 3/3C/._numerical data 3C.xlsx
- Figure 3/3C/._graph 3C.pzfx
- Figure 3/3C/numerical data 3C.xlsx
- Figure 3/3C/graph 3C.pzfx
- __MACOSX/Figure 3/3C/._graph 3C.pzfx
- Figure 3/3K/micr.image_EV C1.tif
- __MACOSX/Figure 3/3K/._micr.image_EV C1.tif
- Figure 3/3K/micr.image_KO C4.tif
- __MACOSX/Figure 3/3K/._micr.image_KO C4.tif
- Figure 3/3K/._micr.image_KO C4.tif
- Figure 3/3K/numerical data 3K.xlsx
- Figure 3/3K/._graph 3K.pzfx
- Figure 3/3K/graph 3K.pzfx
- __MACOSX/Figure 3/3K/._graph 3K.pzfx
- Figure 3/3K/._micr.image_EV C1.tif
- Figure 3/3K/._numerical data 3K.xlsx
