# Supplementary material for: NRF3 suppresses squamous carcinogenesis, involving the unfolded protein response regulator HSPA5
Source: EMBO Mol Med. 2023 Oct 9;15(11):e17761. doi: 10.15252/emmm.202317761 (PMC10630885; doi:10.15252/emmm.202317761)
Supplement: Supplementary file 8 — Source Data for Figure 3 [file EMMM-15-e17761-s002.zip › Figure 3/3D/numerical data 3D.xlsx]

## Sheet: Tabelle1
E64 scratch assay
		Name	0h	3h	%	mean		6h	%	mean		9h	%	mean		24h	%	mean
		E64 SCC13 EV C1 1.JPG:0001-1152	2824988	2672230	94.5926			2638870	93.4117			2385963	84.4592			1861168	65.8823
		E64 SCC13 EV C1 2.JPG:0001-1152	4825381	4849807	100.506			4488432	93.0172			4508523	93.4335			3436044	71.2077
		E64 SCC13 EV C1 3.JPG:0001-1152	5031679	4873802	96.8623			4824610	95.8847			4834231	96.0759			3744553	74.4196
		E64 SCC13 EV C1 4.JPG	1970376	1956366	99.289			1907822	96.8253			1935712	98.2407			1448318	73.5047
						97.8125				94.7847				93.0523				71.2536
		E64 SCC13 EV C1 5.JPG:0001-1152	2078503	1976473	95.0912			1860669	89.5197			1725816	83.0317			764164	36.7651
		E64 SCC13 EV C1 6.JPG:0001-1152	2179748	1901224	87.2222			1859993	85.3306			1703114	78.1335			1215167	55.748
		E64 SCC13 EV C1 7.JPG:0001-1152	2016423	1878282	93.1492			1764788	87.5207			1626024	80.639			1269772	62.9715
		E64 SCC13 EV C1 7.JPG:0001-1152	2016423	1479116	73.3535			1246935	61.839			1160372	57.5461			857226	42.5122
						87.204				81.0525				74.8376				49.4992
		E64 SCC13 EV C1 9.JPG:0001-1152	2066956	1937480	93.7359			1768392	85.5554			1832209	88.6429			1492970	72.2304
		E64 SCC13 EV C1 10.JPG:0001-1152	1930695	2007294	103.967			1790553	92.7414			1760246	91.1716			1273749	65.9736
		E64 SCC13 EV C1 11.JPG:0001-1152	1745281	1590852	91.1516			1609535	92.2221			1550481	88.8385			826630	47.3637
		E64 SCC13 EV C1 12.JPG	1645669	1595175	96.9317			1566389	95.1825			1562705	94.9586			1326805	80.6241
						96.4467				91.4253				90.9029				66.5479
		E64 SCC13 EV C2 1.JPG:0001-1152	1634907	1442774	88.2481			1365012	83.4917			1562705	95.5837			694044	42.4516
		E64 SCC13 EV C2 2.JPG:0001-1152	1471806	1438914	97.7652			1331645	90.4769			1239738	84.2324			795064	54.0196
		E64 SCC13 EV C2 3.JPG:0001-1152	1483222	1301247	87.7311			1346090	90.7545			1279501	86.265			691206	46.6017
		E64 SCC13 EV C2 4.JPG	1591662	1301247	81.754			1528126	96.0082			1540706	96.7986			1378637	86.6162
						88.8746				90.1828				90.7199				57.4223
		E64 SCC13 EV C2 5.JPG:0003-1152	1270620	1165401	91.7191			1052196	82.8097			919732	72.3845			427788	33.6677
		E64 SCC13 EV C2 6.JPG:0001-1152	1595457	1490864	93.4443			1380534	86.5291			1234662	77.3861			580626	36.3925
		E64 SCC13 EV C2 7.JPG:0001-1152	1603463	1396515	87.0937			1426150	88.9419			1287973	80.3245			616015	38.4178
		E64 SCC13 EV C2 8.JPG	1384934	1407037	101.596			1515656	109.439			1479527	106.83			1075217	77.6367
						93.4633				91.9299				84.2313				46.5286
		E64 SCC13 EV C2 9.JPG:0001-1152	1839697	1699270	92.3668			1789398	97.2659			1706243	92.7459			1153277	62.6884
		E64 SCC13 EV C2 10.JPG:0001-1152	1613413	1430614	88.67			1372714	85.0814			1256122	77.855			888415	55.0643
		E64 SCC13 EV C2 11.JPG:0001-1152	1567271	1487499	94.9101			1448964	92.4514			1327951	84.7301			881660	56.2545
		E64 SCC13 EV C2 12.JPG	1517302	1452758	95.7461			1445120	95.2427			1360282	89.6514			875824	57.7225
						92.9233				92.5104				86.2456				57.9324
		E64 SCC13 sg1 C3 1.JPG:0001-1152	803290	682467	84.959			368852	45.9177			128473	15.9934			0	0
		E64 SCC13 sg1 C3 2.JPG:0001-1152	504368	397146	78.7413			115500	22.8999			0	0			0	0
		E64 SCC13 sg1 C3 3.JPG:0001-1152	474462	346876	73.1093			60390	12.7281			0	0			0	0
		E64 SCC13 sg1 C3 4.JPG:0001-1139	337572	278335	82.452			150949	44.7161			12272	3.63537			0	0
						79.8154				31.5655				4.90718				0
		E64 SCC13 sg1 C3 5.JPG:0001-1152	812842	634283	78.0328			400884	49.3188			91438	11.2492			0	0
		E64 SCC13 sg1 C3 6.JPG:0001-1152	456380	343252	75.2119			72712	15.9323			0	0			0	0
		E64 SCC13 sg1 C3 7.JPG:0001-1152	410243	290050	70.702			43368	10.5713			0	0			0	0
		E64 SCC13 sg1 C3 8.JPG:0001-1152	486308	372699	76.6385			234276	48.1744			33821	6.95465			0	0
						75.1463				30.9992				4.55095				0
		E64 SCC13 sg1 C3 9.JPG:0001-1152	743628	579280	77.8992			288661	38.8179			0	0			0	0
		E64 SCC13 sg1 C3 10.JPG:0001-1152	586259	438064	74.7219			197346	33.6619			0	0			0	0
		E64 SCC13 sg1 C3 11.JPG:0001-1152	471624	345885	73.3391			172363	36.5467			0	0			0	0
		E64 SCC13 sg1 C3 12.JPG:0002-1152	627237	486360	77.5401			340078	54.2184			134266	21.4059			0	0
						75.8751				40.8112				5.35149				0
		E64 SCC13 sg1 C4 1.JPG:0001-1152	972304	847604	87.1748			641764	66.0045			275438	28.3284			0	0
		E64 SCC13 sg1 C4 2.JPG:0001-1152	909207	854779	94.0137			588553	64.7326			203760	22.4107			0	0
		E64 SCC13 sg1 C4 3.JPG:0001-1152	854932	758688	88.7425			488620	57.1531			120733	14.1219			0	0
		E64 SCC13 sg1 C4 4.JPG:0001-1152	510662	455749	89.2467			244694	47.917			19401	3.79919			0	0
						89.7944				58.9518				17.1651				0
		E64 SCC13 sg1 C4 5.JPG:0001-1152	609858	465948	76.4027			279434	45.8195			0	0			0	0
		E64 SCC13 sg1 C4 6.JPG:0001-1152	552286	411386	74.4879			184079	33.3304			0	0			0	0
		E64 SCC13 sg1 C4 7.JPG:0001-1152	488615	359705	73.6173			155326	31.789			0	0			0	0
		E64 SCC13 sg1 C4 8.JPG:0003-1152	543102	447190	82.34			321501	59.1972			204739	37.6981			0	0
						76.7119				42.534				9.42452				0
		E64 SCC13 sg1 C4 9.JPG:0001-1152	838498	677370	80.7837			429354	51.2051			137362	16.3819			0	0
		E64 SCC13 sg1 C4 10.JPG:0001-1152	722881	574185	79.4301			335890	46.4655			57901	8.00976			0	0
		E64 SCC13 sg1 C4 11.JPG:0001-1152	566154	391833	69.2096			143580	25.3606			0	0			0	0
		E64 SCC13 sg1 C4 12.JPG:0001-1152	550024	362513	65.9086			227160	41.3			75540	13.7339			0	0
						73.833				41.0828				9.5314				0
round 2
		E64 SCC13 EV C1 1.JPG:0001-1152	874200	847039	96.893			735272	84.108			687806	78.6783			196062	22.4276
		E64 SCC13 EV C1 2.JPG:0001-1152	787207	707765	89.9084			496484	63.0691			524218	66.5921			77080	9.79158
		E64 SCC13 EV C1 3.JPG:0001-1152	670022	528288	78.8464			446488	66.6378			449000	67.0127			48104	7.17947
		E64 SCC13 EV C1 4.JPG:0003-1147	973975	828409	85.0544			778973	79.9787			719358	73.858			238948	24.5333
						87.6756				73.4484				71.5353				15.983
		E64 SCC13 EV C1 5.JPG:0001-1152	756831	703358	92.9346			586966	77.5558			531196	70.1869			11557	1.52703
		E64 SCC13 EV C1 6.JPG:0001-1152	794583	769866	96.8893			664283	83.6015			604384	76.063			72790	9.16078
		E64 SCC13 EV C1 7.JPG:0001-1152	700228	663541	94.7607			600504	85.7584			544712	77.7907			0	0
		E64 SCC13 EV C1 8.JPG:0003-1152	841517	783337	93.0863			663514	78.8474			561978	66.7815			0	0
						94.4177				81.4407				72.7055				2.67195
		E64 SCC13 EV C1 9.JPG:0002-1152	834187	828158	99.2773			717141	85.9689			670114	80.3314			0	0
		E64 SCC13 EV C1 10.JPG:0001-1152	736273	813562	110.497			609706	82.8098			521620	70.846			0	0
		E64 SCC13 EV C1 11.JPG:0001-0418	850126	984555	115.813			593008	69.7553			551068	64.8219			0	0
		E64 SCC13 EV C1 12.JPG:0003-1147	1211761	1201380	99.1433			1034576	85.3779			862658	71.1904			0	0
						106.183				80.978				71.7974				0
		E64 SCC13 EV C2 1.JPG:0001-1152	1156562	1132727	97.9392			963337	83.2932			836777	72.3504			66365	5.73813
		E64 SCC13 EV C2 2.JPG:0001-1152	1121014	1053558	93.9826			936252	83.5183			904118	80.6518			549496	49.0178
		E64 SCC13 EV C2 3.JPG:0001-1152	1004210	942886	93.8933			806857	80.3474			709296	70.6322			209144	20.8267
		E64 SCC13 EV C2 4.JPG:0003-1147	886393	761131	85.8683			488102	55.0661			253763	28.6287			0	0
						92.9208				75.5563				63.0658				18.8957
		E64 SCC13 EV C2 5.JPG:0001-1152	1432546	1335035	93.1932			1164564	81.2933			1064456	74.3052			712759	49.7547
		E64 SCC13 EV C2 6.JPG:0001-1152	1416885	1320434	93.1927			1181796	83.408			1207168	85.1987			1055000	74.4591
		E64 SCC13 EV C2 7.JPG:0001-1152	1432675	1437464	100.334			1289676	90.0187			1201190	83.8425			1042158	72.7421
		E64 SCC13 EV C2 8.JPG:0003-1152	1030824	958086	92.9437			765912	74.3009			639396	62.0277			0	0
						94.916				82.2553				76.3435				49.239
		E64 SCC13 EV C2 9.JPG:0002-1152	1684305	1645381	97.689			1346193	79.9257			1143589	67.8968			0	0
		E64 SCC13 EV C2 10.JPG:0001-1152	1684360	1602029	95.112			1379063	81.8746			1175909	69.8134			0	0
		E64 SCC13 EV C2 11.JPG:0001-0418	1588763	1478357	93.0508			1215072	76.4791			983018	61.8732			0	0
		E64 SCC13 EV C2 12.JPG:0003-1147	1512355	1331619	88.0494			1013094	66.9878			710382	46.9719			0	0
						93.4753				76.3168				61.6388				0
		E64 SCC13 sg1 C3 1.JPG:0001-1152	714772	659520	92.27			514748	72.0157			382826	53.5592			0	0
		E64 SCC13 sg1 C3 2.JPG:0001-1152	480957	428833	89.1624			315202	65.5364			241976	50.3114			0	0
		E64 SCC13 sg1 C3 3.JPG:0001-1152	663482	543168	81.8663			405341	61.093			279196	42.0804			0	0
		E64 SCC13 sg1 C3 4.JPG:0001-1152	730835	603762	82.6126			438242	59.9646			310326	42.4618			0	0
						86.4778				64.6524				47.1032				0
		E64 SCC13 sg1 C3 5.JPG:0002-1152	1030235	992354	96.3231			784210	76.1195			674511	65.4716			0	0
		E64 SCC13 sg1 C3 6.JPG:0001-1152	841787	778684	92.5037			619936	73.6452			468227	55.623			0	0
		E64 SCC13 sg1 C3 7.JPG:0001-1152	829706	753949	90.8694			629818	75.9086			479744	57.821			0	0
		E64 SCC13 sg1 C3 8.JPG:0001-1152	996218	987272	99.102			802462	80.5508			677270	67.9841			0	0
						94.6995				76.556				61.7249				0
		E64 SCC13 sg1 C3 9.JPG:0002-1152	762579	754248	98.9075			636949	83.5256			541508	71.0101			0	0
		E64 SCC13 sg1 C3 10.JPG:0001-1152	897250	811269	90.4173			698554	77.855			478530	53.333			0	0
		E64 SCC13 sg1 C3 11.JPG:0001-1152	778328	657887	84.5257			479598	61.619			299314	38.456			0	0
		E64 SCC13 sg1 C3 12.JPG:0001-1152	810533	663181	81.8204			478120	58.9883			276146	34.0697			0	0
						88.9177				70.497				49.2172				0
		E64 SCC13 sg1 C4 1.JPG:0001-1152	981009	799890	81.5375			621529	63.3561			520964	53.1049			0	0
		E64 SCC13 sg1 C4 2.JPG:0001-1152	876333	642824	73.3539			541274	61.7658			434897	49.6269			0	0
		E64 SCC13 sg1 C4 3.JPG:0001-1152	876256	690430	78.7932			578263	65.9925			412637	47.0909			0	0
		E64 SCC13 sg1 C4 4.JPG:0001-1152	644871	473963	73.4973			336555	52.1895			209556	32.4958			0	0
						76.7955				60.826				45.5796				0
		E64 SCC13 sg1 C4 5.JPG:0001-1152	873957	732881	83.8578			554438	63.44			447729	51.2301			0	0
		E64 SCC13 sg1 C4 6.JPG:0001-1152	694213	505563	72.8253			319478	46.0202			226324	32.6015			0	0
		E64 SCC13 sg1 C4 7.JPG:0001-1152	654389	530399	81.0526			365999	55.9299			263094	40.2045			0	0
		E64 SCC13 sg1 C4 8.JPG:0001-1140	561310	426527	75.9878			282563	50.3399			116354	20.729			0	0
						78.4309				53.9325				36.1913				0
		E64 SCC13 sg1 C4 9.JPG:0001-1152	738007	566423	76.7504			344308	46.6538			192378	26.0672			0	0
		E64 SCC13 sg1 C4 10.JPG:0001-1152	575563	430651	74.8226			250780	43.5713			114135	19.8301			0	0
		E64 SCC13 sg1 C4 11.JPG:0001-1152	546523	381236	69.7566			217354	39.7703			34518	6.31593			0	0
		E64 SCC13 sg1 C4 12.JPG:0001-1152	606308	481174	79.3613			266777	44.0002			76196	12.5672			0	0
						75.1727				43.4989				16.1951				0
