# Supplementary material for: NRF3 suppresses squamous carcinogenesis, involving the unfolded protein response regulator HSPA5
Source: EMBO Mol Med. 2023 Oct 9;15(11):e17761. doi: 10.15252/emmm.202317761 (PMC10630885; doi:10.15252/emmm.202317761)
Supplement: Supplementary file 8 — Source Data for Figure 3 [file EMMM-15-e17761-s002.zip › Figure 3/3G/numerical data 3G.xlsx]

## Sheet: Tabelle1
			Name	Area 0h	3h	%	mean		6h	%	mean		9h	%	mean				Name	Area 0h	3h	%	mean		6h	%	mean		9h	%	mean
		1	Rescue DMSO 1.JPG:0001-1152	1649533	1352596	81.9987			1056765	64.0645			777212	47.1171					Rescue DMSO 1.JPG:0001-1152	1375785	1115371	81.0716			840762	61.1114			603751	43.8841
		1	Rescue DMSO 2.JPG:0001-1152	1963470	1675695	85.3435			1313568	66.9003			972444	49.5268					Rescue DMSO 2.JPG:0002-1152	1188025	956032	80.4724			696574	58.6329			466703	39.2839
		1	Rescue DMSO 3.JPG:0001-1152	1992334	1793371	90.0136			1448554	72.7064			1081258	54.2709					Rescue DMSO 3.JPG:0001-1152	1304449	1081404	82.9012			812732	62.3046			556110	42.6318
		1	Rescue DMSO 4.JPG:0001-1152	1752560	1509281	86.1186			1148777	65.5485			835750	47.6874					Rescue DMSO 4.JPG:0002-1152	1354929	1129905	83.3922			842430	62.1752			656133	48.4256
							85.8686				67.3049				49.6506								81.9593				61.0561				43.5564
		1	Rescue DMSO 5.JPG:0001-1152	965828	663524	68.7			344557	35.6748			133916	13.8654					Rescue DMSO 5.JPG:0002-1152	1203550	1055695	87.7151			770536	64.0219			550110	45.7073
		1	Rescue DMSO 6.JPG:0001-1152	1526195	1364444	89.4017			1107092	72.5394			888211	58.1977					Rescue DMSO 6.JPG:0002-1152	1029888	785285	76.2496			562096	54.5784			337292	32.7504
		2	Rescue DMSO 7.JPG:0002-1152	1587139	1437325	90.5608			1171702	73.8248			924001	58.218					Rescue DMSO 7.JPG:0002-1152	1121433	871086	77.6762			588980	52.5203			287968	25.6786
		1	Rescue DMSO 8.JPG:0001-1152	1694831	1448180	85.4469			1189539	70.1863			912492	53.8397					Rescue DMSO 8.JPG:0002-1152	1085280	927653	85.4759			664357	61.2153			383803	35.3644
							83.5273				63.0563				46.0302								81.7792				58.084				34.8752
		1	Rescue DMSO 9.JPG:0001-1152	1369278	959406	70.0666			668353	48.8106			340455	24.8638
		1	Rescue DMSO 10.JPG:0001-1152	1431734	1269660	88.6799			1017004	71.033			766259	53.5196
		2	Rescue DMSO 11.JPG:0002-1152	1060962	963304	90.7953			740350	69.781			552328	52.0592					Rescue DOX1 9.JPG:0002-1152	1792648	1467710	81.8739			1046675	58.3871			828474	46.2151
		1	Rescue DMSO 12.JPG:0001-1152	1681395	1481735	88.1253			1237134	73.5778			934450	55.5759					Rescue DOX1 10.JPG:0002-1152	1417765	1208925	85.2698			958307	67.5928			765822	54.0161
							84.4168				65.8006				46.5046				Rescue DOX1 11.JPG:0001-1152	1761191	1533699	87.0831			1223204	69.4532			992770	56.3692
		1	Rescue DOX 1.JPG:0001-1152	1863300	1481505	79.5097			1186799	63.6934			872299	46.8147					Rescue DOX1 12.JPG:0002-1152	1693864	1510646	89.1834			1178218	69.558			969158	57.2158
		1	Rescue DOX 2.JPG:0001-1152	2142298	1930712	90.1234			1587909	74.1218			1366706	63.7963									85.8525				66.2478				53.4541
		1	Rescue DOX 3.JPG:0001-1152	2140109	1994860	93.213			1666062	77.8494			1416432	66.185
		1	Rescue DOX 4.JPG:0001-1152	1887674	1665165	88.2125			1425913	75.5381			1040245	55.1072
							87.7647				72.8007				57.9758
		1	Rescue DOX 5.JPG:0001-1152	1639775	1353148	82.5203			1111799	67.8019			823783	50.2376
		1	Rescue DOX 6.JPG:0001-1152	1879958	1776342	94.4884			1521394	80.927			1307027	69.5243
		1	Rescue DOX 7.JPG:0001-1152	1991184	1866201	93.7232			1557474	78.2185			1324162	66.5012
		1	Rescue DOX 8.JPG:0001-1152	1935558	1766843	91.2834			1437807	74.2838			1172911	60.5981
							90.5038				75.3078				61.7153
		1	Rescue DOX 9.JPG:0001-1152	2005215	1741849	86.8659			1466993	73.1589			1102450	54.9791
		1	Rescue DOX 10.JPG:0001-1152	1744654	1562591	89.5645			1298482	74.4263			1004570	57.5799
		2	Rescue DOX 11.JPG:0002-1152	1242123	1136505	91.497			920556	74.1115			688177	55.4033
		1	Rescue DOX 12.JPG:0001-1152	1897926	1614629	85.0733			1379350	72.6767			1100372	57.9776
							88.2502				73.5934				56.485
		1	Rescue DMSO 1.JPG:0001-1152	1649533	1352596	81.9987			1056765	64.0645			777212	47.1171					Rescue DMSO 1.JPG:0001-1152	1375785	1115371	81.0716			840762	61.1114			603751	43.8841
		1	Rescue DMSO 2.JPG:0001-1152	1963470	1675695	85.3435			1313568	66.9003			972444	49.5268					Rescue DMSO 2.JPG:0002-1152	1188025	956032	80.4724			696574	58.6329			466703	39.2839
		1	Rescue DMSO 3.JPG:0001-1152	1992334	1793371	90.0136			1448554	72.7064			1081258	54.2709					Rescue DMSO 3.JPG:0001-1152	1304449	1081404	82.9012			812732	62.3046			556110	42.6318
		1	Rescue DMSO 4.JPG:0001-1152	1752560	1509281	86.1186			1148777	65.5485			835750	47.6874					Rescue DMSO 4.JPG:0002-1152	1354929	1129905	83.3922			842430	62.1752			656133	48.4256
							85.8686				67.3049				49.6506								81.9593				61.0561				43.5564
		1	Rescue DMSO 5.JPG:0001-1152	965828	663524	68.7			344557	35.6748			133916	13.8654					Rescue DMSO 5.JPG:0002-1152	1203550	1055695	87.7151			770536	64.0219			550110	45.7073
		1	Rescue DMSO 6.JPG:0001-1152	1526195	1364444	89.4017			1107092	72.5394			888211	58.1977					Rescue DMSO 6.JPG:0002-1152	1029888	785285	76.2496			562096	54.5784			337292	32.7504
		2	Rescue DMSO 7.JPG:0002-1152	1587139	1437325	90.5608			1171702	73.8248			924001	58.218					Rescue DMSO 7.JPG:0002-1152	1121433	871086	77.6762			588980	52.5203			287968	25.6786
		1	Rescue DMSO 8.JPG:0001-1152	1694831	1448180	85.4469			1189539	70.1863			912492	53.8397					Rescue DMSO 8.JPG:0002-1152	1085280	927653	85.4759			664357	61.2153			383803	35.3644
							83.5273				63.0563				46.0302								81.7792				58.084				34.8752
		1	Rescue DMSO 9.JPG:0001-1152	1369278	959406	70.0666			668353	48.8106			340455	24.8638
		1	Rescue DMSO 10.JPG:0001-1152	1431734	1269660	88.6799			1017004	71.033			766259	53.5196
		2	Rescue DMSO 11.JPG:0002-1152	1060962	963304	90.7953			740350	69.781			552328	52.0592
		1	Rescue DMSO 12.JPG:0001-1152	1681395	1481735	88.1253			1237134	73.5778			934450	55.5759
							84.4168				65.8006				46.5046
		1	Rescue DOX 1.JPG:0001-1152	1863300	1481505	79.5097			1186799	63.6934			872299	46.8147
		1	Rescue DOX 2.JPG:0001-1152	2142298	1930712	90.1234			1587909	74.1218			1366706	63.7963
		1	Rescue DOX 3.JPG:0001-1152	2140109	1994860	93.213			1666062	77.8494			1416432	66.185
		1	Rescue DOX 4.JPG:0001-1152	1887674	1665165	88.2125			1425913	75.5381			1040245	55.1072
							87.7647				72.8007				57.9758
		1	Rescue DOX 5.JPG:0001-1152	1639775	1353148	82.5203			1111799	67.8019			823783	50.2376
		1	Rescue DOX 6.JPG:0001-1152	1879958	1776342	94.4884			1521394	80.927			1307027	69.5243
		1	Rescue DOX 7.JPG:0001-1152	1991184	1866201	93.7232			1557474	78.2185			1324162	66.5012
		1	Rescue DOX 8.JPG:0001-1152	1935558	1766843	91.2834			1437807	74.2838			1172911	60.5981
							90.5038				75.3078				61.7153
		1	Rescue DOX 9.JPG:0001-1152	2005215	1741849	86.8659			1466993	73.1589			1102450	54.9791					Rescue DOX1 9.JPG:0002-1152	1792648	1467710	81.8739			1046675	58.3871			828474	46.2151
		1	Rescue DOX 10.JPG:0001-1152	1744654	1562591	89.5645			1298482	74.4263			1004570	57.5799					Rescue DOX1 10.JPG:0002-1152	1417765	1208925	85.2698			958307	67.5928			765822	54.0161
		2	Rescue DOX 11.JPG:0002-1152	1242123	1136505	91.497			920556	74.1115			688177	55.4033					Rescue DOX1 11.JPG:0001-1152	1761191	1533699	87.0831			1223204	69.4532			992770	56.3692
		1	Rescue DOX 12.JPG:0001-1152	1897926	1614629	85.0733			1379350	72.6767			1100372	57.9776					Rescue DOX1 12.JPG:0002-1152	1693864	1510646	89.1834			1178218	69.558			969158	57.2158
							88.2502				73.5934				56.485								85.8525				66.2478				53.4541
