# Supplementary material for: NRF3 suppresses squamous carcinogenesis, involving the unfolded protein response regulator HSPA5
Source: EMBO Mol Med. 2023 Oct 9;15(11):e17761. doi: 10.15252/emmm.202317761 (PMC10630885; doi:10.15252/emmm.202317761)
Supplement: Supplementary file 8 — Source Data for Figure 3 [file EMMM-15-e17761-s002.zip › Figure 3/3B/numerical data 3B.xlsx]

## Sheet: Tabelle1
		EV C1		EV C2		KO C3		KO C4
Threshold row 1		3.47		4.21		8.58		8.67
1/121		2.29		4.56		8		9.2
Threshold row 2		3.03		6.06		9.97		11.28
95		2.53		5.55		9.43		9.94
Threshold row 3		4.42		5.48		7.63		10
70		2.57		4.59		6.82		8.71
