# Supplementary material for: NRF3 suppresses squamous carcinogenesis, involving the unfolded protein response regulator HSPA5
Source: EMBO Mol Med. 2023 Oct 9;15(11):e17761. doi: 10.15252/emmm.202317761 (PMC10630885; doi:10.15252/emmm.202317761)
Supplement: Supplementary file 8 — Source Data for Figure 3 [file EMMM-15-e17761-s002.zip › Figure 3/3I/numerical data 3I.xlsx]

## Sheet: Tabelle1
				Size [AU]
		1	Rescue DMSO 1.JPG	54128
		2	Rescue DMSO 2.JPG	56974
		3	Rescue DMSO 3.JPG	50480
		4	Rescue DMSO 4.JPG	99436
		5	Rescue DMSO 5.JPG	52982
		6	Rescue DMSO 6.JPG	58634
		7	Rescue DMSO 7.JPG	49308
		8	Rescue DMSO 8.JPG	53664
		9	Rescue DMSO 9.JPG	50786
		10	Rescue DMSO 10.JPG	56798
		11	Rescue DMSO 11.JPG	70858
		12	Rescue DMSO 12.JPG	69576
		13	Rescue DMSO 13.JPG	72546
		14	Rescue DMSO 14.JPG	52544
		15	Rescue DMSO 15.JPG	55328
		16	Rescue DMSO 16.JPG	63802
		17	Rescue DMSO 17.JPG	63808
		18	Rescue DMSO 18.JPG	60152
		1	Rescue DOX 1.JPG	46252
		2	Rescue DOX 2.JPG	37622
		3	Rescue DOX 3.JPG	33936
		4	Rescue DOX 4.JPG	49110
		5	Rescue DOX 5.JPG	28878
		6	Rescue DOX 6.JPG	51924
		7	Rescue DOX 7.JPG	43758
		8	Rescue DOX 8.JPG	54488
		9	Rescue DOX 9.JPG	49442
		10	Rescue DOX 10.JPG	50613
		11	Rescue DOX 11.JPG	64670
		12	Rescue DOX 12.JPG	54680
		13	Rescue DOX 13.JPG	69966
		14	Rescue DOX 14.JPG	50296
		15	Rescue DOX 15.JPG	53438
		16	Rescue DOX 16.JPG	48404
		17	Rescue DOX 17.JPG	58046
		18	Rescue DOX 18.JPG	46754
