# Supplementary material for: NRF3 suppresses squamous carcinogenesis, involving the unfolded protein response regulator HSPA5
Source: EMBO Mol Med. 2023 Oct 9;15(11):e17761. doi: 10.15252/emmm.202317761 (PMC10630885; doi:10.15252/emmm.202317761)
Supplement: Supplementary file 8 — Source Data for Figure 3 [file EMMM-15-e17761-s002.zip › Figure 3/3H/numerical data 3H.xlsx]

## Sheet: quantification
	Spheroid #	Size (Arbitrary Units)
		1		2		3
		Evc1	KO C4	Evc1	KO C4	Evc1	KO C4
	1	27892	72072	69810	40400	81718	53626
	2	40708	71522	65436	37314	76612	50770
	3	36414	75156	64342	64378	64526	47620
	4	52430	92050	44940	68382	69998	52690
	5	47428	84674	64660	104762	81280	44120
	6	11114	79954	72534	96912	68668	39088
	7	48334	71192	78438	82060	41102	45936
	8	52800	72290	70384	93974	64690	72026
	9	49598	82724	66738	84890	54328	81002
	10	41532	59820	61962	96386	76766	68388
	11	51664	72292	71988	93902	59622	84792
	12	54132	100298	62250	101256	60724	54352
	13	25904	75168	70964	95990	63424	37812
	14	52988	58910	65110	97598	45796	80840
	15	9226	122136	61840	89870	47486	90284
	16	41984	93680	66346	43890	76598	88784
	17	30938	81276	64550	105918	72872	117148
	18	25734		63506	93934	95664	67580
	19	32312		68496	99480	53504	121518
	20	26020		68726	102066	70774	76854
	21	36456		48758	113122	30704	94184
	22			62890	104742	93368	101806
	23				97272	42732	59316
	24				108764	64816	70948
	25				111206	29126	119416
	26				113320	52572	100334
	27				117934	41468
	28				93610
	29
	30
