# Supplementary material for: NRF3 suppresses squamous carcinogenesis, involving the unfolded protein response regulator HSPA5
Source: EMBO Mol Med. 2023 Oct 9;15(11):e17761. doi: 10.15252/emmm.202317761 (PMC10630885; doi:10.15252/emmm.202317761)
Supplement: Supplementary file 8 — Source Data for Figure 3 [file EMMM-15-e17761-s002.zip › Figure 3/3C/numerical data 3C.xlsx]

## Sheet: Tabelle1
E55 BrdU 6h
		DAPI	BrdU positive	%	mean
	191219 E55 6h BrdU SCC13 EV C1 well1 1_b0c0x0-2752y0-2208.tiff	434	121	27.8802
	191219 E55 6h BrdU SCC13 EV C1 well1 2_b0c0x0-2752y0-2208.tiff	406	102	25.1232
	191219 E55 6h BrdU SCC13 EV C1 well1 3_b0c0x0-2752y0-2208.tiff	343	87	25.3644
	191219 E55 6h BrdU SCC13 EV C1 well1 4_b0c0x0-2752y0-2208.tiff	337	93	27.5964
	191219 E55 6h BrdU SCC13 EV C1 well1 5_b0c0x0-2752y0-2208.tiff	300	78	26
					26.3928
	191219 E55 6h BrdU SCC13 EV C1 well2 1_b0c0x0-2752y0-2208.tiff	319	83	26.0188
	191219 E55 6h BrdU SCC13 EV C1 well2 2_b0c0x0-2752y0-2208.tiff	271	107	39.4834
	191219 E55 6h BrdU SCC13 EV C1 well2 3_b0c0x0-2752y0-2208.tiff	322	80	24.8447
	191219 E55 6h BrdU SCC13 EV C1 well2 4_b0c0x0-2752y0-2208.tiff	320	130	40.625
	191219 E55 6h BrdU SCC13 EV C1 well2 5_b0c0x0-2752y0-2208.tiff	362	106	29.2818
					32.0507
	191219 E55 6h BrdU SCC13 EV C1 well3 1_b0c0x0-2752y0-2208.tiff	161	58	36.0248
	191219 E55 6h BrdU SCC13 EV C1 well3 2_b0c0x0-2752y0-2208.tiff	203	67	33.0049
	191219 E55 6h BrdU SCC13 EV C1 well3 3_b0c0x0-2752y0-2208.tiff	232	114	49.1379
	191219 E55 6h BrdU SCC13 EV C1 well3 4_b0c0x0-2752y0-2208.tiff	228	132	57.8947
	191219 E55 6h BrdU SCC13 EV C1 well3 5_b0c0x0-2752y0-2208.tiff	226	98	43.3628
					43.8851
	191219 E55 6h BrdU SCC13 EV C1 well4 1_b0c0x0-2752y0-2208.tiff	240	88	36.6667
	191219 E55 6h BrdU SCC13 EV C1 well4 2_b0c0x0-2752y0-2208.tiff	413	101	24.4552
	191219 E55 6h BrdU SCC13 EV C1 well4 3_b0c0x0-2752y0-2208.tiff	297	87	29.2929
	191219 E55 6h BrdU SCC13 EV C1 well4 4_b0c0x0-2752y0-2208.tiff	334	89	26.6467
	191219 E55 6h BrdU SCC13 EV C1 well4 5_b0c0x0-2752y0-2208.tiff	273	69	25.2747
					28.4672
	191219 E55 6h BrdU SCC13 EV C1 well5 1_b0c0x0-2752y0-2208.tiff	249	117	46.988
	191219 E55 6h BrdU SCC13 EV C1 well5 2_b0c0x0-2752y0-2208.tiff	189	127	67.1958
	191219 E55 6h BrdU SCC13 EV C1 well5 3_b0c0x0-2752y0-2208.tiff	228	79	34.6491
	191219 E55 6h BrdU SCC13 EV C1 well5 4_b0c0x0-2752y0-2208.tiff	182	83	45.6044
	191219 E55 6h BrdU SCC13 EV C1 well5 5_b0c0x0-2752y0-2208.tiff	280	91	32.5
					45.3874
	191219 E55 6h BrdU SCC13 EV C1 well6 1_b0c0x0-2752y0-2208.tiff	223	44	19.7309
	191219 E55 6h BrdU SCC13 EV C1 well6 2_b0c0x0-2752y0-2208.tiff	321	104	32.3988
					26.0648
	191219 E55 6h BrdU SCC13 EV C2 well1 1_b0c0x0-2752y0-2208.tiff	362	211	58.2873
	191219 E55 6h BrdU SCC13 EV C2 well1 2_b0c0x0-2752y0-2208.tiff	374	122	32.6203
	191219 E55 6h BrdU SCC13 EV C2 well1 3_b0c0x0-2752y0-2208.tiff	360	175	48.6111
	191219 E55 6h BrdU SCC13 EV C2 well1 4_b0c0x0-2752y0-2208.tiff	391	235	60.1023
	191219 E55 6h BrdU SCC13 EV C2 well1 5_b0c0x0-2752y0-2208.tiff	336	144	42.8571
					48.4956
	191219 E55 6h BrdU SCC13 EV C2 well2 1_b0c0x0-2752y0-2208.tiff	497	248	49.8994
	191219 E55 6h BrdU SCC13 EV C2 well2 2_b0c0x0-2752y0-2208.tiff	314	135	42.9936
	191219 E55 6h BrdU SCC13 EV C2 well2 3_b0c0x0-2752y0-2208.tiff	246	98	39.8374
	191219 E55 6h BrdU SCC13 EV C2 well2 4_b0c0x0-2752y0-2208.tiff	183	116	63.388
					49.0296
	191219 E55 6h BrdU SCC13 EV C2 well3 1_b0c0x0-2752y0-2208.tiff	207	131	63.285
	191219 E55 6h BrdU SCC13 EV C2 well3 2_b0c0x0-2752y0-2208.tiff	359	198	55.1532
	191219 E55 6h BrdU SCC13 EV C2 well3 3_b0c0x0-2752y0-2208.tiff	268	174	64.9254
	191219 E55 6h BrdU SCC13 EV C2 well3 4_b0c0x0-2752y0-2208.tiff	251	146	58.1673
	191219 E55 6h BrdU SCC13 EV C2 well3 5_b0c0x0-2752y0-2208.tiff	222	114	51.3514
					58.5765
	191219 E55 6h BrdU SCC13 EV C2 well4 1_b0c0x0-2752y0-2208.tiff	180	98	54.4444
	191219 E55 6h BrdU SCC13 EV C2 well4 2_b0c0x0-2752y0-2208.tiff	193	87	45.0777
	191219 E55 6h BrdU SCC13 EV C2 well4 3_b0c0x0-2752y0-2208.tiff	135	64	47.4074
	191219 E55 6h BrdU SCC13 EV C2 well4 4_b0c0x0-2752y0-2208.tiff	154	100	64.9351
					52.9662
	191219 E55 6h BrdU SCC13 EV C2 well5 1_b0c0x0-2752y0-2208.tiff	180	79	43.8889
	191219 E55 6h BrdU SCC13 EV C2 well5 2_b0c0x0-2752y0-2208.tiff	186	78	41.9355
	191219 E55 6h BrdU SCC13 EV C2 well5 3_b0c0x0-2752y0-2208.tiff	222	56	25.2252
	191219 E55 6h BrdU SCC13 EV C2 well5 4_b0c0x0-2752y0-2208.tiff	131	40	30.5344
	191219 E55 6h BrdU SCC13 EV C2 well5 5_b0c0x0-2752y0-2208.tiff	135	71	52.5926
					38.8353
	191219 E55 6h BrdU SCC13 EV C2 well6 1_b0c0x0-2752y0-2208.tiff	182	40	21.978
	191219 E55 6h BrdU SCC13 EV C2 well6 2_b0c0x0-2752y0-2208.tiff	163	43	26.3804
	191219 E55 6h BrdU SCC13 EV C2 well6 3_b0c0x0-2752y0-2208.tiff	231	77	33.3333
	191219 E55 6h BrdU SCC13 EV C2 well6 4_b0c0x0-2752y0-2208.tiff	127	67	52.7559
	191219 E55 6h BrdU SCC13 EV C2 well6 5_b0c0x0-2752y0-2208.tiff	113	31	27.4336
					32.3763
	191219 E55 6h BrdU SCC13 sg1 C3 well1 1_b0c0x0-2752y0-2208.tiff	302	100	33.1126
	191219 E55 6h BrdU SCC13 sg1 C3 well1 2_b0c0x0-2752y0-2208.tiff	327	86	26.2997
	191219 E55 6h BrdU SCC13 sg1 C3 well1 3_b0c0x0-2752y0-2208.tiff	328	116	35.3659
	191219 E55 6h BrdU SCC13 sg1 C3 well1 4_b0c0x0-2752y0-2208.tiff	338	102	30.1775
	191219 E55 6h BrdU SCC13 sg1 C3 well1 5_b0c0x0-2752y0-2208.tiff	276	77	27.8986
					30.5708
	191219 E55 6h BrdU SCC13 sg1 C3 well2 1_b0c0x0-2752y0-2208.tiff	272	79	29.0441
	191219 E55 6h BrdU SCC13 sg1 C3 well2 2_b0c0x0-2752y0-2208.tiff	406	119	29.3103
	191219 E55 6h BrdU SCC13 sg1 C3 well2 3_b0c0x0-2752y0-2208.tiff	457	130	28.4464
	191219 E55 6h BrdU SCC13 sg1 C3 well2 4_b0c0x0-2752y0-2208.tiff	286	71	24.8252
	191219 E55 6h BrdU SCC13 sg1 C3 well2 5_b0c0x0-2752y0-2208.tiff	249	64	25.7028
					27.4658
	191219 E55 6h BrdU SCC13 sg1 C3 well3 1_b0c0x0-2752y0-2208.tiff	292	112	38.3562
	191219 E55 6h BrdU SCC13 sg1 C3 well3 2_b0c0x0-2752y0-2208.tiff	250	116	46.4
	191219 E55 6h BrdU SCC13 sg1 C3 well3 3_b0c0x0-2752y0-2208.tiff	255	117	45.8824
	191219 E55 6h BrdU SCC13 sg1 C3 well3 4_b0c0x0-2752y0-2208.tiff	205	85	41.4634
	191219 E55 6h BrdU SCC13 sg1 C3 well3 5_b0c0x0-2752y0-2208.tiff	338	105	31.0651
					40.6334
	191219 E55 6h BrdU SCC13 sg1 C3 well4 1_b0c0x0-2752y0-2208.tiff	179	55	30.7263
	191219 E55 6h BrdU SCC13 sg1 C3 well4 2_b0c0x0-2752y0-2208.tiff	243	71	29.2181
	191219 E55 6h BrdU SCC13 sg1 C3 well4 3_b0c0x0-2752y0-2208.tiff	290	91	31.3793
	191219 E55 6h BrdU SCC13 sg1 C3 well4 4_b0c0x0-2752y0-2208.tiff	260	140	53.8462
	191219 E55 6h BrdU SCC13 sg1 C3 well4 5_b0c0x0-2752y0-2208.tiff	216	94	43.5185
					37.7377
	191219 E55 6h BrdU SCC13 sg1 C3 well5 1_b0c0x0-2752y0-2208.tiff	321	123	38.3178
	191219 E55 6h BrdU SCC13 sg1 C3 well5 2_b0c0x0-2752y0-2208.tiff	297	78	26.2626
	191219 E55 6h BrdU SCC13 sg1 C3 well5 3_b0c0x0-2752y0-2208.tiff	206	71	34.466
	191219 E55 6h BrdU SCC13 sg1 C3 well5 4_b0c0x0-2752y0-2208.tiff	249	65	26.1044
					31.2877
	191219 E55 6h BrdU SCC13 sg1 C3 well6 1_b0c0x0-2752y0-2208.tiff	299	117	39.1304
	191219 E55 6h BrdU SCC13 sg1 C3 well6 2_b0c0x0-2752y0-2208.tiff	279	58	20.7885
	191219 E55 6h BrdU SCC13 sg1 C3 well6 3_b0c0x0-2752y0-2208.tiff	309	98	31.7152
	191219 E55 6h BrdU SCC13 sg1 C3 well6 4_b0c0x0-2752y0-2208.tiff	251	82	32.6693
	191219 E55 6h BrdU SCC13 sg1 C3 well6 5_b0c0x0-2752y0-2208.tiff	238	72	30.2521
					30.9111
	191219 E55 6h BrdU SCC13 sg1 C4 well1 1_b0c0x0-2752y0-2208.tiff	61	25	40.9836
	191219 E55 6h BrdU SCC13 sg1 C4 well1 2_b0c0x0-2752y0-2208.tiff	34	13	38.2353
	191219 E55 6h BrdU SCC13 sg1 C4 well1 3_b0c0x0-2752y0-2208.tiff	70	42	60
					46.4063
	191219 E55 6h BrdU SCC13 sg1 C4 well2 1_b0c0x0-2752y0-2208.tiff	235	83	35.3191
	191219 E55 6h BrdU SCC13 sg1 C4 well2 2_b0c0x0-2752y0-2208.tiff	123	37	30.0813
	191219 E55 6h BrdU SCC13 sg1 C4 well2 3_b0c0x0-2752y0-2208.tiff	233	40	17.1674
	191219 E55 6h BrdU SCC13 sg1 C4 well2 4_b0c0x0-2752y0-2208.tiff	184	52	28.2609
	191219 E55 6h BrdU SCC13 sg1 C4 well2 5_b0c0x0-2752y0-2208.tiff	121	41	33.8843
					28.9426
	191219 E55 6h BrdU SCC13 sg1 C4 well3 1_b0c0x0-2752y0-2208.tiff	314	140	44.586
	191219 E55 6h BrdU SCC13 sg1 C4 well3 2_b0c0x0-2752y0-2208.tiff	295	96	32.5424
	191219 E55 6h BrdU SCC13 sg1 C4 well3 3_b0c0x0-2752y0-2208.tiff	215	115	53.4884
	191219 E55 6h BrdU SCC13 sg1 C4 well3 4_b0c0x0-2752y0-2208.tiff	158	64	40.5063
	191219 E55 6h BrdU SCC13 sg1 C4 well3 5_b0c0x0-2752y0-2208.tiff	118	51	43.2203
					42.8687
	191219 E55 6h BrdU SCC13 sg1 C4 well4 1_b0c0x0-2752y0-2208.tiff	82	22	26.8293
	191219 E55 6h BrdU SCC13 sg1 C4 well4 2_b0c0x0-2752y0-2208.tiff	50	21	42
	191219 E55 6h BrdU SCC13 sg1 C4 well4 3_b0c0x0-2752y0-2208.tiff	66	21	31.8182
	191219 E55 6h BrdU SCC13 sg1 C4 well4 4_b0c0x0-2752y0-2208.tiff	69	32	46.3768
					36.7561
	191219 E55 6h BrdU SCC13 sg1 C4 well5 1_b0c0x0-2752y0-2208.tiff	71	22	30.9859
	191219 E55 6h BrdU SCC13 sg1 C4 well5 2_b0c0x0-2752y0-2208.tiff	38	7	18.4211
	191219 E55 6h BrdU SCC13 sg1 C4 well5 3_b0c0x0-2752y0-2208.tiff	49	25	51.0204
					33.4758
	191219 E55 6h BrdU SCC13 sg1 C4 well6 1_b0c0x0-2752y0-2208.tiff	72	37	51.3889
	191219 E55 6h BrdU SCC13 sg1 C4 well6 2_b0c0x0-2752y0-2208.tiff	224	136	60.7143
	191219 E55 6h BrdU SCC13 sg1 C4 well6 3_b0c0x0-2752y0-2208.tiff	147	67	45.5782
	191219 E55 6h BrdU SCC13 sg1 C4 well6 4_b0c0x0-2752y0-2208.tiff	50	32	64
	191219 E55 6h BrdU SCC13 sg1 C4 well6 5_b0c0x0-2752y0-2208.tiff	56	26	46.4286
					53.622
