# Supplementary material for: NRF3 suppresses squamous carcinogenesis, involving the unfolded protein response regulator HSPA5
Source: EMBO Mol Med. 2023 Oct 9;15(11):e17761. doi: 10.15252/emmm.202317761 (PMC10630885; doi:10.15252/emmm.202317761)
Supplement: Supplementary file 8 — Source Data for Figure 3 [file EMMM-15-e17761-s002.zip › Figure 3/3K/numerical data 3K.xlsx]

## Sheet: Tabelle1
K14/ColiV staining
		total k14 area	k14 area under BM	%
1	EV C1 well 1 staining 1 10x 2-Image Export-03_c0-3x0-1388y0-1040.tif	2.5369	0	0
2	EV C1 well 1 staining 1 10x 3-Image Export-04_c0-3x0-1388y0-1040.tif	2.14238	0	0
4	EV C1 well 1 staining 1 10x 4-Image Export-05_c0-3x0-1388y0-1040.tif	1.54224	0.00634444	0.411377
6	EV C1 well 1 staining 1 10x 5-Image Export-06_c0-3x0-1388y0-1040.tif	1.36478	0	0
7	EV C1 well 1 staining 1 10x 6-Image Export-07_c0-3x0-1388y0-1040.tif	1.9564	0	0
8	EV C1 well 2 staining 1 10x 1-Image Export-24_c0-3x0-1388y0-1040.tif	3.00586	0	0
9	EV C1 well 2 staining 1 10x 2-Image Export-25_c0-3x0-1388y0-1040.tif	4.01213	0	0
10	EV C1 well 2 staining 1 10x 3-Image Export-26_c0-3x0-1388y0-1040.tif	3.22122	0	0
11	EV C1 well 2 staining 1 10x 4-Image Export-27_c0-3x0-1388y0-1040.tif	3.56811	0	0
12	EV C1 well 2 staining 1 10x 5-Image Export-28_c0-3x0-1388y0-1040.tif	2.70987	0	0
13	EV C1 well 3 staining 1 10x 1-Image Export-39_c0-3x0-1388y0-1040.tif	1.85553	0.00774444	0.41737
15	EV C1 well 3 staining 1 10x 2-Image Export-40_c0-3x0-1388y0-1040.tif	3.05173	0	0
16	EV C1 well 3 staining 1 10x 3-Image Export-41_c0-3x0-1388y0-1040.tif	3.23306	0	0
17	EV C1 well 3 staining 1 10x 4-Image Export-42_c0-3x0-1388y0-1040.tif	3.03739	0	0
18	EV C1 well 3 staining 1 10x 5-Image Export-43_c0-3x0-1388y0-1040.tif	3.40872	0	0
66	sg1 C4 well 1 staining 1 10x 1-Image Export-141_c0-3x0-1388y0-1040.tif	6.63011	1.6079	24.2515
68	sg1 C4 well 1 staining 1 10x 3-Image Export-143_c0-3x0-1388y0-1040.tif	6.50409	2.04919	31.5062
70	sg1 C4 well 1 staining 1 10x 4-Image Export-144_c0-3x0-1388y0-1040.tif	6.67824	1.63343	24.459
72	sg1 C4 well 1 staining 1 10x 5-Image Export-145_c0-3x0-1388y0-1040.tif	6.70021	2.80509	41.8657
74	sg1 C4 well 1 staining 1 10x 6-Image Export-146_c0-3x0-1388y0-1040.tif	6.99411	2.56771	36.7125
77	sg1 C4 well 1 staining 1 10x 7-Image Export-147_c0-3x0-1388y0-1040.tif	6.78477	2.45464	36.1788
79	sg1 C4 well 2 staining 1 10x 1-Image Export-160_c0-3x0-1388y0-1040.tif	8.80569	0.141478	1.60666
81	sg1 C4 well 2 staining 1 10x 2-Image Export-161_c0-3x0-1388y0-1040.tif	6.47586	1.30079	20.0867
83	sg1 C4 well 2 staining 1 10x 3-Image Export-162_c0-3x0-1388y0-1040.tif	6.92231	1.85877	26.8518
85	sg1 C4 well 2 staining 1 10x 4-Image Export-163_c0-3x0-1388y0-1040.tif	6.6806	1.78257	26.6827
87	sg1 C4 well 2 staining 1 10x 5-Image Export-164_c0-3x0-1388y0-1040.tif	8.37831	2.4857	29.6683
89	sg1 C4 well 3 staining 1 10x 1-Image Export-174_c0-3x0-1388y0-1040.tif	6.19572	2.84981	45.9964
91	sg1 C4 well 3 staining 1 10x 2-Image Export-175_c0-3x0-1388y0-1040.tif	6.58544	2.75181	41.7863
93	sg1 C4 well 3 staining 1 10x 3-Image Export-176_c0-3x0-1388y0-1040.tif	8.22913	1.48562	18.0532
95	sg1 C4 well 3 staining 1 10x 4-Image Export-177_c0-3x0-1388y0-1040.tif	6.38762	1.42154	22.2547
97	sg1 C4 well 3 staining 1 10x 5-Image Export-178_c0-3x0-1388y0-1040.tif	6.70959	2.91032	43.3756
