# Supplementary material for: NRF3 suppresses squamous carcinogenesis, involving the unfolded protein response regulator HSPA5
Source: EMBO Mol Med. 2023 Oct 9;15(11):e17761. doi: 10.15252/emmm.202317761 (PMC10630885; doi:10.15252/emmm.202317761)
Supplement: Supplementary file 9 — Source Data for Figure 4 [file EMMM-15-e17761-s008.zip]

Archive with 52 entries (47 files):
- Figure 4/
- Figure 4/4B/
- Figure 4/._.DS_Store
- Figure 4/4A/
- Figure 4/.DS_Store
- __MACOSX/Figure 4/._.DS_Store
- Figure 4/4C/
- Figure 4/4D/
- Figure 4/4B/._.DS_Store
- Figure 4/4B/graph 4B.pzfx
- __MACOSX/Figure 4/4B/._graph 4B.pzfx
- Figure 4/4B/numerical data 4B.xlsx
- Figure 4/4B/._graph 4B.pzfx
- Figure 4/4B/._numerical data 4B.xlsx
- Figure 4/4B/.DS_Store
- __MACOSX/Figure 4/4B/._.DS_Store
- Figure 4/4B/micro.image_H&E KO.png
- __MACOSX/Figure 4/4B/._micro.image_H&E KO.png
- Figure 4/4B/._micro.image_H&E KO.png
- Figure 4/4B/._micro.image_H&E EV.tif
- Figure 4/4B/micro.image_H&E EV.tif
- __MACOSX/Figure 4/4B/._micro.image_H&E EV.tif
- Figure 4/4A/._image_mouse ear tumors.JPG
- Figure 4/4A/image_mouse ear tumors.JPG
- __MACOSX/Figure 4/4A/._image_mouse ear tumors.JPG
- Figure 4/4A/graph 4A.pzfx
- __MACOSX/Figure 4/4A/._graph 4A.pzfx
- Figure 4/4A/numerical data 4A.xlsx
- Figure 4/4A/._numerical data 4A.xlsx
- Figure 4/4A/._graph 4A.pzfx
- Figure 4/4C/image_4C.JPG
- __MACOSX/Figure 4/4C/._image_4C.JPG
- Figure 4/4C/numerical data 4C.xlsx
- Figure 4/4C/._graph 4C.pzfx
- Figure 4/4C/._image_4C.JPG
- Figure 4/4C/._micro.image_magnification 4C.jpg
- Figure 4/4C/._numerical data 4C.xlsx
- Figure 4/4C/micro.image_magnification 4C.jpg
- Figure 4/4C/micro.image_whole tumor 4C.tif
- Figure 4/4C/graph 4C.pzfx
- __MACOSX/Figure 4/4C/._graph 4C.pzfx
- Figure 4/4D/micro.image_EV.tiff
- __MACOSX/Figure 4/4D/._micro.image_EV.tiff
- Figure 4/4D/graph 4D.pzfx
- __MACOSX/Figure 4/4D/._graph 4D.pzfx
- Figure 4/4D/._numerical data 4D.xlsx
- Figure 4/4D/micro.image_KO.tiff
- __MACOSX/Figure 4/4D/._micro.image_KO.tiff
- Figure 4/4D/._micro.image_KO.tiff
- Figure 4/4D/numerical data 4D.xlsx
- Figure 4/4D/._micro.image_EV.tiff
- Figure 4/4D/._graph 4D.pzfx
