# Supplementary material for: NRF3 suppresses squamous carcinogenesis, involving the unfolded protein response regulator HSPA5
Source: EMBO Mol Med. 2023 Oct 9;15(11):e17761. doi: 10.15252/emmm.202317761 (PMC10630885; doi:10.15252/emmm.202317761)
Supplement: Supplementary file 9 — Source Data for Figure 4 [file EMMM-15-e17761-s008.zip › Figure 4/4B/numerical data 4B.xlsx]

## Sheet: Tabelle1
	L=ctrl	mice: 0,1,2
	R=KO
	E70						E82
	Cage Number	Markings		Tumor mass in mg			Cage Number	Markings		Tumor mass in mg
	SCC13 NRF3 KO 320451						SCC13 NRF3 KO 331359
		0L		2.4				0L		1
		0R		17.2				0R		476.7
		1L		1.1				1L		102
		1R		106.1				1R		2.4
		2L		2.9				2L		4.6
		2R		1.7				2R		614.4
	SCC13 NRF3 KO 320450
		0L		3.5			SCC13 NRF3 KO 332519
		0R		61.4				0L		58.4
		1L		2.1				0R		6.6
		1R		143.9
		2L		6.7
		2R		197			SCC13 NRF3 KO 332525
								0L		253.2
								0R		323.5
								1L		119
								1R		58.7
