# Supplementary material for: NRF3 suppresses squamous carcinogenesis, involving the unfolded protein response regulator HSPA5
Source: EMBO Mol Med. 2023 Oct 9;15(11):e17761. doi: 10.15252/emmm.202317761 (PMC10630885; doi:10.15252/emmm.202317761)
Supplement: Supplementary file 9 — Source Data for Figure 4 [file EMMM-15-e17761-s008.zip › Figure 4/4A/numerical data 4A.xlsx]

## Sheet: Tabelle1
L=ctrl	mice: 0, 1, 2
R=KO
E70											E82
2020-03-27
											2020-06-19
Cage Number	Markings		Length in mm	Width in mm	Thickness in mm		tumor volumes (mm3)				Cage Number	Markings		Length in mm	Width in mm	Thickness in mm		tumor volumes (mm3)
SCC13 NRF3 KO 320451											SCC13 NRF3 KO 331359
	0L		0	0	0.3		0					0L		0	0	0.3		0
	0R		1	1	0.65		0.338					0R		1.5	2	0.9		1.404
	1L		0	0	0.3		0					1L		0	0	0.3		0
	1R		2	1.5	0.9		1.404					1R		0	0	0.3		0
	2L		0	0	0.35		0					2L		0	0	0.25		0
	2R		0	0	0.3		0					2R		3	3	0.8		3.744
SCC13 NRF3 KO 320450											SCC13 NRF3 KO 332519
	0L		0	0	0.35		0					0L		1	1	0.3		0.156
	0R		1.5	1.5	0.55		0.6435					0R		0.5	0.5	0.3		0.039
	1L		0	0	0.35		0					1L		1	1	0.3		0.156
	1R		1.5	1.5	0.85		0.9945					1R		1.5	1.5	0.4		0.468
	2L		0	0	0.35		0					2L		2	4	0.8		3.328
	2R		1	1.5	0.75		0.585					2R		1	1	0.5		0.26
											SCC13 NRF3 KO 332525
2020-03-30												0L		3	1.5	0.4		0.936
												0R		1	1	0.35		0.182
Cage Number	Markings		Length in mm	Width in mm	Thickness in mm		tumor volumes (mm3)					1L		1	1	0.65		0.338
												1R		0.5	1	0.6		0.156
SCC13 NRF3 KO 320451
	0L		0	0	0.3		0
	0R		1.5	1	0.8		0.624				2020-06-22
	1L		0	0	0.3		0				Cage Number	Markings		Length in mm	Width in mm	Thickness in mm		tumor volumes (mm3)
	1R		2	2	1.2		2.496
	2L		0	0	0.3		0				SCC13 NRF3 KO 331359
	2R		0	0	0.3		0					0L		0	0	0.3		0
SCC13 NRF3 KO 320450												0R		1.5	2	1		1.56
	0L		0	0	0.35		0					1L		0	0	0.25		0
	0R		1.5	1.5	0.6		0.702					1R		0.5	0.5	0.4		0.052
	1L		0	0	0.35		0					2L		0	0	0.25		0
	1R		2	2	1.2		2.496					2R		3	3	1.9		8.892
	2L		0	0	0.35		0				SCC13 NRF3 KO 332519
	2R		1.5	2	0.8		1.248					0L		0.5	0.5	0.3		0.039
												0R		0.5	0.5	0.35		0.0455
2020-04-02												1L		1	1.5	0.45		0.351
												1R		2	2	0.45		0.936
Cage Number	Markings		Length in mm	Width in mm	Thickness in mm		tumor volumes (mm3)					2L		3	4	0.9		5.616
												2R		1.5	1	0.5		0.39
SCC13 NRF3 KO 320451											SCC13 NRF3 KO 332525
	0L		0	0	0.3		0					0L		3	2	0.9		2.808
	0R		2	1.5	0.8		1.248					0R		2	2	0.4		0.832
	1L		0	0	0.25		0					1L		1.5	1	0.7		0.546
	1R		3	2	1.5		4.68					1R		1	1	0.6		0.312
	2L		0	0	0.35		0
	2R		0	0	0.3		0
SCC13 NRF3 KO 320450
	0L		0	0	0.3		0				2020-06-25
	0R		1.5	2	0.75		1.17				Cage Number	Markings		Length in mm	Width in mm	Thickness in mm		tumor volumes (mm3)
	1L		0	0	0.3		0
	1R		2.5	2.5	1.6		5.2				SCC13 NRF3 KO 331359
	2L		0	0	0.35		0					0L		0	0	0.3		0
	2R		2	2.5	1		2.6					0R		2.5	2.5	1.1		3.575
												1L		0.5	0.5	0.3		0.039
2020-04-06												1R		0.5	0.5	0.4		0.052
												2L		0	0	0.25		0
Cage Number	Markings		Length in mm	Width in mm	Thickness in mm		tumor volumes (mm3)					2R		3.5	4.5	2.55		20.8845
											SCC13 NRF3 KO 332519
SCC13 NRF3 KO 320451												0L		0.5	0.5	0.3		0.039
	0L		0.35	0.35	0.3		0.01911					0R		0.5	0.5	0.4		0.052
	0R		2	2	0.8		1.664					1L		3	2	1.5		4.68
	1L		0	0	0.35		0					1R		2.5	3	2.75		10.725
	1R		4	4	2.15		17.888					2L		3.5	4	2.9		21.112
	2L		0	0	0.3		0					2R		1.5	1.5	0.6		0.702
	2R		0	0	0.3		0				SCC13 NRF3 KO 332525
SCC13 NRF3 KO 320450												0L		3.5	3.5	2.5		15.925
	0L		0.2	0.2	0.35		0.00728					0R		2	3	1.1		3.432
	0R		2	2	1		2.08					1L		1.5	1.5	0.8		0.936
	1L		0	0	0.3		0					1R		1.5	1.5	0.75		0.8775
	1R		3	3.5	2		10.92
	2L		0	0	0.3		0				2020-06-29
	2R		2	5	1.6		8.32				Cage Number	Markings		Length in mm	Width in mm	Thickness in mm		tumor volumes (mm3)
2020-04-09											SCC13 NRF3 KO 331359
												0L		0	0	0.3		0
Cage Number	Markings		Length in mm	Width in mm	Thickness in mm		tumor volumes (mm3)					0R		3	2.5	1.35		5.265
												1L		1	1	0.3		0.156
SCC13 NRF3 KO 320451												1R		1	1	0.45		0.234
	0L		1	1	0.35		0.182					2L		0	0	0.35		0
	0R		2	2	1		2.08					2R		4	5	3.1		32.24
	1L		0.5	0.5	0.4		0.052				SCC13 NRF3 KO 332519
	1R		4.25	4	1.5		13.26					0L		1	1	0.8		0.416
	2L		1	1	0.35		0.182					0R		0.5	0.5	0.4		0.052
	2R		1	1	0.35		0.182					1L		4	3	2.5		15.6
SCC13 NRF3 KO 320450												1R		3	3	2.1		9.828
	0L		0.5	0.5	0.4		0.052					2L		3	3	1.7		7.956
	0R		2	2	0.95		1.976					2R		1.5	1.5	0.5		0.585
	1L		0	0	0.3		0				SCC13 NRF3 KO 332525
	1R		4	4.5	2.3		21.528					0L		3.5	4	1.9		13.832
	2L		0	0	0.3		0					0R		2.5	3	1.5		5.85
	2R		4.5	5.5	1.9		24.453					1L		1.5	2	1		1.56
												1R		1	1.5	1.6		1.248
2020-04-13
											2020-07-02
Cage Number	Markings		Length in mm	Width in mm	Thickness in mm		tumor volumes (mm3)				Cage Number	Markings		Length in mm	Width in mm	Thickness in mm		tumor volumes (mm3)
SCC13 NRF3 KO 320451											SCC13 NRF3 KO 331359
	0L		1	1	0.3		0.156					0L		0	0	0.3		0
	0R		2.5	2	0.9		2.34					0R		4	3	2.6		16.224
	1L		0.5	0.5	0.35		0.0455					1L		1	1	0.75		0.39
	1R		6	6	1.65		30.888					1R		1	1	0.4		0.208
	2L		1	1	0.3		0.156					2L		0	0	0.4		0
	2R		0.5	0.5	0.35		0.0455					2R		5	6	4.5		70.2
SCC13 NRF3 KO 320450											SCC13 NRF3 KO 332519
	0L		0.5	0.5	0.3		0.039					0L		2	1.5	1.1		1.716
	0R		3	3	1.3		6.084					0R		0.5	0.5	0.35		0.0455
	1L		0.5	0.5	0.3		0.039					1L		death				#VALUE!
	1R		4.5	5	2.7		31.59					1R						0
	2L		0.5	0.5	0.3		0.039					2L		death				#VALUE!
	2R		5	7.5	2.5		48.75					2R						0
											SCC13 NRF3 KO 332525
16.04.2020												0L		4	3.5	2.1		15.288
												0R		3	4	2.75		17.16
Cage Number	Markings		Length in mm	Width in mm	Thickness in mm		tumor volumes (mm3)					1L		2	2.5	1.25		3.25
												1R		1	1.5	1.65		1.287
SCC13 NRF3 KO 320451
	0L		0.5	0.5	0.3		0.039				2020-07-06
	0R		4	3	1		6.24				Cage Number	Markings		Length in mm	Width in mm	Thickness in mm		tumor volumes (mm3)
	1L		0.5	0.5	0.3		0.039
	1R		5	6	1.75		27.3				SCC13 NRF3 KO 331359
	2L		0.5	1	0.3		0.078					0L		0	0	0.3		0
	2R		0.5	0.5	0.3		0.039					0R		4.5	5	2.2		25.74
SCC13 NRF3 KO 320450												1L		2	2	1.1		2.288
	0L		0.5	0.5	0.4		0.052					1R		1.5	1.5	1.5		1.755
	0R		3	3	1.65		7.722					2L		0	0	0.4		0
	1L		0.5	0.5	0.25		0.0325					2R		7	7.5	4.55		124.215
	1R		6	6	2.95		55.224				SCC13 NRF3 KO 332519
	2L		0.5	0.5	0.35		0.0455					0L		2	2	1.3		2.704
	2R		5	7.5	3.1		60.45					0R		0.5	0.5	0.4		0.052
20.04.2020
Cage Number	Markings		Length in mm	Width in mm	Thickness in mm		tumor volumes (mm3)
											SCC13 NRF3 KO 332525
SCC13 NRF3 KO 320451												0L		4	3.5	2.1		15.288
	0L		1.5	1.5	0.35		0.4095					0R		4	4.5	2.5		23.4
	0R		3.5	3.5	1		6.37					1L		2	3	1.6		4.992
	1L		1	1	0.3		0.156					1R		2	2	0.75		1.56
	1R		5.5	6	1.9		32.604
	2L		1	1	0.35		0.182				2020-07-09
	2R		0.5	0.5	0.35		0.0455				Cage Number	Markings		Length in mm	Width in mm	Thickness in mm		tumor volumes (mm3)
SCC13 NRF3 KO 320450
	0L		0.5	0.5	0.3		0.039				SCC13 NRF3 KO 331359
	0R		3	3	2.2		10.296					0L		0	0	0.35		0
	1L		0.5	0.5	0.35		0.0455					0R		5.5	5.5	2.7		42.471
	1R		6	6	3.2		59.904					1L		2	2.5	1.5		3.9
	2L		0.5	0.5	0.35		0.0455	sacrificed 20.04. tumor mass 6.7mg almost no tumor therefore only one sample				1R		1	1.5	0.5		0.39
	2R		8	9	4		149.76	sacrificed 20.04. tumor mass: 197mg 2 samples cut as to see invasion in both				2L		0	0	0.35		0
												2R		7.5	8	4.1		127.92
2020-04-23											SCC13 NRF3 KO 332519
												0L		2	2	1.6		3.328
Cage Number	Markings		Length in mm	Width in mm	Thickness in mm		tumor volumes (mm3)					0R		1	1	0.4		0.208
SCC13 NRF3 KO 320451
	0L		1	1	0.3		0.156
	0R		3.5	3.5	1.1		7.007
	1L		1	1	0.3		0.156				SCC13 NRF3 KO 332525
	1R		6	6.5	2.4		48.672					0L		3.5	4	2.1		15.288
	2L		1.5	1.5	0.35		0.4095					0R		3.5	5	2.7		24.57
	2R		1	1	0.35		0.182					1L		2.5	3	1.9		7.41
SCC13 NRF3 KO 320450												1R		2	2	1.8		3.744
	0L		1	1	0.4		0.208
	0R		4	4	2.6		21.632				2020-07-13
	1L		0.5	0.5	0.3		0.039				Cage Number	Markings		Length in mm	Width in mm	Thickness in mm		tumor volumes (mm3)
	1R		7	7	3.4		86.632
											SCC13 NRF3 KO 331359
27.04.2020 ENDPOINT												0L		0	0	0.3		0
												0R		6.5	6.5	3.7		81.289
Cage Number	Markings		Length in mm	Width in mm	Thickness in mm		tumor volumes (mm3)					1L		2.5	3	1.7		6.63
												1R		1.5	1.5	0.9		1.053
SCC13 NRF3 KO 320451												2L		0	0	0.3		0
	0L		0.5	0.5	0.35		0.0455					2R		8.5	8.75	5.9		228.183
	0R		4	3	1.25		7.8				SCC13 NRF3 KO 332519
	1L		1	1	0.4		0.208					0L		2	2.5	1.7		4.42
	1R		6.5	7	2.7		63.882					0R		1	1	0.7		0.364
	2L		1	1	0.35		0.182
	2R		0.5	0.5	0.35		0.0455
SCC13 NRF3 KO 320450
	0L		0.5	0.5	0.35		0.0455
	0R		4	5.5	3.1		35.464				SCC13 NRF3 KO 332525
	1L		1	1	0.35		0.182					0L		6	5	2.4		37.44
	1R		6.5	7	3.6		85.176					0R		5.5	7	3.5		70.07
												1L		3	3	2.2		10.296
												1R		2.5	3	1.1		4.29
											2020-07-16
											Cage Number	Markings		Length in mm	Width in mm	Thickness in mm		tumor volumes (mm3)
											SCC13 NRF3 KO 331359
												0L		0	0	0.3		0
												0R		8	7	4.4		128.128
												1L		3	3	2.1		9.828
												1R		1	1.5	1.6		1.248
											sacrificed	2L		0	0	0.3		0
											sacrificed	2R		9	9.5	5.6		248.976
											SCC13 NRF3 KO 332519
												0L		2.5	2.5	2.1		6.825
												0R		1	1	0.35		0.182
											SCC13 NRF3 KO 332525
												0L		7	6	2.8		61.152
												0R		6	8	4.8		119.808
												1L		3	3.5	2.5		13.65
												1R		2.5	4	1.3		6.76
											2020-07-20
											Cage Number	Markings		Length in mm	Width in mm	Thickness in mm		tumor volumes (mm3)
											SCC13 NRF3 KO 331359
												0L		0	0	0.3		0
												0R		8	8	5.2		173.056
												1L		3	3	2.4		11.232
												1R		1.5	2	0.5		0.78
											SCC13 NRF3 KO 332519
												0L		3	3	2.7		12.636
												0R		1	1	0.4		0.208
											SCC13 NRF3 KO 332525
												0L		7.5	6.5	3.5		88.725
												0R		7	9	4.4		144.144
												1L		3.5	4.5	2.8		22.932
												1R		3	4	1.6		9.984
											2020-07-23
											Cage Number	Markings		Length in mm	Width in mm	Thickness in mm		tumor volumes (mm3)
											SCC13 NRF3 KO 331359
												0L		0	0	0.3		0
												0R		8.5	8.5	5.8		217.906
												1L		3.5	4	2.9		21.112
												1R		1.5	2	0.6		0.936
											SCC13 NRF3 KO 332519
												0L		3	3.5	2.7		14.742
												0R		1	1	0.5		0.26
											SCC13 NRF3 KO 332525
												0L		8.5	6.5	4		114.92
												0R		8	9.5	5.8		229.216
												1L		3.5	4.5	3.1		25.389
												1R		3	4	2.9		18.096
											2020-07-27
											Cage Number	Markings		Length in mm	Width in mm	Thickness in mm		tumor volumes (mm3)
											SCC13 NRF3 KO 331359
												0L		0	0	0.3		0
												0R		9.5	9.5	6.7		314.431
												1L		5	5	3.5		45.5
												1R		1	2	0.55		0.572
												2L
												2R
											SCC13 NRF3 KO 332519
												0L		3.5	3.5	2.8		17.836
												0R		1	1	0.3		0.156
											SCC13 NRF3 KO 332525
												1L		5	6	3.5		54.6
												1R		3.5	5.5	2.5		25.025
