# Supplementary material for: NRF3 suppresses squamous carcinogenesis, involving the unfolded protein response regulator HSPA5
Source: EMBO Mol Med. 2023 Oct 9;15(11):e17761. doi: 10.15252/emmm.202317761 (PMC10630885; doi:10.15252/emmm.202317761)
Supplement: Supplementary file 9 — Source Data for Figure 4 [file EMMM-15-e17761-s008.zip › Figure 4/4C/numerical data 4C.xlsx]

## Sheet: Tabelle1
		L=ctrl	mice: 0, 1 ,2
		R=KO
	Invasion
		E70				E82
				invasive(yes/no)					Invasive (yes/no)
		SCC13 NRF3 KO 320451				SCC13 NRF3 KO 331359
			0L	no			0L		no
			0R	no			0R		yes
			1L	no			1L		yes
			1R	yes			1R		no
			2L	no			2L		no
			2R	no			2R		yes
		SCC13 NRF3 KO 320450				SCC13 NRF3 KO 332519
			0L	no			0L		yes
			0R	yes			0R		no
			1L	no
			1R	yes		SCC13 NRF3 KO 332525
			2L	no			0L		no
			2R	yes			0R		yes
							1L		no
							1R		yes
