# Supplementary material for: NRF3 suppresses squamous carcinogenesis, involving the unfolded protein response regulator HSPA5
Source: EMBO Mol Med. 2023 Oct 9;15(11):e17761. doi: 10.15252/emmm.202317761 (PMC10630885; doi:10.15252/emmm.202317761)
Supplement: Supplementary file 9 — Source Data for Figure 4 [file EMMM-15-e17761-s008.zip › Figure 4/4D/numerical data 4D.xlsx]

## Sheet: Early
	early sections
		R (KO)					L (EV)
		Sample	# of DAPI+ cells	# of ki67+ cells	%		Sample	# of DAPI+ cells	# of ki67+ cells	%
		332525 0R staining 1 4	820	370	0.45122		332519 0L Staining 1 5	1236	335	0.271036
		332525 0R staining 1 3	1588	409	0.257557		332519 0L Staining 1 4	1488	148	0.0994624
		332525 0R staining 1 2	2261	1039	0.459531		332519 0L Staining 1 3	1537	293	0.190631
		332525 0R staining 1 1	974	502	0.5154		332519 0L Staining 1 2	1959	382	0.194997
		Mean	1410.75	580	0.420927		332519 0L Staining 1 1	786	113	0.143766
							Mean	1401.2	254.2	0.179978
		331359 2R Staining 1 5	1516	333	0.219657
		331359 2R Staining 1 4	1308	183	0.139908		331359 1L Staining 1 5	992	423	0.426411
		331359 2R Staining 1 3	2051	645	0.314481		331359 1L Staining 1 4	1873	211	0.112653
		331359 2R Staining 1 2	2041	258	0.126409		331359 1L Staining 1 3	1747	403	0.230681
		331359 2R Staining 1 1	1695	669	0.39469		331359 1L Staining 1 2	1006	243	0.241551
		Mean	1722.2	417.6	0.239029		331359 1L Staining 1 1	1419	559	0.393939
							Mean	1407.4	367.8	0.281047
		331359 0R Staining 1 3	580	410	0.706897
		331359 0R Staining 1 2	1190	639	0.536975		331359 0L Staining 1 2	236	57	0.241525
		331359 0R Staining 1 1	667	171	0.256372		331359 0L Staining 1 1	187	61	0.326203
		Mean	812.333	406.667	0.500081		Mean	211.5	59	0.283864
		320450 2R Staining 1 5	1418	426	0.300423		320451 2L Staining 1 3	133	25	0.18797
		320450 2R Staining 1 4	1829	424	0.231821		320451 2L Staining 1 2	86	10	0.116279
		320450 2R Staining 1 3	1640	409	0.24939		320451 2L Staining 1 1	72	9	0.125
		320450 2R Staining 1 2	897	449	0.500557		Mean	97	14.6667	0.12064
		320450 2R Staining 1 1	1345	728	0.541264
		Mean	1425.8	487.2	0.364691		320450 1L Staining 1 2	64	5	0.078125
							320450 1L Staining 1 1	86	7	0.0813953
		320450 1R Staining 1 5	1467	470	0.320382		Mean	75	6	0.0797602
		320450 1R Staining 1 4	1360	363	0.266912
		320450 1R Staining 1 3	1586	565	0.356242		320450 0L Staining 1 3	91	23	0.252747
		320450 1R Staining 1 2	1505	582	0.386711		320450 0L Staining 1 2	171	17	0.0994152
		320450 1R Staining 1 1	965	314	0.325389		320450 0L Staining 1 1	37	2	0.0540541
		Mean	1376.6	458.8	0.331127		Mean	99.6667	14	0.135406
		320450 0R Staining 1 5	1812	427	0.235651
		320450 0R Staining 1 4	669	242	0.361734
		320450 0R Staining 1 3	1911	648	0.339089
		320450 0R Staining 1 2	826	454	0.549637
		320450 0R Staining 1 1	1385	597	0.431047
		Mean	1320.6	473.6	0.383432

## Sheet: Middle
	MIDDLE sections
		R (KO)					L (EV)
		Sample	# of DAPI+ cells	# of ki67+ cells	%		Sample	# of DAPI+ cells	# of ki67+ cells	%
		332525 0R staining 1 4	1110	381	0.343243		332519 0L Staining 1 3	1288	143	0.111025
		332525 0R staining 1 3	911	143	0.15697		332519 0L Staining 1 2	1268	462	0.364353
		332525 0R staining 1 2	1453	658	0.452856		332519 0L Staining 1 1	744	22	0.0295699
		332525 0R staining 1 1	791	430	0.543616		Mean	1100	209	0.168316
		Mean	1066.25	403	0.374171
							331359 1L Staining 1 4	521	106	0.203455
		331359 2R Staining 1 4	2073	823	0.397009		331359 1L Staining 1 3	1572	90	0.0572519
		331359 2R Staining 1 3	1158	528	0.455959		331359 1L Staining 1 2	1265	73	0.0577075
		331359 2R Staining 1 2	1356	155	0.114307		331359 1L Staining 1 1	675	94	0.139259
		331359 2R Staining 1 1	866	130	0.150115		Mean	1008.25	90.75	0.114418
		Mean	1363.25	409	0.279347
							331359 0L Staining 1 1	206	7	0.0339806
		331359 0R Staining 1 3	755	109	0.144371		Mean	206	7	0.0339806
		331359 0R Staining 1 2	987	107	0.108409
		331359 0R Staining 1 1	772	139	0.180052		320451 2L Staining 1 3	77	3	0.038961
		Mean	838	118.333	0.144277		320451 2L Staining 1 2	96	4	0.0416667
							320451 2L Staining 1 1	93	0	0
		320450 2R Staining 1 5	1306	351	0.26876		Mean	88.6667	2.33333	0.0208333
		320450 2R Staining 1 4	1058	403	0.380907
		320450 2R Staining 1 3	2059	1065	0.517241		320450 1L Staining 1 2	169	6	0.035503
		320450 2R Staining 1 2	1445	615	0.425606		320450 1L Staining 1 1	203	11	0.0541872
		320450 2R Staining 1 1	1857	437	0.235326		Mean	186	8.5	0.0448451
		Mean	1545	574.2	0.365568
							320450 0L Staining 1 3	179	10	0.0558659
		320450 1R Staining 1 5	1564	260	0.16624		320450 0L Staining 1 2	120	5	0.0416667
		320450 1R Staining 1 4	1285	96	0.0747082		320450 0L Staining 1 1	64	12	0.1875
		320450 1R Staining 1 3	1020	220	0.215686		Mean	121	9	0.0950109
		320450 1R Staining 1 2	970	246	0.253608
		320450 1R Staining 1 1	1534	361	0.235332
		Mean	1274.6	236.6	0.189115
		320450 0R Staining 1 5	1691	396	0.234181
		320450 0R Staining 1 4	776	101	0.130155
		320450 0R Staining 1 3	1706	510	0.298945
		320450 0R Staining 1 2	1732	377	0.217667
		320450 0R Staining 1 1	908	135	0.148678
		Mean	1362.6	303.8	0.205925

## Sheet: Late
	LATE sections
		R (KO)					L (EV)
		Sample	# of DAPI+ cells	# of ki67+ cells	%		Sample	# of DAPI+ cells	# of ki67+ cells	%
		332525 0R staining 1 5	1602	655	0.408864		332519 0L Staining 1 5	1429	254	0.177747
		332525 0R staining 1 4	1381	416	0.301231		332519 0L Staining 1 4	617	47	0.076175
		332525 0R staining 1 3	890	308	0.346067		332519 0L Staining 1 3	1138	90	0.0790861
		332525 0R staining 1 2	1324	455	0.343656		332519 0L Staining 1 2	1287	97	0.0753691
		332525 0R staining 1 1	894	316	0.353468		332519 0L Staining 1 1	844	176	0.208531
		Mean	1218.2	430	0.350657		Mean	1063	132.8	0.123382
		331359 2R Staining 1 5	1023	552	0.539589		331359 1L Staining 1 5	849	359	0.42285
		331359 2R Staining 1 4	841	304	0.361474		331359 1L Staining 1 4	476	67	0.140756
		331359 2R Staining 1 3	1805	311	0.172299		331359 1L Staining 1 3	851	145	0.170388
		331359 2R Staining 1 2	1804	365	0.202328		331359 1L Staining 1 2	1846	333	0.18039
		331359 2R Staining 1 1	307	138	0.449511		331359 1L Staining 1 1	803	103	0.128269
		Mean	1156	334	0.345041		Mean	965	201.4	0.208531
		331359 0R Staining 1 4	1104	464	0.42029		331359 0L Staining 1 2	53	4	0.0754717
		331359 0R Staining 1 3	734	421	0.573569		331359 0L Staining 1 1	83	3	0.0361446
		331359 0R Staining 1 2	867	382	0.4406		Mean	68	3.5	0.0558081
		331359 0R Staining 1 1	750	190	0.253333
		Mean	783.667	331	0.422501		320451 2L Staining 1 2	66	14	0.212121
							320451 2L Staining 1 1	79	1	0.0126582
		320450 2R Staining 1 5	1466	645	0.439973		Mean	72.5	7.5	0.11239
		320450 2R Staining 1 4	1696	805	0.474646
		320450 2R Staining 1 3	913	424	0.464403		320450 1L Staining 1 3	108	5	0.0462963
		320450 2R Staining 1 2	903	409	0.452935		320450 1L Staining 1 2	119	10	0.0840336
		320450 2R Staining 1 1	1526	804	0.526868		320450 1L Staining 1 1	108	7	0.0648148
		Mean	1300.8	617.4	0.471765		Mean	113.5	8.5	0.0744242
		320450 1R Staining 1 3	1305	105	0.0804598		320450 0L Staining 1 3	19	2	0.105263
		320450 1R Staining 1 2	1065	165	0.15493		320450 0L Staining 1 2	63	1	0.015873
		320450 1R Staining 1 1	1101	68	0.061762		320450 0L Staining 1 1	51	4	0.0784314
		Mean	1157	112.667	0.0990505		Mean	44.3333	2.33333	0.0665225
		320450 0R Staining 1 5	1335	576	0.431461
		320450 0R Staining 1 4	771	242	0.313878
		320450 0R Staining 1 3	1676	687	0.409905
		320450 0R Staining 1 2	1687	785	0.465323
		320450 0R Staining 1 1	551	260	0.471869
		Mean	1204	510	0.418487

## Sheet: total
	early sections												MIDDLE sections												LATE sections
		R (KO)					L (EV)							R (KO)					L (EV)							R (KO)					L (EV)							KO				EV
		Sample	# of DAPI+ cells	# of ki67+ cells	%		Sample	# of DAPI+ cells	# of ki67+ cells	%				Sample	# of DAPI+ cells	# of ki67+ cells	%		Sample	# of DAPI+ cells	# of ki67+ cells	%				Sample	# of DAPI+ cells	# of ki67+ cells	%		Sample	# of DAPI+ cells	# of ki67+ cells	%					mean				mean
		332525 0R staining 1 4	820	370	0.45122		332519 0L Staining 1 5	1236	335	0.271036																											KO C3	332525 0R	0.381918		EV C2	332519 0L	0.157225
		332525 0R staining 1 3	1588	409	0.257557		332519 0L Staining 1 4	1488	148	0.0994624				332525 0R staining 1 4	1110	381	0.343243		332519 0L Staining 1 3	1288	143	0.111025				332525 0R staining 1 5	1602	655	0.408864		332519 0L Staining 1 5	1429	254	0.177747			KO C3	331359 2R	0.287806		EV C2	331359 1L	0.201332
		332525 0R staining 1 2	2261	1039	0.459531		332519 0L Staining 1 3	1537	293	0.190631				332525 0R staining 1 3	911	143	0.15697		332519 0L Staining 1 2	1268	462	0.364353				332525 0R staining 1 4	1381	416	0.301231		332519 0L Staining 1 4	617	47	0.076175			KO C3	331359 0R	0.35562		EV C2	331359 0L	0.124551
		332525 0R staining 1 1	974	502	0.5154		332519 0L Staining 1 2	1959	382	0.194997				332525 0R staining 1 2	1453	658	0.452856		332519 0L Staining 1 1	744	22	0.0295699				332525 0R staining 1 3	890	308	0.346067		332519 0L Staining 1 3	1138	90	0.0790861			KO C4	320450 2R	0.400675		EV C1	320451 2L	0.0846209
		Mean	1410.75	580	0.420927		332519 0L Staining 1 1	786	113	0.143766				332525 0R staining 1 1	791	430	0.543616		Mean	1100	209	0.168316				332525 0R staining 1 2	1324	455	0.343656		332519 0L Staining 1 2	1287	97	0.0753691			KO C4	320450 1R	0.206431		EV C1	320450 1L	0.0663432
							Mean	1401.2	254.2	0.179978				Mean	1066.25	403	0.374171									332525 0R staining 1 1	894	316	0.353468		332519 0L Staining 1 1	844	176	0.208531			KO C4	320450 0R	0.335948		EV C1	320450 0L	0.0989796
		331359 2R Staining 1 5	1516	333	0.219657														331359 1L Staining 1 4	521	106	0.203455				Mean	1218.2	430	0.350657		Mean	1063	132.8	0.123382
		331359 2R Staining 1 4	1308	183	0.139908		331359 1L Staining 1 5	992	423	0.426411				331359 2R Staining 1 4	2073	823	0.397009		331359 1L Staining 1 3	1572	90	0.0572519
		331359 2R Staining 1 3	2051	645	0.314481		331359 1L Staining 1 4	1873	211	0.112653				331359 2R Staining 1 3	1158	528	0.455959		331359 1L Staining 1 2	1265	73	0.0577075				331359 2R Staining 1 5	1023	552	0.539589		331359 1L Staining 1 5	849	359	0.42285
		331359 2R Staining 1 2	2041	258	0.126409		331359 1L Staining 1 3	1747	403	0.230681				331359 2R Staining 1 2	1356	155	0.114307		331359 1L Staining 1 1	675	94	0.139259				331359 2R Staining 1 4	841	304	0.361474		331359 1L Staining 1 4	476	67	0.140756
		331359 2R Staining 1 1	1695	669	0.39469		331359 1L Staining 1 2	1006	243	0.241551				331359 2R Staining 1 1	866	130	0.150115		Mean	1008.25	90.75	0.114418				331359 2R Staining 1 3	1805	311	0.172299		331359 1L Staining 1 3	851	145	0.170388
		Mean	1722.2	417.6	0.239029		331359 1L Staining 1 1	1419	559	0.393939				Mean	1363.25	409	0.279347									331359 2R Staining 1 2	1804	365	0.202328		331359 1L Staining 1 2	1846	333	0.18039
							Mean	1407.4	367.8	0.281047									331359 0L Staining 1 1	206	7	0.0339806				331359 2R Staining 1 1	307	138	0.449511		331359 1L Staining 1 1	803	103	0.128269
		331359 0R Staining 1 3	580	410	0.706897									331359 0R Staining 1 3	755	109	0.144371		Mean	206	7	0.0339806				Mean	1156	334	0.345041		Mean	965	201.4	0.208531
		331359 0R Staining 1 2	1190	639	0.536975		331359 0L Staining 1 2	236	57	0.241525				331359 0R Staining 1 2	987	107	0.108409
		331359 0R Staining 1 1	667	171	0.256372		331359 0L Staining 1 1	187	61	0.326203				331359 0R Staining 1 1	772	139	0.180052		320451 2L Staining 1 3	77	3	0.038961				331359 0R Staining 1 4	1104	464	0.42029		331359 0L Staining 1 2	53	4	0.0754717
		Mean	812.333	406.667	0.500081		Mean	211.5	59	0.283864				Mean	838	118.333	0.144277		320451 2L Staining 1 2	96	4	0.0416667				331359 0R Staining 1 3	734	421	0.573569		331359 0L Staining 1 1	83	3	0.0361446
																			320451 2L Staining 1 1	93	0	0				331359 0R Staining 1 2	867	382	0.4406		Mean	68	3.5	0.0558081
		320450 2R Staining 1 5	1418	426	0.300423		320451 2L Staining 1 3	133	25	0.18797				320450 2R Staining 1 5	1306	351	0.26876		Mean	88.6667	2.33333	0.0208333				331359 0R Staining 1 1	750	190	0.253333
		320450 2R Staining 1 4	1829	424	0.231821		320451 2L Staining 1 2	86	10	0.116279				320450 2R Staining 1 4	1058	403	0.380907									Mean	783.667	331	0.422501		320451 2L Staining 1 2	66	14	0.212121
		320450 2R Staining 1 3	1640	409	0.24939		320451 2L Staining 1 1	72	9	0.125				320450 2R Staining 1 3	2059	1065	0.517241		320450 1L Staining 1 2	169	6	0.035503									320451 2L Staining 1 1	79	1	0.0126582
		320450 2R Staining 1 2	897	449	0.500557		Mean	97	14.6667	0.12064				320450 2R Staining 1 2	1445	615	0.425606		320450 1L Staining 1 1	203	11	0.0541872				320450 2R Staining 1 5	1466	645	0.439973		Mean	72.5	7.5	0.11239
		320450 2R Staining 1 1	1345	728	0.541264									320450 2R Staining 1 1	1857	437	0.235326		Mean	186	8.5	0.0448451				320450 2R Staining 1 4	1696	805	0.474646
		Mean	1425.8	487.2	0.364691		320450 1L Staining 1 2	64	5	0.078125				Mean	1545	574.2	0.365568									320450 2R Staining 1 3	913	424	0.464403		320450 1L Staining 1 3	108	5	0.0462963
							320450 1L Staining 1 1	86	7	0.0813953									320450 0L Staining 1 3	179	10	0.0558659				320450 2R Staining 1 2	903	409	0.452935		320450 1L Staining 1 2	119	10	0.0840336
		320450 1R Staining 1 5	1467	470	0.320382		Mean	75	6	0.0797602				320450 1R Staining 1 5	1564	260	0.16624		320450 0L Staining 1 2	120	5	0.0416667				320450 2R Staining 1 1	1526	804	0.526868		320450 1L Staining 1 1	108	7	0.0648148
		320450 1R Staining 1 4	1360	363	0.266912									320450 1R Staining 1 4	1285	96	0.0747082		320450 0L Staining 1 1	64	12	0.1875				Mean	1300.8	617.4	0.471765		Mean	113.5	8.5	0.0744242
		320450 1R Staining 1 3	1586	565	0.356242		320450 0L Staining 1 3	91	23	0.252747				320450 1R Staining 1 3	1020	220	0.215686		Mean	121	9	0.0950109
		320450 1R Staining 1 2	1505	582	0.386711		320450 0L Staining 1 2	171	17	0.0994152				320450 1R Staining 1 2	970	246	0.253608									320450 1R Staining 1 3	1305	105	0.0804598		320450 0L Staining 1 3	19	2	0.105263
		320450 1R Staining 1 1	965	314	0.325389		320450 0L Staining 1 1	37	2	0.0540541				320450 1R Staining 1 1	1534	361	0.235332									320450 1R Staining 1 2	1065	165	0.15493		320450 0L Staining 1 2	63	1	0.015873
		Mean	1376.6	458.8	0.331127		Mean	99.6667	14	0.135406				Mean	1274.6	236.6	0.189115									320450 1R Staining 1 1	1101	68	0.061762		320450 0L Staining 1 1	51	4	0.0784314
																										Mean	1157	112.667	0.0990505		Mean	44.3333	2.33333	0.0665225
		320450 0R Staining 1 5	1812	427	0.235651									320450 0R Staining 1 5	1691	396	0.234181
		320450 0R Staining 1 4	669	242	0.361734									320450 0R Staining 1 4	776	101	0.130155									320450 0R Staining 1 5	1335	576	0.431461
		320450 0R Staining 1 3	1911	648	0.339089									320450 0R Staining 1 3	1706	510	0.298945									320450 0R Staining 1 4	771	242	0.313878
		320450 0R Staining 1 2	826	454	0.549637									320450 0R Staining 1 2	1732	377	0.217667									320450 0R Staining 1 3	1676	687	0.409905
		320450 0R Staining 1 1	1385	597	0.431047									320450 0R Staining 1 1	908	135	0.148678									320450 0R Staining 1 2	1687	785	0.465323
		Mean	1320.6	473.6	0.383432									Mean	1362.6	303.8	0.205925									320450 0R Staining 1 1	551	260	0.471869
																										Mean	1204	510	0.418487
