# Supplementary material for: NRF3 suppresses squamous carcinogenesis, involving the unfolded protein response regulator HSPA5
Source: EMBO Mol Med. 2023 Oct 9;15(11):e17761. doi: 10.15252/emmm.202317761 (PMC10630885; doi:10.15252/emmm.202317761)
Supplement: Supplementary file 10 — Source Data for Figure 5 [file EMMM-15-e17761-s005.zip]

Archive with 61 entries (57 files):
- Figure 5/
- Figure 5/._.DS_Store
- Figure 5/5H/
- Figure 5/.DS_Store
- __MACOSX/Figure 5/._.DS_Store
- Figure 5/5G/
- Figure 5/5B/
- Figure 5/5H/._micro.image PDIA3 top panel.tif
- Figure 5/5H/._micro.image HA top panel.tif
- Figure 5/5H/._micro.image PDIA3 middle panel.tiff
- Figure 5/5H/._micro.image NRF3+HSPA5 bottom panel.tif
- Figure 5/5H/._micro.image NRF3 middle panel.tif
- Figure 5/5H/micro.image neg.ctrl bottom panel.tif
- Figure 5/5H/micro.image HSPA5 bottom panel.tif
- __MACOSX/Figure 5/5H/._micro.image HSPA5 bottom panel.tif
- Figure 5/5H/._micro.image NRF3+PDIA3 middle panel.tif
- Figure 5/5H/micro.image NRF3+HSPA5 bottom panel.tif
- __MACOSX/Figure 5/5H/._micro.image NRF3+HSPA5 bottom panel.tif
- Figure 5/5H/micro.image NRF3 bottom panel.tif
- Figure 5/5H/micro.image HA top panel.tif
- __MACOSX/Figure 5/5H/._micro.image HA top panel.tif
- Figure 5/5H/._micro.image HSPA5 bottom panel.tif
- Figure 5/5H/._micro.image HA+PDIA3 top panel.tif
- Figure 5/5H/micro.image NRF3+PDIA3 middle panel.tif
- Figure 5/5H/micro.image PDIA3 middle panel.tiff
- __MACOSX/Figure 5/5H/._micro.image PDIA3 middle panel.tiff
- Figure 5/5H/micro.image HA+PDIA3 top panel.tif
- __MACOSX/Figure 5/5H/._micro.image HA+PDIA3 top panel.tif
- Figure 5/5H/micro.image PDIA3 top panel.tif
- __MACOSX/Figure 5/5H/._micro.image PDIA3 top panel.tif
- Figure 5/5H/micro.image neg. ctrl middle panel.tif
- Figure 5/5H/micro.image neg. ctrl top panel.tif
- Figure 5/5H/._micro.image neg. ctrl middle panel.tif
- Figure 5/5H/micro.image NRF3 middle panel.tif
- Figure 5/5H/._micro.image neg.ctrl bottom panel.tif
- Figure 5/5G/western NRF3 marker.Tif
- __MACOSX/Figure 5/5G/._western NRF3 marker.Tif
- Figure 5/5G/._western HSPA5 labelled.png
- Figure 5/5G/._western DVL2 labelled.png
- Figure 5/5G/WB marker.webp
- Figure 5/5G/._western HA PDIA3 GAPDH labelled.png
- Figure 5/5G/._western HSPA5 marker.Tif
- Figure 5/5G/western DVL2 labelled.png
- __MACOSX/Figure 5/5G/._western DVL2 labelled.png
- Figure 5/5G/western HSPA5 labelled.png
- __MACOSX/Figure 5/5G/._western HSPA5 labelled.png
- Figure 5/5G/._western HA DVL2 PDIA3 GAPDH marker.Tif
- Figure 5/5G/._western NRF3 marker.Tif
- Figure 5/5G/western HSPA5 marker.Tif
- __MACOSX/Figure 5/5G/._western HSPA5 marker.Tif
- Figure 5/5G/western HA DVL2 PDIA3 GAPDH marker.Tif
- Figure 5/5G/western HA PDIA3 GAPDH labelled.png
- __MACOSX/Figure 5/5G/._western HA PDIA3 GAPDH labelled.png
- Figure 5/5G/._western NRF3 labelled.png
- Figure 5/5G/western NRF3 labelled.png
- __MACOSX/Figure 5/5G/._western NRF3 labelled.png
- Figure 5/5B/._rel. expression_5B.xls
- Figure 5/5B/graph 5B.pzfx
- __MACOSX/Figure 5/5B/._graph 5B.pzfx
- Figure 5/5B/rel. expression_5B.xls
- Figure 5/5B/._graph 5B.pzfx
