# Supplementary material for: NRF3 suppresses squamous carcinogenesis, involving the unfolded protein response regulator HSPA5
Source: EMBO Mol Med. 2023 Oct 9;15(11):e17761. doi: 10.15252/emmm.202317761 (PMC10630885; doi:10.15252/emmm.202317761)
Supplement: Supplementary file 10 — Source Data for Figure 5 [file EMMM-15-e17761-s005.zip › Figure 5/5B/rel. expression_5B.xls]

## Sheet: 220617 qPCR plate1
Experiment: 220617 RNAseq3 hits plate1 Active filter: SYBR Green I / HRM Dye (465-510)
Chart	Pairing	Sample Name	Targets	References	Mean Cp	CP Error	Mean Cp	Cp Error	Target/Ref	Normalized	Status
True		RescueEV DMSO	hNRF3	hRPL27	27.0822	0.017614	15.9667	0.0567632	0.000451	1
True	C2/A2	RescueEV DMSO	hNRF3	hRPL27	28.894	0.0311674	16.8301	0.0868205	0.000234	0.5182
True	C3/A3	RescueEV DMSO	hNRF3	hRPL27	28.6939	0.0506099	16.5762	0.0112937	0.000225	0.4992
True	C4/A4	RescueEV DOX	hNRF3	hRPL27	28.3254	0.14402	16.5942	0.00464446	0.000294	0.6526
True	C5/A5	RescueEV DOX	hNRF3	hRPL27	28.5825	0.035958	16.3833	0.114928	0.000213	0.4718
True	C6/A6	RescueEV DOX	hNRF3	hRPL27	27.6642	0.0440494	16.324	0.00597704	0.000386	0.8558		mean RescueNRF3 DMSO	1/mean	normalized to mean DMSO
True	C7/A7	Rescue NRF3 DMSO	hNRF3	hRPL27	27.8553	0.0604917	16.5422	0.00936555	0.000393	0.872		0.000372	2690	1.06
True	C8/A8	Rescue NRF3 DMSO	hNRF3	hRPL27	27.9889	0.388069	16.5924	0.0793039	0.000371	0.8231				0.998
True	C9/A9	Rescue NRF3 DMSO	hNRF3	hRPL27	28.3904	0.175397	16.9123	0.0795875	0.000351	0.7778				0.944
True	C10/A10	Rescue NRF3 DOX	hNRF3	hRPL27	24.5809	0.0333011	16.5867	0.00878354	0.00392	8.702				10.5
True	C11/A11	Rescue NRF3 DOX	hNRF3	hRPL27	24.4942	0.0309415	16.7604	0.000713655	0.0047	10.42				12.6
True	C12/A12	Rescue NRF3 DOX	hNRF3	hRPL27	25.003	0.227981	16.7684	0.00347787	0.00332	7.366				8.93
True		RescueEV DMSO	hGSTA4	hRPL27	31.5725	0.453334	15.9667	0.0567632	2.01e-05	1
True	E2/A2	RescueEV DMSO	hGSTA4	hRPL27	32.7158	0.27756	16.8301	0.0868205	1.65e-05	0.8237
True	E3/A3	RescueEV DMSO	hGSTA4	hRPL27	32.3224	0.437696	16.5762	0.0112937	1.82e-05	0.9073
True	E4/A4	RescueEV DOX	hGSTA4	hRPL27	32.3497	0.255292	16.5942	0.00464446	1.81e-05	0.9014
True	E5/A5	RescueEV DOX	hGSTA4	hRPL27	32.4006	0.541599	16.3833	0.114928	1.51e-05	0.7518
True	E6/A6	RescueEV DOX	hGSTA4	hRPL27	31.397	0.302261	16.324	0.00597704	2.9e-05	1.447
True	E7/A7	Rescue NRF3 DMSO	hGSTA4	hRPL27	30.4274	0.101768	16.5422	0.00936555	6.61e-05	3.296		6.19e-05	16200	1.07
True	E8/A8	Rescue NRF3 DMSO	hGSTA4	hRPL27	30.6769	0.209343	16.5924	0.0793039	5.76e-05	2.871				0.931
True	E9/A9	Rescue NRF3 DMSO	hGSTA4	hRPL27	30.8926	0.151132	16.9123	0.0795875	6.19e-05	3.086				1
True	E10/A10	Rescue NRF3 DOX	hGSTA4	hRPL27	30.7994	0.198503	16.5867	0.00878354	5.27e-05	2.626				0.852
True	E11/A11	Rescue NRF3 DOX	hGSTA4	hRPL27	30.6796	0.294192	16.7604	0.000713655	6.45e-05	3.219				1.04
True	E12/A12	Rescue NRF3 DOX	hGSTA4	hRPL27	30.5202	0.123337	16.7684	0.00347787	7.25e-05	3.615				1.17
True		RescueEV DMSO	hPRR7	hRPL27	26.8956	0.0378146	15.9667	0.0567632	0.000513	1
True	G2/A2	RescueEV DMSO	hPRR7	hRPL27	28.0334	0.016258	16.8301	0.0868205	0.000424	0.8268
True	G3/A3	RescueEV DMSO	hPRR7	hRPL27	27.7587	0.066792	16.5762	0.0112937	0.00043	0.8388
True	G4/A4	RescueEV DOX	hPRR7	hRPL27	27.3589	0.147229	16.5942	0.00464446	0.000575	1.121
True	G5/A5	RescueEV DOX	hPRR7	hRPL27	27.831	0.0347199	16.3833	0.114928	0.000358	0.698
True	G6/A6	RescueEV DOX	hPRR7	hRPL27	26.8822	0.106982	16.324	0.00597704	0.000663	1.293
True	G7/A7	Rescue NRF3 DMSO	hPRR7	hRPL27	27.984	0.108473	16.5422	0.00936555	0.000359	0.7008		0.000382	2620	0.94
True	G8/A8	Rescue NRF3 DMSO	hPRR7	hRPL27	27.9669	0.145334	16.5924	0.0793039	0.000377	0.7343				0.987
True	G9/A9	Rescue NRF3 DMSO	hPRR7	hRPL27	28.1644	0.0488904	16.9123	0.0795875	0.00041	0.7993				1.07
True	G10/A10	Rescue NRF3 DOX	hPRR7	hRPL27	27.9998	0.110954	16.5867	0.00878354	0.000367	0.7149				0.961
True	G11/A11	Rescue NRF3 DOX	hPRR7	hRPL27	28.0712	0.0183469	16.7604	0.000713655	0.000394	0.7674				1.03
True	G12/A12	Rescue NRF3 DOX	hPRR7	hRPL27	28.0498	0.160701	16.7684	0.00347787	0.000402	0.7832				1.05
