# Supplementary material for: NRF3 suppresses squamous carcinogenesis, involving the unfolded protein response regulator HSPA5
Source: EMBO Mol Med. 2023 Oct 9;15(11):e17761. doi: 10.15252/emmm.202317761 (PMC10630885; doi:10.15252/emmm.202317761)
Supplement: Supplementary file 11 — Source Data for Figure 6 [file EMMM-15-e17761-s007.zip]

Archive with 95 entries (89 files):
- Figure 6/
- Figure 6/._.DS_Store
- Figure 6/6A/
- Figure 6/6D/
- Figure 6/6E/
- Figure 6/6C/
- Figure 6/.DS_Store
- __MACOSX/Figure 6/._.DS_Store
- Figure 6/6B/
- Figure 6/6A/._graph 6A.pzfx
- Figure 6/6A/graph 6A.pzfx
- __MACOSX/Figure 6/6A/._graph 6A.pzfx
- Figure 6/6A/numerical data 6A.xlsx
- Figure 6/6A/._numerical data 6A.xlsx
- Figure 6/6D/._.DS_Store
- Figure 6/6D/micro.image_EV C1 HSPA5.tif
- Figure 6/6D/._numerical data 6D.xlsx
- Figure 6/6D/graph 6D.pzfx
- __MACOSX/Figure 6/6D/._graph 6D.pzfx
- Figure 6/6D/micro.image_KO C4 HSPA5.tif
- __MACOSX/Figure 6/6D/._micro.image_KO C4 HSPA5.tif
- Figure 6/6D/micro.image_EV C1 DAPI.tif
- Figure 6/6D/.DS_Store
- __MACOSX/Figure 6/6D/._.DS_Store
- Figure 6/6D/numerical data 6D.xlsx
- Figure 6/6D/._graph 6D.pzfx
- Figure 6/6D/._micro.image_KO C4 HSPA5.tif
- Figure 6/6D/micro.image_KO C4 DAPI.tif
- Figure 6/6E/micro.image SCC2.czi.zip
- Figure 6/6E/micro.image BCC2.czi.zip
- Figure 6/6E/micro.image SCC1.czi.zip
- Figure 6/6E/micro.image BCC1.czi.zip
- Figure 6/6C/western tubulin marker.Tif
- Figure 6/6C/._numerical data WB 6C.xlsx
- Figure 6/6C/numerical data WB 6C.xlsx
- Figure 6/6C/WB marker.webp
- Figure 6/6C/6C.pzfx
- __MACOSX/Figure 6/6C/._6C.pzfx
- Figure 6/6C/._western HSPA5 labelled.tiff
- Figure 6/6C/._western HSPA5 marker.Tif
- Figure 6/6C/western HSPA5 labelled.tiff
- __MACOSX/Figure 6/6C/._western HSPA5 labelled.tiff
- Figure 6/6C/._6C.pzfx
- Figure 6/6C/._rel. expression 6C.xls
- Figure 6/6C/western tubulin labelled.tiff
- __MACOSX/Figure 6/6C/._western tubulin labelled.tiff
- Figure 6/6C/western HSPA5 marker.Tif
- __MACOSX/Figure 6/6C/._western HSPA5 marker.Tif
- Figure 6/6C/._western tubulin labelled.tiff
- Figure 6/6C/rel. expression 6C.xls
- Figure 6/6B/._numerical data 6B.xlsx
- Figure 6/6B/western CHOP EV C1 KO C3 marker.Tif
- Figure 6/6B/western clPARP Tubulin HSPA5 EV C2 KO C4 marker.Tif
- __MACOSX/Figure 6/6B/._western clPARP Tubulin HSPA5 EV C2 KO C4 marker.Tif
- Figure 6/6B/numerical data 6B.xlsx
- Figure 6/6B/._western clPARP Tubulin HSPA5 EV C2 KO C4 labelled.pdf
- Figure 6/6B/western NRF1 EV C2 KO C4 labelled.pdf
- __MACOSX/Figure 6/6B/._western NRF1 EV C2 KO C4 labelled.pdf
- Figure 6/6B/WB marker.webp
- Figure 6/6B/._western NRF1 EV C2 KO C4 marker.Tif
- Figure 6/6B/._western Tubulin EV C1 KO C3 labelled .pdf
- Figure 6/6B/western CHOP NRF3 EV C2 KO C4 marker.Tif
- Figure 6/6B/western NRF1 EV C1 KO C3 labelled.pdf
- __MACOSX/Figure 6/6B/._western NRF1 EV C1 KO C3 labelled.pdf
- Figure 6/6B/western NRF1 EV C2 KO C4 marker.Tif
- Figure 6/6B/._graphs 6B.pzfx
- Figure 6/6B/._western NRF1 EV C1 KO C3 labelled.pdf
- Figure 6/6B/western Tubulin EV C1 KO C3 labelled .pdf
- __MACOSX/Figure 6/6B/._western Tubulin EV C1 KO C3 labelled .pdf
- Figure 6/6B/._western clPARP Tubulin HSPA5 EV C2 KO C4 marker.Tif
- Figure 6/6B/._western NRF3 EV C1 KO C3 labelled .pdf
- Figure 6/6B/._western HSPA5 EV C1 KO C3 labelled .pdf
- Figure 6/6B/graphs 6B.pzfx
- __MACOSX/Figure 6/6B/._graphs 6B.pzfx
- Figure 6/6B/western NRF3 EV C1 KO C3 marker.Tif
- Figure 6/6B/._western CHOP NRF3 EV C2 KO C4 labelled.pdf
- Figure 6/6B/western clPARP Tubulin EV C1 KO C3 marker.Tif
- Figure 6/6B/._western NRF1 EV C2 KO C4 labelled.pdf
- Figure 6/6B/._western CHOP EV C1 KO C3 labelled.pdf
- Figure 6/6B/western clPARP Tubulin HSPA5 EV C2 KO C4 labelled.pdf
- __MACOSX/Figure 6/6B/._western clPARP Tubulin HSPA5 EV C2 KO C4 labelled.pdf
- Figure 6/6B/western NRF1 EV C1 KO C3 marker.Tif
- Figure 6/6B/western CHOP NRF3 EV C2 KO C4 labelled.pdf
- __MACOSX/Figure 6/6B/._western CHOP NRF3 EV C2 KO C4 labelled.pdf
- Figure 6/6B/western HSPA5 EV C1 KO C3 labelled .pdf
- __MACOSX/Figure 6/6B/._western HSPA5 EV C1 KO C3 labelled .pdf
- Figure 6/6B/._western clPARP EV C1 KO C3 labelled .pdf
- Figure 6/6B/._western CHOP EV C1 KO C3 marker.Tif
- Figure 6/6B/western NRF3 EV C1 KO C3 labelled .pdf
- __MACOSX/Figure 6/6B/._western NRF3 EV C1 KO C3 labelled .pdf
- Figure 6/6B/western CHOP EV C1 KO C3 labelled.pdf
- __MACOSX/Figure 6/6B/._western CHOP EV C1 KO C3 labelled.pdf
- Figure 6/6B/western HSPA5 EV C1 KO C3 marker.Tif
- Figure 6/6B/western clPARP EV C1 KO C3 labelled .pdf
- __MACOSX/Figure 6/6B/._western clPARP EV C1 KO C3 labelled .pdf
