# Supplementary material for: NRF3 suppresses squamous carcinogenesis, involving the unfolded protein response regulator HSPA5
Source: EMBO Mol Med. 2023 Oct 9;15(11):e17761. doi: 10.15252/emmm.202317761 (PMC10630885; doi:10.15252/emmm.202317761)
Supplement: Supplementary file 11 — Source Data for Figure 6 [file EMMM-15-e17761-s007.zip › Figure 6/6A/numerical data 6A.xlsx]

## Sheet: Tabelle1
E216
	1		setThreshold(20, 255)	setThreshold(10, 255);					setThreshold(20, 255)	setThreshold(10, 255);				2		setThreshold(20, 255)	setThreshold(10, 255);					setThreshold(20, 255)	setThreshold(10, 255);				3		setThreshold(20, 255)	setThreshold(15, 255);					setThreshold(20, 255)	setThreshold(15, 255);				4			setThreshold(20, 255)	setThreshold(15, 255);					setThreshold(20, 255)
			DAPI	Cy3	%	mean			DAPI	Cy3	%	mean				DAPI	Cy3	%	mean			DAPI	Cy3	%	mean				DAPI	Cy3	%	mean			DAPI	Cy3	%	mean					DAPI	Cy3	%	mean			DAPI
		EV C2 Tunica 1 1-20X_c0x0-1388y0-1040.tif	570	402	70.5263			SG1 C4 Tunica 1 1-20X_c0x0-1388y0-1040.tif	547	121	22.1207				EV C2 Tunica 1 1-20X_c0x0-1388y0-1040.tif	593	312	52.6138			sg1 C4 Tunica 1 1-20X_c0x0-1388y0-1040.tif	708	77	10.8757				EV C1 Tunica 1 1-20X_c0x0-1388y0-1040.tif	404	218	53.9604			sg1 C3 Tunica 1 1-20X_c0x0-1388y0-1040.tif	579	183	31.6062					EV C1 Tunica 1 1-20X_c0x0-1388y0-1040.tif	443	224	50.5643			sg1 C3 Tunica 1 1-20X_c0x0-1388y0-1040.tif	700
		EV C2 Tunica 1 2-20X_c0x0-1388y0-1040.tif	809	410	50.6799			SG1 C4 Tunica 1 2-20X_c0x0-1388y0-1040.tif	470	91	19.3617				EV C2 Tunica 1 2-20X_c0x0-1388y0-1040.tif	592	315	53.2095			sg1 C4 Tunica 1 2-20X_c0x0-1388y0-1040.tif	640	117	18.2812				EV C1 Tunica 1 2-20X_c0x0-1388y0-1040.tif	232	130	56.0345			sg1 C3 Tunica 1 2-20X_c0x0-1388y0-1040.tif	686	88	12.828					EV C1 Tunica 1 2-20X_c0x0-1388y0-1040.tif	761	305	40.0788			sg1 C3 Tunica 1 2-20X_c0x0-1388y0-1040.tif	591
		EV C2 Tunica 1 3-20X_c0x0-1388y0-1040.tif	647	442	68.3153			SG1 C4 Tunica 1 3-20X_c0x0-1388y0-1040.tif	625	75	12				EV C2 Tunica 1 3-20X_c0x0-1388y0-1040.tif	688	257	37.3547			sg1 C4 Tunica 1 3-20X_c0x0-1388y0-1040.tif	680	84	12.3529				EV C1 Tunica 1 3-20X_c0x0-1388y0-1040.tif	430	223	51.8605			sg1 C3 Tunica 1 3-20X_c0x0-1388y0-1040.tif	654	121	18.5015					EV C1 Tunica 1 3-20X_c0x0-1388y0-1040.tif	397	175	44.0806			sg1 C3 Tunica 1 3-20X_c0x0-1388y0-1040.tif	624
		EV C2 Tunica 1 4-20X_c0x0-1388y0-1040.tif	400	336	84			SG1 C4 Tunica 1 4-20X_c0x0-1388y0-1040.tif	585	59	10.0855				EV C2 Tunica 1 4-20X_c0x0-1388y0-1040.tif	622	326	52.4116			sg1 C4 Tunica 1 4-20X_c0x0-1388y0-1040.tif	800	117	14.625				EV C1 Tunica 1 4-20X_c0x0-1388y0-1040.tif	337	200	59.3472			sg1 C3 Tunica 1 4-20X_c0x0-1388y0-1040.tif	519	117	22.5434					EV C1 Tunica 1 4-20X_c0x0-1388y0-1040.tif	301	164	54.485			sg1 C3 Tunica 1 4-20X_c0x0-1388y0-1040.tif	672
		EV C2 Tunica 1 5-20X_c0x0-1388y0-1040.tif	720	403	55.9722			SG1 C4 Tunica 1 5-20X_c0x0-1388y0-1040.tif	478	67	14.0167				EV C2 Tunica 1 5-20X_c0x0-1388y0-1040.tif	672	244	36.3095			sg1 C4 Tunica 1 5-20X_c0x0-1388y0-1040.tif	881	133	15.0965				EV C1 Tunica 1 5-20X_c0x0-1388y0-1040.tif	609	240	39.4089			sg1 C3 Tunica 1 5-20X_c0x0-1388y0-1040.tif	679	85	12.5184					EV C1 Tunica 1 5-20X_c0x0-1388y0-1040.tif	699	256	36.6237			sg1 C3 Tunica 1 5-20X_c0x0-1388y0-1040.tif	637
						65.8987						15.5169							46.3798						14.2463							52.1223						19.5995								45.1665
		EV C2 Tunica 2 1-20X_c0x0-1388y0-1040.tif	708	356	50.2825			SG1 C4 Tunica 2 1-20X_c0x0-1388y0-1040.tif	564	71	12.5887				EV C2 Tunica 2 1-20X_c0x0-1388y0-1040.tif	734	265	36.1035			sg1 C4 Tunica 2 1-20X_c0x0-1388y0-1040.tif	709	54	7.61636				EV C1 Tunica 2 1-20X_c0x0-1388y0-1040.tif	494	336	68.0162			sg1 C3 Tunica 2 1-20X_c0x0-1388y0-1040.tif	450	98	21.7778					EV C1 Tunica 2 1-20X_c0x0-1388y0-1040.tif	568	246	43.3099			sg1 C3 Tunica 2 1-20X_c0x0-1388y0-1040.tif	615
		EV C2 Tunica 2 2-20X_c0x0-1388y0-1040.tif	735	452	61.4966			SG1 C4 Tunica 2 2-20X_c0x0-1388y0-1040.tif	331	50	15.1057				EV C2 Tunica 2 2-20X_c0x0-1388y0-1040.tif	680	345	50.7353			sg1 C4 Tunica 2 2-20X_c0x0-1388y0-1040.tif	489	54	11.0429				EV C1 Tunica 2 2-20X_c0x0-1388y0-1040.tif	400	274	68.5			sg1 C3 Tunica 2 2-20X_c0x0-1388y0-1040.tif	605	127	20.9917					EV C1 Tunica 2 2-20X_c0x0-1388y0-1040.tif	585	243	41.5385			sg1 C3 Tunica 2 2-20X_c0x0-1388y0-1040.tif	705
		EV C2 Tunica 2 3-20X_c0x0-1388y0-1040.tif	572	432	75.5245			SG1 C4 Tunica 2 3-20X_c0x0-1388y0-1040.tif	414	64	15.4589				EV C2 Tunica 2 3-20X_c0x0-1388y0-1040.tif	766	339	44.2559			sg1 C4 Tunica 2 3-20X_c0x0-1388y0-1040.tif	615	45	7.31707				EV C1 Tunica 2 3-20X_c0x0-1388y0-1040.tif	270	182	67.4074			sg1 C3 Tunica 2 3-20X_c0x0-1388y0-1040.tif	683	192	28.1113					EV C1 Tunica 2 3-20X_c0x0-1388y0-1040.tif	478	215	44.9791			sg1 C3 Tunica 2 3-20X_c0x0-1388y0-1040.tif	576
		EV C2 Tunica 2 4-20X_c0x0-1388y0-1040.tif	358	316	88.2682			SG1 C4 Tunica 2 4-20X_c0x0-1388y0-1040.tif	360	104	28.8889				EV C2 Tunica 2 4-20X_c0x0-1388y0-1040.tif	462	327	70.7792			sg1 C4 Tunica 2 4-20X_c0x0-1388y0-1040.tif	635	65	10.2362				EV C1 Tunica 2 4-20X_c0x0-1388y0-1040.tif	421	267	63.4204			sg1 C3 Tunica 2 4-20X_c0x0-1388y0-1040.tif	787	372	47.2681					EV C1 Tunica 2 4-20X_c0x0-1388y0-1040.tif	439	159	36.2187			sg1 C3 Tunica 2 4-20X_c0x0-1388y0-1040.tif	605
		EV C2 Tunica 2 5-20X_c0x0-1388y0-1040.tif	431	306	70.9977			SG1 C4 Tunica 2 5-20X_c0x0-1388y0-1040.tif	517	57	11.0251				EV C2 Tunica 2 5-20X_c0x0-1388y0-1040.tif	372	246	66.129			sg1 C4 Tunica 2 5-20X_c0x0-1388y0-1040.tif	603	76	12.6036				EV C1 Tunica 2 5-20X_c0x0-1388y0-1040.tif	341	212	62.1701			sg1 C3 Tunica 2 5-20X_c0x0-1388y0-1040.tif	588	175	29.7619					EV C1 Tunica 2 5-20X_c0x0-1388y0-1040.tif	462	196	42.4242			sg1 C3 Tunica 2 5-20X_c0x0-1388y0-1040.tif	697
						69.3139						16.6135							53.6006						9.76325							65.9028						29.5822								41.6941
		EV C2 Tunica 3 1-20X_c0x0-1388y0-1040.tif	549	321	58.4699			SG1 C4 Tunica 3 1-20X_c0x0-1388y0-1040.tif	343	44	12.828				EV C2 Tunica 3 1-20X_c0x0-1388y0-1040.tif	943	290	30.7529			sg1 C4 Tunica 3 1-20X_c0x0-1388y0-1040.tif	774	49	6.33075				EV C1 Tunica 3 1-20X_c0x0-1388y0-1040.tif	296	199	67.2297			sg1 C3 Tunica 3 1-20X_c0x0-1388y0-1040.tif	498	106	21.2851					EV C1 Tunica 3 1-20X_c0x0-1388y0-1040.tif	684	282	41.2281			sg1 C3 Tunica 3 1-20X_c0x0-1388y0-1040.tif	651
		EV C2 Tunica 3 2-20X_c0x0-1388y0-1040.tif	429	326	75.9907			SG1 C4 Tunica 3 2-20X_c0x0-1388y0-1040.tif	409	88	21.5159				EV C2 Tunica 3 2-20X_c0x0-1388y0-1040.tif	644	246	38.1988			sg1 C4 Tunica 3 2-20X_c0x0-1388y0-1040.tif	698	118	16.9054				EV C1 Tunica 3 2-20X_c0x0-1388y0-1040.tif	303	187	61.7162			sg1 C3 Tunica 3 2-20X_c0x0-1388y0-1040.tif	773	189	24.4502					EV C1 Tunica 3 2-20X_c0x0-1388y0-1040.tif	476	192	40.3361			sg1 C3 Tunica 3 2-20X_c0x0-1388y0-1040.tif	539
		EV C2 Tunica 3 3-20X_c0x0-1388y0-1040.tif	451	279	61.8625			SG1 C4 Tunica 3 3-20X_c0x0-1388y0-1040.tif	307	33	10.7492				EV C2 Tunica 3 3-20X_c0x0-1388y0-1040.tif	627	256	40.8293			sg1 C4 Tunica 3 3-20X_c0x0-1388y0-1040.tif	751	67	8.92144				EV C1 Tunica 3 3-20X_c0x0-1388y0-1040.tif	315	181	57.4603			sg1 C3 Tunica 3 3-20X_c0x0-1388y0-1040.tif	510	139	27.2549					EV C1 Tunica 3 3-20X_c0x0-1388y0-1040.tif	786	217	27.6081			sg1 C3 Tunica 3 3-20X_c0x0-1388y0-1040.tif	1023
		EV C2 Tunica 3 4-20X_c0x0-1388y0-1040.tif	268	196	73.1343			SG1 C4 Tunica 3 4-20X_c0x0-1388y0-1040.tif	760	51	6.71053				EV C2 Tunica 3 4-20X_c0x0-1388y0-1040.tif	562	302	53.7367			sg1 C4 Tunica 3 4-20X_c0x0-1388y0-1040.tif	784	93	11.8622				EV C1 Tunica 3 4-20X_c0x0-1388y0-1040.tif	263	198	75.2852			sg1 C3 Tunica 3 4-20X_c0x0-1388y0-1040.tif	750	94	12.5333					EV C1 Tunica 3 4-20X_c0x0-1388y0-1040.tif	550	266	48.3636			sg1 C3 Tunica 3 4-20X_c0x0-1388y0-1040.tif	548
		EV C2 Tunica 3 5-20X_c0x0-1388y0-1040.tif	310	224	72.2581			SG1 C4 Tunica 3 5-20X_c0x0-1388y0-1040.tif	617	66	10.6969				EV C2 Tunica 3 5-20X_c0x0-1388y0-1040.tif	627	321	51.1962			sg1 C4 Tunica 3 5-20X_c0x0-1388y0-1040.tif	729	55	7.54458				EV C1 Tunica 3 5-20X_c0x0-1388y0-1040.tif	601	258	42.9285			sg1 C3 Tunica 3 5-20X_c0x0-1388y0-1040.tif	729	108	14.8148					EV C1 Tunica 3 5-20X_c0x0-1388y0-1040.tif	501	214	42.7146			sg1 C3 Tunica 3 5-20X_c0x0-1388y0-1040.tif	591
						68.3431						12.5001							42.9428						10.3129							60.924						20.0677								40.0501
[truncated: 3 more columns]
