# Supplementary material for: NRF3 suppresses squamous carcinogenesis, involving the unfolded protein response regulator HSPA5
Source: EMBO Mol Med. 2023 Oct 9;15(11):e17761. doi: 10.15252/emmm.202317761 (PMC10630885; doi:10.15252/emmm.202317761)
Supplement: Supplementary file 11 — Source Data for Figure 6 [file EMMM-15-e17761-s007.zip › Figure 6/6D/numerical data 6D.xlsx]

## Sheet: Tabelle1
		HSPA5 intensity 3D
					Intensity [AU]								Intensity [AU]
		EV C1								KO C4
		well 1	1	red	15.565					well 1	1	red	14.5
			2	red	15.713						2	red	15.302
			3	red	9.567						3	red	13.58
			4	red	9.957
		well2	1	red	14.749					well2	1	red	22.922
			2	red	15.047						2	red	18.604
			3	red	11.634						3	red	24.033
			4	red	10.373						4	red	24.767
											5	red	18.392
		well 3	1	red	16.938					well 3	1	red	20.761
			2	red	20.939						2	red	27.562
			3	red	19.333						3	red	24.491
			4	red	16.419						4	red	27.033
			5	red	17.185						5	red	28.201
