# Supplementary material for: NRF3 suppresses squamous carcinogenesis, involving the unfolded protein response regulator HSPA5
Source: EMBO Mol Med. 2023 Oct 9;15(11):e17761. doi: 10.15252/emmm.202317761 (PMC10630885; doi:10.15252/emmm.202317761)
Supplement: Supplementary file 11 — Source Data for Figure 6 [file EMMM-15-e17761-s007.zip › Figure 6/6C/numerical data WB 6C.xlsx]

## Sheet: Tabelle1
E280
	SCC13		HSPA5		Tubulin		HSPA5/Tubulin
	EV C1	1	8259.47		23067.8		0.358051
	EV C1	2	6625.81		34836.3		0.190198
	EV C1	3	5112.03		35175.4		0.14533
	EV C2	4	10162.2		41387.8		0.245537
	EV C2	5	16905.5		40449.8		0.417937
	EV C2	6	21219.3		33283.2		0.637537
	KO C3	7	27197		43305.9		0.62802
	KO C3	8	32789.5		40004.5		0.819645
	KO C3	9	36167.4		36718.2		0.985
	KO C4	10	39301		27964.2		1.40541
	KO C4	11	29482.3		34443.2		0.855969
	KO C4	12	27679.5		34285		0.807337
