# Supplementary material for: NRF3 suppresses squamous carcinogenesis, involving the unfolded protein response regulator HSPA5
Source: EMBO Mol Med. 2023 Oct 9;15(11):e17761. doi: 10.15252/emmm.202317761 (PMC10630885; doi:10.15252/emmm.202317761)
Supplement: Supplementary file 11 — Source Data for Figure 6 [file EMMM-15-e17761-s007.zip › Figure 6/6C/rel. expression 6C.xls]

## Sheet: rel. expression 6C
Experiment: 230504 revisions E293 plate 2 Active filter: SYBR Green I / HRM Dye (465-510)
Chart	Pairing	Sample Name	Targets	References	Mean Cp	CP Error	Mean Cp	Cp Error	Target/Ref	Normalized	Status		mean EV	1/mean	relative to mean
True		EV C1	HSPA5	hRPL27	20.7052	0.0416055	15.9215	0.0891663	0.0363	1			1.00997	0.990132	0.990132
True	A2/A2	EV C1	HSPA5	hRPL27	20.9646	0.0115316	16.1061	0.178099	0.0345	0.9495					0.94013
True	A3/A3	EV C1	HSPA5	hRPL27	19.9715	0.012303	15.8533	0.0403359	0.0576	1.586					1.57035
True	A4/A4	EV C2	HSPA5	hRPL27	20.6337	0.0113955	15.8642	0.0699069	0.0367	1.01					1.00003
True	A5/A5	EV C2	HSPA5	hRPL27	21.2542	0.0505865	15.9329	0.0549226	0.025	0.6889					0.682102
True	A6/A6	EV C2	HSPA5	hRPL27	21.0698	0.0118054	16.0094	0.0635296	0.03	0.8254					0.817255
True	A7/A7	KO C3	HSPA5	hRPL27	20.7594	0.0161413	16.0109	0.0484405	0.0372	1.025					1.01488
True	A8/A8	KO C3	HSPA5	hRPL27	21.0992	0.00908625	16.2532	0.0133653	0.0348	0.9577					0.948249
True	A9/A9	KO C3	HSPA5	hRPL27	20.3079	0.0440355	15.9491	0.0471455	0.0487	1.342					1.32876
True	A10/A10	KO C4	HSPA5	hRPL27	20.8193	0.00162146	16.0891	0.0113601	0.0377	1.038					1.02776
True	A11/A11	KO C4	HSPA5	hRPL27	21.122	0.0850543	16.3024	0.192292	0.0354	0.9754					0.965774
True	A12/A12	KO C4	HSPA5	hRPL27	19.6615	0.00641096	15.8528	0.0131682	0.0714	1.965					1.94561
