# Supplementary material for: NRF3 suppresses squamous carcinogenesis, involving the unfolded protein response regulator HSPA5
Source: EMBO Mol Med. 2023 Oct 9;15(11):e17761. doi: 10.15252/emmm.202317761 (PMC10630885; doi:10.15252/emmm.202317761)
Supplement: Supplementary file 11 — Source Data for Figure 6 [file EMMM-15-e17761-s007.zip › Figure 6/6B/numerical data 6B.xlsx]

## Sheet: Tabelle1
	WB Quantification
		E262
				CHOP	CHOP/Tubulin		cl Parp	cl PARP/Tublin		HSPA5	HSPA5/Tubulin		Tubulin
	EV C1	DMSO	1	2855.33	0.0660521		4263.93	0.0986374		6980.18	0.161472		43228.4
		DMSO	2	3894.1	0.0985253		6906.52	0.174743		7439.93	0.188239		39523.9
		DMSO	3	4136.33	0.117102		8136.64	0.230353		6773.47	0.191761		35322.4
		Tunica	4	32875.4	1.07184		38662.3	1.26051		15033.8	0.490148		30672
		Tunica	5	45361.8	1.29249		47303	1.3478		19865.8	0.566036		35096.4
		Tunica	6	46247.4	1.23565		40363.3	1.07844		18963.2	0.506667		37427.4
	KO C3	DMSO	7	5779.93	0.182889		5465.15	0.172928		11190.3	0.354083		31603.6
		DMSO	8	5734	0.170217		5725.93	0.169977		11051	0.328055		33686.4
		DMSO	9	4501.1	0.121231		3736.86	0.100647		11630.9	0.313262		37128.2
		Tunica	10	21938.4	0.600571		6054.76	0.165751		43265.5	1.18441		36529.2
		Tunica	11	21933.6	0.580104		4842.05	0.128064		45559.1	1.20496		37809.8
		Tunica	12	18765.8	0.556758		2755.64	0.0817566		41001	1.21645		33705.4
		E281
				CHOP	CHOP/Tubulin		cl Parp	cl PARP/Tublin		HSPA5	HSPA5/Tubulin		Tubulin
	EV C2	DMSO	1	1847.82	0.0553122		1999.43	0.0598503		2185.79	0.0654289		33407.1
		DMSO	2	2375.84	0.0617947		1618.01	0.0420839		4423.03	0.115041		38447.3
		DMSO	3	2516.6	0.0693373		6566.98	0.180934		5938.98	0.163631		36295
		Tunica	4	22516.8	0.936361		24846.3	1.03323		14336.2	0.596169		24047.2
		Tunica	5	32765.8	1.02573		43078.1	1.34856		19144.2	0.599307		31943.8
		Tunica	6	39470.7	1.05902		45464.1	1.21983		6766.47	0.181549		37270.8
	KO C4	DMSO	7	3280.62	0.0776545		5988.69	0.141756		5537.4	0.131074		42246.4
		DMSO	8	3063.18	0.0751578		7260.98	0.178154		8551.52	0.209819		40756.7
		DMSO	9	3334.26	0.0892156		4371.57	0.116971		8100.38	0.216744		37373
		Tunica	10	13871.2	0.337582		9883.64	0.240536		29264.3	0.7122		41090
		Tunica	11	17142.9	0.638604		9330.52	0.347579		35851.1	1.33552		26844.3
		Tunica	12	16330.6	1.08376		2945.45	0.195472		44824	2.97471		15068.4
