# Supplementary material for: NRF3 suppresses squamous carcinogenesis, involving the unfolded protein response regulator HSPA5
Source: EMBO Mol Med. 2023 Oct 9;15(11):e17761. doi: 10.15252/emmm.202317761 (PMC10630885; doi:10.15252/emmm.202317761)
Supplement: Supplementary file 12 — Source Data for Figure 7 [file EMMM-15-e17761-s003.zip]

Archive with 115 entries (107 files):
- Figure 7/
- Figure 7/._.DS_Store
- Figure 7/7H/
- Figure 7/7C/
- Figure 7/.DS_Store
- __MACOSX/Figure 7/._.DS_Store
- Figure 7/7B/
- Figure 7/7F-G/
- Figure 7/7A/
- Figure 7/7I/
- Figure 7/7D/
- Figure 7/7H/micro.image_KO vehicle higher magnification.png
- __MACOSX/Figure 7/7H/._micro.image_KO vehicle higher magnification.png
- Figure 7/7H/._.DS_Store
- Figure 7/7H/._micro.image_EV HA15 higher magnification.png
- Figure 7/7H/graph 7H.pzfx
- __MACOSX/Figure 7/7H/._graph 7H.pzfx
- Figure 7/7H/._micro.image_EV vehicle higher magnification.png
- Figure 7/7H/micro.image_EV vehicle higher magnification.png
- __MACOSX/Figure 7/7H/._micro.image_EV vehicle higher magnification.png
- Figure 7/7H/._numerical data 7H.xlsx
- Figure 7/7H/micro.image_EV HA15.jpg
- __MACOSX/Figure 7/7H/._micro.image_EV HA15.jpg
- Figure 7/7H/micro.image_KO vehicle.jpg
- __MACOSX/Figure 7/7H/._micro.image_KO vehicle.jpg
- Figure 7/7H/._micro.image_KO HA15 higher magnification.png
- Figure 7/7H/numerical data 7H.xlsx
- Figure 7/7H/._micro.image_EV vehicle.jpg
- Figure 7/7H/._graph 7H.pzfx
- Figure 7/7H/._micro.image_KO HA15.jpg
- Figure 7/7H/.DS_Store
- __MACOSX/Figure 7/7H/._.DS_Store
- Figure 7/7H/micro.image_KO HA15.jpg
- __MACOSX/Figure 7/7H/._micro.image_KO HA15.jpg
- Figure 7/7H/micro.image_KO HA15 higher magnification.png
- __MACOSX/Figure 7/7H/._micro.image_KO HA15 higher magnification.png
- Figure 7/7H/._micro.image_EV HA15.jpg
- Figure 7/7H/micro.image_EV vehicle.jpg
- __MACOSX/Figure 7/7H/._micro.image_EV vehicle.jpg
- Figure 7/7H/._micro.image_KO vehicle higher magnification.png
- Figure 7/7H/._micro.image_KO vehicle.jpg
- Figure 7/7H/micro.image_EV HA15 higher magnification.png
- __MACOSX/Figure 7/7H/._micro.image_EV HA15 higher magnification.png
- Figure 7/7C/graph 7C.pzfx
- __MACOSX/Figure 7/7C/._graph 7C.pzfx
- Figure 7/7C/numerical data 7C.xlsx
- Figure 7/7C/._graph 7C.pzfx
- Figure 7/7C/._numerical data 7C.xlsx
- Figure 7/7B/graph 7B.pzfx
- __MACOSX/Figure 7/7B/._graph 7B.pzfx
- Figure 7/7B/._numerical data 7B.xlsx
- Figure 7/7B/numerical data 7B.xlsx
- Figure 7/7B/._graph 7B.pzfx
- Figure 7/7F-G/numerical data 7F, G.xlsx
- Figure 7/7F-G/._graph 7F, G.pzfx
- Figure 7/7F-G/._.DS_Store
- Figure 7/7F-G/._numerical data 7F, G.xlsx
- Figure 7/7F-G/micro.image_EV HA15.jpg
- __MACOSX/Figure 7/7F-G/._micro.image_EV HA15.jpg
- Figure 7/7F-G/micro.image_KO vehicle.jpg
- __MACOSX/Figure 7/7F-G/._micro.image_KO vehicle.jpg
- Figure 7/7F-G/._micro.image_EV vehicle.jpg
- Figure 7/7F-G/._micro.image_KO HA15.jpg
- Figure 7/7F-G/.DS_Store
- __MACOSX/Figure 7/7F-G/._.DS_Store
- Figure 7/7F-G/micro.image_KO HA15.jpg
- __MACOSX/Figure 7/7F-G/._micro.image_KO HA15.jpg
- Figure 7/7F-G/graph 7F, G.pzfx
- __MACOSX/Figure 7/7F-G/._graph 7F, G.pzfx
- Figure 7/7F-G/._micro.image_EV HA15.jpg
- Figure 7/7F-G/micro.image_EV vehicle.jpg
- __MACOSX/Figure 7/7F-G/._micro.image_EV vehicle.jpg
- Figure 7/7F-G/._micro.image_KO vehicle.jpg
- Figure 7/7A/._numerical data 7A.xlsx
- Figure 7/7A/._graph 7A.pzfx
- Figure 7/7A/numerical data 7A.xlsx
- Figure 7/7A/graph 7A.pzfx
- __MACOSX/Figure 7/7A/._graph 7A.pzfx
- Figure 7/7I/micro.image_KO vehicle higher magnification.png
- __MACOSX/Figure 7/7I/._micro.image_KO vehicle higher magnification.png
- Figure 7/7I/._.DS_Store
- Figure 7/7I/._micro.image_EV HA15 higher magnification.png
- Figure 7/7I/._numerical data 7I.xlsx
- Figure 7/7I/._micro.image_EV vehicle higher magnification.png
- Figure 7/7I/micro.image_EV vehicle higher magnification.png
- __MACOSX/Figure 7/7I/._micro.image_EV vehicle higher magnification.png
- Figure 7/7I/micro.image_EV HA15.jpg
- __MACOSX/Figure 7/7I/._micro.image_EV HA15.jpg
- Figure 7/7I/micro.image_KO vehicle.jpg
- __MACOSX/Figure 7/7I/._micro.image_KO vehicle.jpg
- Figure 7/7I/._micro.image_KO HA15 higher magnification.png
- Figure 7/7I/._micro.image_EV vehicle.jpg
- Figure 7/7I/._micro.image_KO HA15.jpg
- Figure 7/7I/.DS_Store
- __MACOSX/Figure 7/7I/._.DS_Store
- Figure 7/7I/micro.image_KO HA15.jpg
- __MACOSX/Figure 7/7I/._micro.image_KO HA15.jpg
- Figure 7/7I/numerical data 7I.xlsx
- Figure 7/7I/micro.image_KO HA15 higher magnification.png
- __MACOSX/Figure 7/7I/._micro.image_KO HA15 higher magnification.png
- Figure 7/7I/._graph 7I.pzfx
- Figure 7/7I/graph 7I.pzfx
- __MACOSX/Figure 7/7I/._graph 7I.pzfx
- Figure 7/7I/._micro.image_EV HA15.jpg
- Figure 7/7I/micro.image_EV vehicle.jpg
- __MACOSX/Figure 7/7I/._micro.image_EV vehicle.jpg
- Figure 7/7I/._micro.image_KO vehicle higher magnification.png
- Figure 7/7I/._micro.image_KO vehicle.jpg
- Figure 7/7I/micro.image_EV HA15 higher magnification.png
- __MACOSX/Figure 7/7I/._micro.image_EV HA15 higher magnification.png
- Figure 7/7D/numerical data 7D.xlsx
- Figure 7/7D/graph 7D.pzfx
- __MACOSX/Figure 7/7D/._graph 7D.pzfx
- Figure 7/7D/._numerical data 7D.xlsx
- Figure 7/7D/._graph 7D.pzfx
