# Supplementary material for: NRF3 suppresses squamous carcinogenesis, involving the unfolded protein response regulator HSPA5
Source: EMBO Mol Med. 2023 Oct 9;15(11):e17761. doi: 10.15252/emmm.202317761 (PMC10630885; doi:10.15252/emmm.202317761)
Supplement: Supplementary file 12 — Source Data for Figure 7 [file EMMM-15-e17761-s003.zip › Figure 7/7H/numerical data 7H.xlsx]

## Sheet: Tabelle1
		Ki67
L=vehicle			DAPI	Cy2	%
R=HA15
	KO
		Ki67 0L 10x 1	542	165	30.4428
		Ki67 0L 10x 2	363	107	29.4766
		Ki67 0L 10x 3	396	177	44.697
		Ki67 0L 10x 4	384	131	34.1146
		Ki67 0L 10x 5	490	275	56.1224
		Ki67 0R 10x 1	396	97	24.4949
		Ki67 0R 10x 2	431	228	52.9002
		Ki67 0R 10x 3	446	228	51.1211
		Ki67 0R 10x 4	351	154	43.8746
		Ki67 0R 10x 5	210	42	20
		Ki67 1L 10x 1	465	152	32.6882
		Ki67 1L 10x 2	396	228	57.5758
		Ki67 1L 10x 3	388	208	53.6082
		Ki67 1L 10x 4	517	198	38.2979
		Ki67 1L 10x 5	412	237	57.5243
		Ki67 1R 10x 1	225	14	6.22222
		Ki67 1R 10x 2	472	39	8.26271
		Ki67 1R 10x 3	434	54	12.4424
		Ki67 1R 10x 4	346	23	6.6474
		Ki67 1R 10x 5	339	14	4.12979
		Ki67 2L 10x 1	448	258	57.5893
		Ki67 2L 10x 2	500	247	49.4
		Ki67 2L 10x 3	240	149	62.0833
		Ki67 2L 10x 4	536	232	43.2836
		Ki67 2L 10x 5	564	336	59.5745
		Ki67 2R 10x 1	465	207	44.5161
		Ki67 2R 10x 2	465	258	55.4839
		Ki67 2R 10x 3	467	248	53.1049
		Ki67 2R 10x 4	470	175	37.234
		Ki67 2R 10x 5	473	256	54.1226
	CTRL
		Ki67 0L 10x 1	412	156	37.8641
		Ki67 0L 10x 2	241	67	27.8008
		Ki67 0L 10x 3	136	53	38.9706
		Ki67 0L 10x 4	406	73	17.9803
		Ki67 0L 10x 5	499	124	24.8497
		Ki67 0R 10x 1	372	131	35.2151
		Ki67 0R 10x 2	351	222	63.2479
		Ki67 0R 10x 3	431	204	47.3318
		Ki67 0R 10x 4	304	121	39.8026
		Ki67 0R 10x 5	389	175	44.9871
		Ki67 1L 10x 1	360	111	30.8333
		Ki67 1L 10x 2	318	90	28.3019
		Ki67 1L 10x 3	314	106	33.758
		Ki67 1L 10x 4	286	48	16.7832
		Ki67 1L 10x 5	279	50	17.9211
		Ki67 1R 10x 1	405	273	67.4074
		Ki67 1R 10x 2	328	186	56.7073
		Ki67 1R 10x 3	322	195	60.559
		Ki67 1R 10x 4	226	93	41.1504
		Ki67 1R 10x 5	218	69	31.6514
		Ki67 ctrl L 10x 1	438	169	38.5845
		KI67 ctrl L 10x 2	411	140	34.0633
		Ki67 ctrl L 10x 3	441	122	27.6644
		Ki67 ctrl L 10x 4	567	173	30.5115
		Ki67 ctrl L 10x 5	387	85	21.9638
		Ki67 ctrl R 10x 1	501	177	35.3293
		Ki67 ctrl R 10x 2	355	148	41.6901
		Ki67 ctrl R 10x 3	342	95	27.7778
		Ki67 ctrl R 10x 4	533	183	34.334
		Ki67 ctrl R 10x 5	494	157	31.7814
