# Supplementary material for: NRF3 suppresses squamous carcinogenesis, involving the unfolded protein response regulator HSPA5
Source: EMBO Mol Med. 2023 Oct 9;15(11):e17761. doi: 10.15252/emmm.202317761 (PMC10630885; doi:10.15252/emmm.202317761)
Supplement: Supplementary file 12 — Source Data for Figure 7 [file EMMM-15-e17761-s003.zip › Figure 7/7C/numerical data 7C.xlsx]

## Sheet: Tabelle1
	ctrl scr 1					ctrl scr 2					ctrl si1 1					ctrl si1 2					ctrl si4 1					ctrl si4 2
1	P1010001.JPG	49566			1	P1010014.JPG	26432			1	P1010027.JPG	29406			1	P1010040.JPG	59020			1	P1010053.JPG	38054			1	P1010067.JPG	42476
2	P1010002.JPG	48736			2	P1010015.JPG	34976			2	P1010028.JPG	51712			2	P1010041.JPG	50912			2	P1010054.JPG	47212			2	P1010068.JPG	43730
3	P1010003.JPG	52360			3	P1010016.JPG	38912			3	P1010029.JPG	50236			3	P1010042.JPG	58622			3	P1010055.JPG	22596			3	P1010069.JPG	62032
4	P1010004.JPG	53166			4	P1010017.JPG	45222			4	P1010030.JPG	57822			4	P1010043.JPG	45316			4	P1010056.JPG	37138			4	P1010070.JPG	37130
5	P1010005.JPG	36928			5	P1010018.JPG	49370			5	P1010031.JPG	32770			5	P1010044.JPG	61040			5	P1010057.JPG	27500			5	P1010071.JPG	73986
6	P1010006.JPG	83764			6	P1010019.JPG	57900			6	P1010032.JPG	66636			6	P1010045.JPG	67656			6	P1010058.JPG	56816			6	P1010072.JPG	49062
7	P1010007.JPG	70294			7	P1010020.JPG	62228			7	P1010033.JPG	69802			7	P1010046.JPG	68176			7	P1010059.JPG	38418			7	P1010073.JPG	35982
8	P1010008.JPG	65064			8	P1010021.JPG	63700			8	P1010034.JPG	61750			8	P1010047.JPG	61958			8	P1010060.JPG	53126			8	P1010074.JPG	43600
9	P1010009.JPG	54118			9	P1010022.JPG	55178			9	P1010035.JPG	55232			9	P1010048.JPG	52012			9	P1010061.JPG	40124			9	P1010075.JPG	51570
10	P1010010.JPG	68626			10	P1010023.JPG	49564			10	P1010036.JPG	53038			10	P1010049.JPG	64292			10	P1010062.JPG	46850			10	P1010076.JPG	37662
11	P1010011.JPG	71592			11	P1010024.JPG	47554			11	P1010037.JPG	51680			11	P1010050.JPG	51046			11	P1010063.JPG	28826			11	P1010077.JPG	32716
12	P1010012.JPG	59058			12	P1010025.JPG	60566			12	P1010038.JPG	52234			12	P1010051.JPG	66012			12	P1010064.JPG	47584			12	P1010078.JPG	35120
																				13	P1010065.JPG	39994
	KO scr1					KO scr2					KO si1 1						KO si1 2				KO si4 1					KO si4 2
1	P1010121.JPG	105086			1	P1010136.JPG	103728			15	P1010181.JPG	66426			1	P1010197.JPG	70006			1	P1010134.JPG	46690			1	P1010147.JPG	42236
2	P1010122.JPG	97266			2	P1010137.JPG	79682			16	P1010182.JPG	33326			2	P1010198.JPG	84180			2	P1010135.JPG	49098			2	P1010148.JPG	45914
3	P1010123.JPG	90318			3	P1010138.JPG	92314			17	P1010183.JPG	54210			3	P1010199.JPG	80546			3	P1010136.JPG	41594			3	P1010149.JPG	45558
4	P1010124.JPG	53178			4	P1010139.JPG	88600			18	P1010184.JPG	80446			4	P1010200.JPG	85236			4	P1010137.JPG	51872			4	P1010150.JPG	38420
5	P1010125.JPG	86516			5	P1010140.JPG	96318			19	P1010185.JPG	57232			5	P1010201.JPG	54724			5	P1010138.JPG	45434			5	P1010151.JPG	41786
6	P1010126.JPG	102238			6	P1010141.JPG	104624			20	P1010186.JPG	81406			6	P1010202.JPG	44218			6	P1010139.JPG	32914			6	P1010152.JPG	52418
7	P1010127.JPG	120098			7	P1010142.JPG	113728			21	P1010187.JPG	76606			7	P1010203.JPG	52146			7	P1010140.JPG	46460			7	P1010153.JPG	63744
8	P1010128.JPG	105566			8	P1010143.JPG	119526			22	P1010188.JPG	88768			8	P1010204.JPG	88600			8	P1010141.JPG	50726			8	P1010154.JPG	39504
9	P1010129.JPG	103576			9	P1010144.JPG	91060			23	P1010189.JPG	38916			9	P1010205.JPG	86382			9	P1010142.JPG	45676			9	P1010155.JPG	46992
10	P1010130.JPG	125058			10	P1010145.JPG	115482			24	P1010190.JPG	83152			10	P1010206.JPG	86468			10	P1010143.JPG	38572			10	P1010156.JPG	44660
11	P1010131.JPG	103342			11	P1010146.JPG	81200			25	P1010191.JPG	70158			11	P1010207.JPG	71818			11	P1010144.JPG	28184			11	P1010157.JPG	30088
12	P1010132.JPG	83604			12	P1010147.JPG	102928			26	P1010192.JPG	59774			12	P1010208.JPG	75444			12	P1010145.JPG	47086			12	P1010158.JPG	37524
13	P1010133.JPG	111798			13	P1010148.JPG	79420			27	P1010193.JPG	99318			13	P1010209.JPG	69716
14	P1010134.JPG	97476			14	P1010149.JPG	102260			28	P1010194.JPG	85298			14	P1010210.JPG	91306
										29	P1010195.JPG	79058			15	P1010211.JPG	63774
															16	P1010212.JPG	57202
