# Supplementary material for: NRF3 suppresses squamous carcinogenesis, involving the unfolded protein response regulator HSPA5
Source: EMBO Mol Med. 2023 Oct 9;15(11):e17761. doi: 10.15252/emmm.202317761 (PMC10630885; doi:10.15252/emmm.202317761)
Supplement: Supplementary file 12 — Source Data for Figure 7 [file EMMM-15-e17761-s003.zip › Figure 7/7B/numerical data 7B.xlsx]

## Sheet: Tabelle2
round 1	EV C1 DMSO				EV C1 YUM70			EV C2 DMSO				EV C2 YUM70			sg1 C3 DMSO				sg1 C3 YUM70				sg1 C4 DMSO				sg1 C4 YUM70
	P1010001.JPG	57744			P1010014.JPG	59260		P1010028.JPG	71576			P1010038.JPG	60886		P1010052.JPG	76772			P1010062.JPG	50902			P1010078.JPG	93642			P1010090.JPG	53872
	P1010002.JPG	73090			P1010015.JPG	72008		P1010029.JPG	60161			P1010039.JPG	64344		P1010053.JPG	68716			P1010063.JPG	36339			P1010079.JPG	74477			P1010091.JPG	64838
	P1010003.JPG	57102			P1010016.JPG	80354		P1010030.JPG	75414			P1010040.JPG	76348		P1010054.JPG	73550			P1010064.JPG	51030			P1010080.JPG	94571			P1010092.JPG	69794
	P1010004.JPG	60478			P1010017.JPG	74014		P1010031.JPG	82117			P1010041.JPG	71922		P1010055.JPG	97146			P1010065.JPG	34892			P1010081.JPG	85732			P1010093.JPG	76878
	P1010005.JPG	67054			P1010018.JPG	73700		P1010034.JPG	76994			P1010042.JPG	64010		P1010056.JPG	77770			P1010066.JPG	52664			P1010082.JPG	94124			P1010094.JPG	69594
	P1010006.JPG	66598			P1010019.JPG	62304		P1010035.JPG	67006			P1010043.JPG	66426		P1010057.JPG	68405			P1010067.JPG	57394							P1010095.JPG	68458
	P1010007.JPG	62134			P1010020.JPG	51062						P1010044.JPG	71052		P1010060.JPG	79739			P1010068.JPG	57510			P1010084.JPG	64632			P1010096.JPG	65362
	P1010008.JPG	56866			P1010021.JPG	62820						P1010045.JPG	83105						P1010069.JPG	62324			P1010085.JPG	89184			P1010097.JPG	39498
	P1010009.JPG	58344			P1010022.JPG	62090						P1010046.JPG	70228						P1010070.JPG	32164			P1010086.JPG	71182			P1010098.JPG	43134
	P1010010.JPG	60684			P1010023.JPG	60802						P1010047.JPG	77764						P1010071.JPG	39448			P1010087.JPG	68418			P1010099.JPG	63728
	P1010011.JPG	66420			P1010024.JPG	73066						P1010048.JPG	68864						P1010072.JPG	45866			P1010088.JPG	97946			P1010100.JPG	70916
	P1010012.JPG	71616			P1010025.JPG	72536						P1010049.JPG	76626						P1010073.JPG	58714							P1010101.JPG	63248
												P1010050.JPG	75288						P1010074.JPG	35740							P1010102.JPG	64778
round 2	EV C1 DMSO				EV C1 YUM70			EV C2 DMSO				EV C2 YUM70			sg1 C3 DMSO				sg1 C3 YUM70				sg1 C4 DMSO				sg1 C4 YUM70
	P1010001.JPG	65318			P1010013.JPG	66488		P1010001.JPG	50232			P1010013.JPG	47410		P1010050.JPG	76536			P1010062.JPG	23575			P1010074.JPG	61800			P1010087.JPG	30415
	P1010002.JPG	55736			P1010014.JPG	56970		P1010002.JPG	61482			P1010014.JPG	36602		P1010051.JPG	66136			P1010063.JPG	14524			P1010075.JPG	62896			P1010088.JPG	33660
	P1010003.JPG	57234			P1010015.JPG	43712		P1010003.JPG	71394			P1010015.JPG	38028		P1010052.JPG	62138			P1010064.JPG	17368			P1010078.JPG	70686			P1010089.JPG	40004
	P1010004.JPG	49040			P1010016.JPG	63546		P1010004.JPG	72673			P1010016.JPG	34704		P1010054.JPG	69126			P1010065.JPG	24442			P1010079.JPG	61026			P1010090.JPG	31663
	P1010005.JPG	66880			P1010017.JPG	30636		P1010005.JPG	79392			P1010017.JPG	37421		P1010055.JPG	62856			P1010066.JPG	19394			P1010081.JPG	67850			P1010091.JPG	35578
	P1010006.JPG	54356			P1010018.JPG	33234		P1010006.JPG	79366			P1010018.JPG	55656		P1010058.JPG	60544			P1010067.JPG	16142			P1010082.JPG	60104			P1010092.JPG	50662
	P1010007.JPG	57740			P1010019.JPG	64368		P1010008.JPG	78416			P1010019.JPG	35826		P1010059.JPG	70500			P1010068.JPG	16568			P1010084.JPG	69704			P1010093.JPG	44302
	P1010008.JPG	63482			P1010020.JPG	42946						P1010020.JPG	44048						P1010069.JPG	22324							P1010094.JPG	48606
	P1010009.JPG	55930			P1010021.JPG	41622						P1010021.JPG	52656						P1010070.JPG	15242							P1010095.JPG	32656
	P1010010.JPG	53433			P1010022.JPG	70930						P1010022.JPG	45295						P1010071.JPG	23402							P1010096.JPG	45326
	P1010011.JPG	54658			P1010023.JPG	48682						P1010023.JPG	46528						P1010072.JPG	26618							P1010097.JPG	30012
					P1010024.JPG	48320						P1010024.JPG	54282														P1010098.JPG	39469
																											P1010099.JPG	17524
round 3								EV C2 DMSO				EV C2 YUM70			sg1 C3 DMSO				sg1 C3 YUM70				sg1 C4 DMSO				sg1 C4 YUM70
								P1010053.JPG	69069			P1010066.JPG	65708		P1010026.JPG	89462			P1010039.JPG	23820			P1010053.JPG	66784			P1010065.JPG	42942
								P1010054.JPG	73333			P1010067.JPG	60064		P1010027.JPG	77988			P1010040.JPG	49518			P1010054.JPG	66958			P1010066.JPG	40646
								P1010055.JPG	77830			P1010068.JPG	58960		P1010028.JPG	72698			P1010041.JPG	34379			P1010057.JPG	87638			P1010067.JPG	44114
								P1010056.JPG	62962			P1010069.JPG	55392		P1010029.JPG	61734			P1010042.JPG	48731			P1010058.JPG	68684			P1010068.JPG	43628
								P1010057.JPG	68022			P1010070.JPG	66698		P1010030.JPG	80002			P1010043.JPG	47388			P1010059.JPG	94786			P1010069.JPG	46892
								P1010059.JPG	72100			P1010071.JPG	63702		P1010031.JPG	88022			P1010044.JPG	42674			P1010060.JPG	80842			P1010070.JPG	43696
								P1010061.JPG	70112			P1010072.JPG	46014		P1010032.JPG	88078			P1010045.JPG	36942			P1010061.JPG	64935			P1010071.JPG	38348
								P1010062.JPG	66314			P1010073.JPG	60382		P1010033.JPG	86266			P1010046.JPG	40998			P1010062.JPG	71882			P1010072.JPG	53170
								P1010063.JPG	67892			P1010074.JPG	56716		P1010034.JPG	88136			P1010047.JPG	40180			P1010063.JPG	66300			P1010073.JPG	41074
								P1010064.JPG	74198			P1010075.JPG	62854		P1010035.JPG	70620			P1010048.JPG	42460							P1010074.JPG	37972
												P1010076.JPG	54296		P1010036.JPG	76384			P1010049.JPG	43444							P1010076.JPG	47666
												P1010077.JPG	62982		P1010037.JPG	73248			P1010050.JPG	40640							P1010077.JPG	45776
															sg1 C3 DMSO				sg1 C3 YUM70				sg1 C4 DMSO				sg1 C4 YUM70
															P1010079.JPG	75704			P1010092.JPG	62130			P1010106.JPG	55546			P1010119.JPG	47024
															P1010080.JPG	78946			P1010093.JPG	56054			P1010107.JPG	63580			P1010120.JPG	53936
															P1010081.JPG	65166			P1010094.JPG	57438			P1010108.JPG	92962			P1010121.JPG	51430
															P1010082.JPG	110328			P1010095.JPG	56028			P1010109.JPG	74346			P1010122.JPG	50505
															P1010083.JPG	89000			P1010096.JPG	54062			P1010110.JPG	97024			P1010123.JPG	47880
															P1010084.JPG	82946			P1010097.JPG	54580			P1010111.JPG	87264			P1010124.JPG	45140
															P1010085.JPG	103708			P1010098.JPG	55307			P1010112.JPG	69323			P1010125.JPG	40520
															P1010086.JPG	92582			P1010099.JPG	59860			P1010113.JPG	64976			P1010126.JPG	49196
															P1010087.JPG	80696			P1010100.JPG	50984			P1010114.JPG	60288			P1010127.JPG	52314
															P1010088.JPG	66257			P1010101.JPG	55791			P1010115.JPG	80802			P1010128.JPG	52244
															P1010089.JPG	83676			P1010102.JPG	51672			P1010116.JPG	66547			P1010129.JPG	51436
															P1010090.JPG	87116			P1010103.JPG	57210			P1010117.JPG	75562			P1010130.JPG	52694
																			P1010104.JPG	58060							P1010131.JPG	50878
