# Supplementary material for: NRF3 suppresses squamous carcinogenesis, involving the unfolded protein response regulator HSPA5
Source: EMBO Mol Med. 2023 Oct 9;15(11):e17761. doi: 10.15252/emmm.202317761 (PMC10630885; doi:10.15252/emmm.202317761)
Supplement: Supplementary file 12 — Source Data for Figure 7 [file EMMM-15-e17761-s003.zip › Figure 7/7F-G/numerical data 7F, G.xlsx]

## Sheet: Sheet1
230104											230106											230109											230111											230113
				length	width	thickness		volume							length	width	thickness		volume							length	width	thickness		volume							length	width	thickness		volume							length	width
left	cage	mice mark									left	cage	mice mark									left	cage	mice mark									left	cage	mice mark									left	cage	mice mark
DMSO	463981										DMSO	463981										DMSO	463981										DMSO	463981										DMSO	463981
right	KO	0L		2	3	1.3		4.056			right		0L		2	3	1.4		4.368			right		0L		2	3.5	1.5		5.46			right		0L		4	3	1.6		9.984			right		0L		4	3.5
HA15	KO	0R		2	2.5	1.15		2.99			HA15		0R		2.5	2.5	1.25		4.0625			HA15		0R		2	3	1.35		4.212			HA15		0R		2.5	3	1.4		5.46			HA15		0R		2	3
	KO	1L		2	2	1.3		2.704					1L		2	2	1.3		2.704					1L		3	2.5	1.5		5.85					1L		3	3	1.7		7.956					1L		3	3.5
	KO	1R		1.5	4	0.9		2.808					1R		2.5	3	1		3.9					1R		3	3	1.1		5.148					1R		3.5	3	1.15		6.279					1R		3	3
	KO	2L		2.5	2	1.2		3.12					2L		2.5	2	1.3		3.38					2L		3	2.5	1.4		5.46					2L		3	3	1.5		7.02					2L		3.5	3.5
	KO	2R		3	4	1.2		7.488					2R		3	3	1.2		5.616					2R		3	2	1.4		4.368					2R		3.5	2.5	1.4		6.37					2R		3.5	2.5
	EV	CTRL L		1.5	2	1.2		1.872					CTRL L		2	2.5	1.4		3.64					CTRL L		2.5	2.5	1.6		5.2					CTRL L		3	2.5	1.8		7.02					CTRL L		3	3
	EV	CTRL R		2	2	1.4		2.912					CTRL R		3.5	3	1.65		9.009					CTRL R		3.5	3	1.85		10.101					CTRL R		4	3	2.1		13.104					CTRL R		4	4
	467944											467944											467944											467944											467944
	EV	0L		1.5	2	1.2		1.872					0L		2	2	1.3		2.704					0L		2.5	2.5	1.5		4.875					0L		2.5	3	1.7		6.63					0L		3	3
	EV	0R		2	1.5	0.95		1.482					0R		2	2	1.1		2.288					0R		3	3	1.2		5.616					0R		2.5	2	1.3		3.38					0R		3	3
	EV	1L		1	1.5	0.95		0.741					1L		1.5	1.5	1		1.17					1L		1.5	2	1.1		1.716					1L		1.5	2	1.2		1.872					1L		2	2
	EV	1R		3	2	0.85		2.652					1R		3	2	0.9		2.808					1R		4	2.5	0.9		4.68					1R		4	2	1.2		4.992					1R		3.5	3
230607											230609										230612										230614										230616
				length	width	thickness		volume							length	width	thickness		volume						length	width	thickness		volume						length	width	thickness		volume						length	width	thickness		volume
left	cage	mice mark									left	cage	mice mark								left	cage	mice mark								left	cage	mice mark								left	cage	mice mark
DMSO	488267 (KO)										DMSO	488267 (KO)									DMSO	488267 (KO)									DMSO	488267 (KO)									DMSO	488267 (KO)
right	KO	0L		2	1.5	1.3		2.028			right		0L		3	2.5	1.5		5.85		right		0L		4	3	1.7		10.608		right		0L		4	4	1.8		14.976		right		0L		4	4	2		16.64
HA15	KO	0R		2.5	2	1		2.6			HA15		0R		3	2	1.1		3.432		HA15		0R		3	2	1.2		3.744		HA15		0R		3	2	1.2		3.744		HA15		0R		3	2.5	1.3		5.07
	KO	1L		1.5	2	1.2		1.872					1L		2	2	1.3		2.704				1L		2	2	1.5		3.12				1L		2	2	1.6		3.328				1L		2.5	2.5	1.8		5.85
	KO	1R		2	1.5	1.05		1.638					1R		2	1.5	1.1		1.716				1R		2	1.5	1.25		1.95				1R		2	2	1.25		2.6				1R		2.5	2	1.35		3.51
	KO	2L		2	2.5	0.9		2.34					2L		3	3	1		4.68				2L		4	3	1.1		6.864				2L		4	3	1.2		7.488				2L		4	3.5	1.2		8.736
	KO	2R		3	2	1.1		3.432					2R		2	2	1.2		2.496				2R		2.5	2	1.3		3.38				2R		2.5	2	1.4		3.64				2R		2.5	2.5	1.5		4.875
	488266 (ctrl)											488266 (ctrl)										488266 (ctrl)										488266 (ctrl)										488266 (ctrl)
	EV	0L		1.5	2.5	0.7		1.365					0L		2	2.5	1.4		3.64				0L		2.5	3	1.5		5.85				0L		2.5	3	1.6		6.24				0L		3	3.5	1.8		9.828
	EV	0R		2	1.5	1		1.56					0R		2.5	2.5	1.2		3.9				0R		2.5	2.5	1.4		4.55				0R		3	2.5	1.6		6.24				0R		3.5	3.5	1.8		11.466
	EV	1L		2	2.5	1.3		3.38					1L		2.5	3	1.4		5.46				1L		3	3	1.7		7.956				1L		3	4	1.7		10.608				1L		3.5	4	1.9		13.832
	EV	1R		2	1.5	0.9		1.404					1R		2	2	1.1		2.288				1R		2	2	1.2		2.496				1R		2	2	1.3		2.704				1R		3	3	1.5		7.02
	EV	2L		1.5	2	0.9		1.404					2L		1.5	1.5	1		1.17				2L		2	2	1		2.08				2L		2	2.5	1		2.6				2L		2	2.5	1		2.6
	EV	2R		2	2	1		2.08					2R		3	2	1.1		3.432				2R		3	2.5	1.3		5.07				2R		3	3	1.3		6.084				2R		3	3	1.4		6.552
[truncated: 14 more columns]
