# Supplementary material for: NRF3 suppresses squamous carcinogenesis, involving the unfolded protein response regulator HSPA5
Source: EMBO Mol Med. 2023 Oct 9;15(11):e17761. doi: 10.15252/emmm.202317761 (PMC10630885; doi:10.15252/emmm.202317761)
Supplement: Supplementary file 12 — Source Data for Figure 7 [file EMMM-15-e17761-s003.zip › Figure 7/7A/numerical data 7A.xlsx]

## Sheet: Tabelle2
	round 1		EVC1 DMSO			EVC1 HA15				EV C2 DMSO			EV C2 HA15				KO C3 DMSO			KO C3 HA15				KO C4 DMSO			KO C4 HA15
		1	36272		13	68764			1	75398		1	53138			1	61564		1	86406			1	105166		1	56382
		2	51392		1	62940			2	105448		2	71814			2	71088		2	49054			2	65620		2	57778
		3	33984		2	53210			3	60776		3	73630			3	160754		3	65612			3	77506		3	54424
		4	35614		3	63246			4	84974		4	60836			4	118689		4	89124			4	44216		4	70928
		5	46302		4	62726			5	82410		5	70600			5	73288		5	53300			5	62178		5	55292
		6	41048		5	57568			6	58868		6	64196			6	73372		6	57634			6	45356		6	47746
		7	39208		6	62414			7	71930		7	51652			7	92450		7	54910			7	94292		7	51256
		8	55182		7	66584			8	72930		8	62644			8	67550		8	86900			8	97838		8	48852
		9	46934		8	57800			9	79174		9	60370			9	94508		9	92214			9	85710		9	46592
		10	38497		9	61158			10	75712		10	48568			10	62844		10	42212			10	103882		10	51370
		11	38582		10	57050			11	85763		11	63488			11	82085		11	83552			11	61196		11	40098
		12	39238		11	39995			12	89262		12	68894			12	82638		12	60600			12	45772		12	51514
					12	20662			13	94736		13	75325			13	93496						13	103188		13	28088
												14	54457			14	83254									14	44508
																15	52005									15	40450
																16	94532
	round 2		EV C1 DMSO			EV C1 HA15				EV C2 DMSO			EV C2 HA15
		1	64702		1	104716			1	49074		1	49818				KO C3 DMSO			KO C3 HA15				KO C4 DMSO			KO C4 HA15
		2	42136		2	83046			2	29868		2	29266
		3	61810		3	72370			3	66302		3	43454			1	52984		1	73190			1	153982		1	47680
		4	71307		4	72944			4	60692		4	45700			2	128730		2	82254			2	102018		2	70533
		5	68244		5	93186			5	64984		5	46806			3	117680		3	80892			3	78090		3	65824
		6	71576		6	88880			6	52056		6	42616			4	115496		4	69467			4	87902		4	75486
		7	64468		7	87750			7	33722		7	39496			5	66388		5	73372			5	89660		5	65094
		8	72256		8	114114			8	50726		8	33541			6	61580		6	73494			6	94486		6	50740
		9	80960		9	77578			9	56388		9	35250			7	60242		7	78852			7	85682		7	73848
		10	74712		10	92062			10	57148		10	47016			8	104266		8	67967			8	91090		8	60824
					11	52342			11	53692		11	52568			9	95700		9	84622			9	79670		9	74362
									12	69410		12	37064			10	120134		10	70008			10	119300		10	60208
									13	56576		13	49670			11	107224		11	63926			11	76446		11	54510
												14	51100						12	76306			12	102964		12	84806
