# Supplementary material for: NRF3 suppresses squamous carcinogenesis, involving the unfolded protein response regulator HSPA5
Source: EMBO Mol Med. 2023 Oct 9;15(11):e17761. doi: 10.15252/emmm.202317761 (PMC10630885; doi:10.15252/emmm.202317761)
Supplement: Supplementary file 12 — Source Data for Figure 7 [file EMMM-15-e17761-s003.zip › Figure 7/7I/numerical data 7I.xlsx]

## Sheet: Tabelle1
	E286	cl CASP3
L=vehicle			DAPI	Cy2	%
R=HA15
	Threshold		30, 255	50, 255
	KO
		casp3 0L 5x 1	606	27	4.45545
		casp3 0L 5x 2	820	17	2.07317
		casp3 0L 5x 3	484	7	1.44628
		casp3 0L 5x 4	538	14	2.60223
		casp3 0L 5x 5	405	33	8.14815
		casp3 0R 5x 1	692	41	5.92486
		casp3 0R 5x 2	441	16	3.62812
		casp3 0R 5x 3	639	29	4.53834
		casp3 0R 5x 4	367	53	14.4414
		casp3 0R 5x 5	677	116	17.1344
		casp3 1L 5x 1	656	33	5.03049
		casp3 1L 5x 2	845	81	9.5858
		casp3 1L 5x 3	960	101	10.5208
		casp3 1L 5x 4	635	96	15.1181
		casp3 1L 5x 5	950	52	5.47368
		casp3 1R 5x 1	437	148	33.8673
		casp3 1R 5x 2	719	188	26.1474
		casp3 1R 5x 3	738	164	22.2222
		casp3 1R 5x 4	523	161	30.7839
		casp3 1R 5x 5	751	89	11.8509
		casp3 2L 5x 1	252	32	12.6984
		casp3 2L 5x 2	157	25	15.9236
		casp3 2L 5x 3	320	42	13.125
		casp3 2L 5x 4	288	17	5.90278
		casp3 2L 5x 5	261	26	9.96169
		casp3 2R 5x 1	669	159	23.7668
		casp3 2R 5x 2	746	130	17.4263
		casp3 2R 5x 3	491	73	14.8676
		casp3 2R 5x 4	499	80	16.0321
		casp3 2R 5x 5	607	143	23.5585
	CTRL
		casp3 0L 5x 1	488	22	4.5082
		casp3 0L 5x 2	723	21	2.90456
		casp3 0L 5x 3	1037	19	1.83221
		casp3 0L 5x 4	621	24	3.86473
		casp3 0L 5x 5	735	17	2.31293
		casp3 0R 5x 1	461	58	12.5813
		casp3 0R 5x 2	558	112	20.0717
		casp3 0R 5x 3	522	52	9.96169
		casp3 0R 5x 4	418	49	11.7225
		casp3 0R 5x 5	547	44	8.04388
		casp3 1L 5x 1	413	93	22.5182
		casp3 1L 5x 2	754	96	12.7321
		casp3 1L 5x 3	308	66	21.4286
		casp3 1L 5x 4	455	48	10.5495
		casp3 1R 5x 1	313	37	11.8211
		casp3 1R 5x 2	345	39	11.3043
		casp3 1R 5x 3	333	44	13.2132
		casp3 ctrl L 5x 1	640	102	15.9375
		casp3 ctrl L 5x 2	726	78	10.7438
		casp3 ctrl L 5x 3	688	76	11.0465
		casp3 ctrl L 5x 4	478	82	17.1548
		casp3 ctrl L 5x 5	778	47	6.04113
		casp3 ctrl R 5x 1	630	74	11.746
		casp3 ctrl R 5x 2	569	73	12.8295
		casp3 ctrl R 5x 3	708	81	11.4407
		casp3 ctrl R 5x 4	514	37	7.19844
		casp3 ctrl R 5x 5	442	62	14.0271
