# Supplementary material for: NRF3 suppresses squamous carcinogenesis, involving the unfolded protein response regulator HSPA5
Source: EMBO Mol Med. 2023 Oct 9;15(11):e17761. doi: 10.15252/emmm.202317761 (PMC10630885; doi:10.15252/emmm.202317761)
Supplement: Supplementary file 12 — Source Data for Figure 7 [file EMMM-15-e17761-s003.zip › Figure 7/7D/numerical data 7D.xlsx]

## Sheet: Tabelle1
			0h	3h	%	mean		6h	%	mean		9h	%	mean		24h	%	mean					0h	3h	%	mean		6h	%	mean		9h	%	mean		24h	%	mean
1																				2
	SCC13 EV C2																				SCC13 EV C2
	scr																				scr
			1305040	1264749	96.9127			1079541	82.7209			960279	73.5823			88275	6.76416						1935588					1783140	92.1239			1666570	86.1015			324239	16.7514
			1278420	1172430	91.7093			994035	77.755			799719	62.5553			170447	13.3326						2244835					1977496	88.0909			1988493	88.5808			352782	15.7153
			1489567	1375335	92.3312			1395138	93.6606			957654	64.2908			236523	15.8786						2319578					1988432	85.7239			1840185	79.3327			78185	3.37066
			640311	566226	88.4298	92.3457		424257	66.258	80.0986		784761	122.559	80.7469		0	0	8.99386					1981253					1690304	85.3149	87.8134		1602490	80.8827	83.7244		204271	10.3102	11.5369
			1134530	1157798	102.051			989958	87.2571			804057	70.8714			0	0						1449107					1270984	87.7081			1211536	83.6057			0	0
			1118222	1070479	95.7305			842559	75.3481			739131	66.0988			0	0						2140581					1904485	88.9705			1755330	82.0025			46937	2.19272
			1175084	1200038	102.124			934216	79.5021			844236	71.8447			0	0						2239213					1993066	89.0074			1831843	81.8074			242216	10.817
			1273596	1448250	113.713	103.405		1076364	84.5138	81.6553		1257288	98.7195	76.8836		0	0	0					2112252					1893898	89.6625	88.8371		1782692	84.3977	82.9533		320181	15.1583	7.042
			1589830	1488624	93.6342			1367970	86.045			1265688	79.6115			260152	16.3635						2090446					1529788	73.18			1436136	68.7			108695	5.19961
			1476303	1372455	92.9657			1133868	76.8046			1021563	69.1974			0	0						1813177					1521320	83.9036			1326062	73.1347			11346	0.625752
			1506334	1368600	90.8563			1220772	81.0426			1066314	70.7887			852297	56.5809						1826321					1539286	84.2834			1352030	74.0302			23096	1.26462
			1952469	1830768	93.7668	92.8057		1751154	89.6892	83.3954		1700988	87.1198	76.6794		819045	41.9492	28.7234					1820150					1573342	86.4402	81.9518		1425654	78.3262	73.5478		876498	48.1553	13.8113
	si1																				si1
			1433717	1306389	91.119			1139373	79.4699			1081884	75.4601			76799	5.35664						1688918					1316561	77.9529			1238318	73.3202			246497	14.595
			1343430	1336653	99.4955			1215537	90.4801			1145867	85.2941			94428	7.02887						1060873					779862	73.5113			709624	66.8906			0	0
			1574637	1486869	94.4261			1380825	87.6916			1316807	83.6261			374578	23.7882						1013848					732095	72.2095			656158	64.7196			0	0
			1620747	1557567	96.1018	95.2856		1422072	87.7418	86.3458		1416957	87.4262	82.9516		555338	34.2643	17.6095					2302134					1862938	80.9222	76.149		1655080	71.8933	69.2059		448450	19.4798	8.51868
			1520245	1450330	95.4011			1216404	80.0137			1065489	70.0867			45570	2.99754						1332665					1080998	81.1155			1168154	87.6555			50849	3.81559
			1462159	1455536	99.547			1240704	84.8542			1092012	74.6849			13251	0.906263						1538962					1303254	84.684			1243799	80.8206			0	0
			1431730	1336984	93.3824			1273137	88.923			1015581	70.9338			251146	17.5414						1367514					1177752	86.1236			1122868	82.1102			0	0
			1692930	1715388	101.327	97.4143		1543614	91.18	86.2427		1518759	89.7119	76.3543		1053783	62.2461	20.9228					2478072					2472679	99.7824	87.9264		2224056	89.7495	85.0839		1190916	48.0582	12.9684
			1420061	1455067	102.465			1215786	85.6151			1058256	74.5219			327278	23.0468						1749769					1377379	78.7178			1345608	76.902			114524	6.54509
			1534730	1430501	93.2086			1247006	81.2525			1117066	72.7858			201399	13.1228						2182850					1784718	81.7609			1682175	77.0632			89435	4.09717
			1487163	1429176	96.1008			1215928	81.7616			1137219	76.469			224592	15.102						2448695					2050848	83.7527			1915927	78.2428			356162	14.545
			2202282	1824948	82.8662	93.6602		1874097	85.098	83.4318		1664760	75.5925	74.8423		1299907	59.0255	27.5743					2408643					1975596	82.0211	81.5631		2155294	89.4817	80.4224		1052785	43.7086	17.224
	si4																				si4
			702905	712628	101.383			529512	75.3319			446027	63.4548			0	0						1244610					886194	71.2025			765491	61.5045			74501	5.98589
			663566	707730	106.656			672523	101.35			366329	55.2061			0	0						1814537					1509684	83.1994			1408207	77.607			285563	15.7375
			1702589	1595709	93.7225			1464963	86.0433			1424109	83.6437			0	0						1727344					1416242	81.9896			1320630	76.4544			243338	14.0874
			1301252	1084380	83.3336	96.2737		925914	71.1556	83.4702		876990	67.3959	67.4251		0	0	0					1840682					1590117	86.3874	80.6947		1342066	72.9113	72.1193		460400	25.0125	15.2058
			1111862	1057353	95.0975			907314	81.6031			764388	68.7485			184104	16.5582						2188025					1986577	90.7932			1851344	84.6126			1077120	49.228
			692961	706170	101.906			562725	81.2059			399162	57.6024			0	0						1591678					2743822	172.385			1391892	87.4481			895444	56.2579
			1862236	1752759	94.1212			1571610	84.3937			1483677	79.6718			179128	9.61897						2550454					2186436	85.7273			2027850	79.5094			1237746	48.5304
			1084895	1004442	92.5843	95.9273		899583	82.9189	82.5304		899202	82.8838	72.2266		347937	32.071	14.562					2119688					2057912	97.0856	111.498		2043056	96.3848	86.9887		1143772	53.9595	51.9939
			1091693	1132659	103.753			1135006	103.968			973377	89.1622			354588	32.4806						2084002					1680134	80.6206			1457674	69.9459			732662	35.1565
			830083	787493	94.8692			620198	74.7152			417579	50.3057			0	0						1426862					1154426	80.9066			1035300	72.5578			74186	5.19924
			793669	812016	102.312			747212	94.1466			516630	65.0939			25738	3.24291						1490260					14404	0.966543			1063615	71.3711			77424	5.19534
			1162962	1046712	90.004	97.7343		1019262	87.6436	90.1182		989178	85.0568	72.4046		698019	60.0208	23.9361					1484534					1476070	99.4299	65.4809		1387556	93.4674	76.8356		545249	36.7286	20.5699
	SCC13 sg1 C3																				SCC13 sg1 C3
	si4																				si4
			1240882	1202009	96.8673			952856	76.7886			831876	67.0391			0	0						1628546					1505163	92.4237			1182632	72.6189			0	0
			1065913	1042195	97.7749			925245	86.8031			733509	68.8151			0	0						1791847					1647177	91.9262			1538583	85.8658			173658	9.69156
			1183012	1187114	100.347			1058376	89.4645			949646	80.2736			0	0						1995835					1758003	88.0836			1642309	82.2868			465387	23.3179
			1127730	1039698	92.1939	96.7957		905097	80.2583	83.3286		789978	70.0503	71.5445		0	0	0					1766617					1568284	88.7733	90.3017		1506281	85.2636	81.5088		310843	17.5954	12.6512
			1365747	1347253	98.6459			1207464	88.4105			1108845	81.1896			0	0						2175201					1898936	87.2993			1820580	83.6971			492769	22.654
			1138896	1119283	98.2779			968145	85.0073			831484	73.0079			0	0						2029578					1752304	86.3383			1630301	80.3271			315902	15.5649
			990261	989025	99.8752			927092	93.621			746607	75.395			0	0						1954090					1609265	82.3537			1472940	75.3773			139603	7.14414
			949839	909835	95.7883	98.1468		823254	86.673	88.428		698571	73.5463	75.7847		0	0	0					1932888					1631546	84.4098	85.1003		1506890	77.9605	79.3405		374758	19.3885	16.1879
			1775000	1469478	82.7875			1336317	75.2855			1434058	80.792			0	0						1564990					1319879	84.3379			1237257	79.0585			80563	5.14783
			1227371	1196004	97.4444			1005827	81.9497			995842	81.1362			0	0						1924607					1603532	83.3174			1357467	70.5322			41206	2.14101
			1149908	1134941	98.6984			984417	85.6083			761436	66.2171			0	0						1404754					1065770	75.8688			944872	67.2625			0	0
			1123017	1003481	89.3558	92.0715		874695	77.888	80.1829		711645	63.369	72.8786		0	0	0					1255488					1072168	85.3985	82.2306		1007620	80.2572	74.2776		0	0	1.82221
	si1																				si1
			1191249	1064343	89.3468			915512	76.8531			795190	66.7526			0	0						1733512					1473547	85.0036			1367576	78.8905			220789	12.7365
			1113504	1050832	94.3716			921301	82.7389			763739	68.5888			0	0						1499697					1128542	75.2513			937930	62.5413			0	0
			1174618	1079583	91.9093			1026128	87.3584			803088	68.3701			0	0						1492535					1093409	73.2585			966915	64.7834			0	0
			1708011	1515291	88.7167	91.0861		1578759	92.4326	84.8458		1458081	85.3672	72.2697		654891	38.3423	9.58558					1309157					1145058	87.4653	80.2447		1091195	83.351	72.3915		55565	4.24433	4.24521
			1137633	1113180	97.8505			976346	85.8226			807885	71.0146			63720	5.6011						1633491					1322984	80.9912			1209579	74.0487			193960	11.874
			1404114	1511973	107.682			1448634	103.171			1375599	97.9692			194850	13.8771						1563830					1285336	82.1915			1172335	74.9656			0	0
			1785826	1569035	87.8605			1619433	90.6826			1468638	82.2386			66482	3.72276						1580396					1267314	80.1896			1164229	73.6669			17476	1.1058
			1609875	1847597	114.766	102.04		1812945	112.614	98.0725		1889775	117.386	92.1522		766802	47.6312	17.708					1843630					1684714	91.3803	83.6882		1697967	92.0991	78.6951		802782	43.5436	14.1308
			1136310	1148645	101.086			1159538	102.044			1039443	91.4753			78839	6.93816						1661927					1388345	83.5383			1308278	78.7205			222233	13.372
			1381270	1323943	95.8497			1142085	82.6837			940907	68.119			92073	6.66582						1751323					1379526	78.7705			1236935	70.6286			0	0
			1519267	1427861	93.9835			1412109	92.9467			1214526	79.9416			318504	20.9643						1605550					1260467	78.5069			1128777	70.3047			0	0
			1527607	1398375	91.5402	95.6147		1351116	88.4466	91.5303		1252614	81.9984	80.3836		875694	57.3246	22.9732					1675074					1445037	86.2671	81.7707		1316606	78.5999	74.5634		366123	21.8571	8.80728
	scr																				scr
			915469	746983	81.5957			629415	68.7533			486108	53.0993			0	0						1232861					991696	80.4386			917831	74.4472			65864	5.34237
			575132	435883	75.7883			400366	69.6129			222015	38.6024			0	0						1822402					1441570	79.1027			1195625	65.6071			0	0
			640925	564081	88.0105			487038	75.9899			384522	59.9949			0	0						1955961					1486963	76.0221			1238146	63.3012			0	0
			586724	568569	96.9057	85.575		497904	84.8617	74.8044		437916	74.6375	56.5835		0	0	0					1756752					1495443	85.1254	80.1722		1419542	80.8049	71.0401		618711	35.219	10.1403
			689661	658099	95.4235			526497	76.3414			417633	60.5563			0	0						1547778					1262264	81.5533			1141377	73.7429			192328	12.4261
			712466	580088	81.4197			446324	62.645			349611	49.0706			0	0						1577388					1088839	69.028			867278	54.9819			0	0
			700319	629647	89.9086			564478	80.603			407178	58.1418			0	0						1614471					1265752	78.4004			1110709	68.7971			53232	3.29718
			1233721	1122718	91.0026	89.4386		1026225	83.1813	75.6927		897120	72.7166	60.1213		0	0	0					1760264					1524068	86.5818	78.8909		1413741	80.3141	69.459		485662	27.5903	10.8284
			748668	734619	98.1235			433363	57.8845			382417	51.0797			0	0						1676458					1371996	81.839			1261554	75.2512			298661	17.815
			484699	435343	89.8172			330391	68.1642			266537	54.9902			0	0						1725071					1326246	76.8807			1141663	66.1806			73882	4.28284
			759946	630452	82.9601			446930	58.8108			305383	40.1848			0	0						1987915					1678522	84.4363			1494089	75.1586			288134	14.4943
			950163	833826	87.7561	89.6642		696339	73.2863	64.5364		503526	52.9936	49.8121		0	0	0					1833020					1613002	87.997	82.7882		1531046	83.5259	75.0291		881142	48.0705	21.1657
